# Supplementary material for: Open access resources for genome-wide association mapping in rice
Source: Nat Commun. 2016 Feb 4;7:10532. doi: 10.1038/ncomms10532 (PMC4742900; doi:10.1038/ncomms10532)
Supplement: Supplementary Data 1 — RDP1&2 germplasm collection. “This table presents the entire RDP1 and RDP2 collections, a subset of which (denoted with the presence of a HDRA assay id in the third column) were genotyped using the HDRA. Detailed column descriptors can be found under the table. [file ncomms10532-s2.zip]

Archive with 2 entries (2 files):
- Supp Data 1.xls
- Supp Data 1.txt
