# Supplementary material for: Open access resources for genome-wide association mapping in rice
Source: Nat Commun. 2016 Feb 4;7:10532. doi: 10.1038/ncomms10532 (PMC4742900; doi:10.1038/ncomms10532)
Supplement: Supplementary Data 1 — RDP1&2 germplasm collection. “This table presents the entire RDP1 and RDP2 collections, a subset of which (denoted with the presence of a HDRA assay id in the third column) were genotyped using the HDRA. Detailed column descriptors can be found under the table. [file ncomms10532-s2.zip › Supp Data 1.txt]

Supplementary Table 1: HDRA Germplasm Collections ("RDP1," "RDP2," "NIAS"). 1568 O. sativa samples.
This table presents the entire RDP1 and RDP2 collections, a subset of which (denoted with the presence of an HDRA assay id in the third column) were genotyped using the HDRA.
RDP1 total: 435, incl. in HDRA: 406, countries of origin: 78; RDP2 total: 1445, incl. in HDRA: 1087, countries of origin: 92; NIAS total: 75, incl. in HDRA: 75, countries of origin: 19
Sample set	Accession name	HDRA genotype assay ID	GSOR ID	IRGC ID	Other accession ID	Country of origin	Species	fastStructure subpopulation call	fastStructure percent ancestry	Predicted percent error in HDRA SNP calls	Percent heterozygous SNPs called in sample	% similarity if duplicate sample	Note
RDP1	Agostano	86f75d2b.0	GSOR301001	IRGC126380	NSFTV1	Italy	O. sativa	temperate-japonica	1	0.5	0.2
RDP1	Aichi Asahi	cd22c3de.0	GSOR301002	IRGC117637	NSFTV2	Japan	O. sativa	temperate-japonica	1	3.8	2.6
RDP1	Ai-Chiao-Hong	5ef1be74.0	GSOR301003	IRGC117636	NSFTV3	China	O. sativa	indica	1	1.1	0.9
RDP1	NSFTV4	81d03b86.0	GSOR301004	IRGC117601	NSFTV4	Unknown	O. sativa	aus	0.88	1.4	1.1
RDP1	NSFTV5	5533f406.0	GSOR301005	IRGC117641	NSFTV5	Unknown	O. sativa	aromatic	1	4.9	3.8
RDP1	ARC 7229	0d125c0e.0	GSOR301006	IRGC117603	NSFTV6	India	O. sativa	aus	0.88	1.9	1.5
RDP1	Arias	e37be9e5.0	GSOR301007	IRGC126381	NSFTV7	Indonesia	O. sativa	tropical-japonica	1	0.6	0.4
RDP1	Asse Y Pung	30c3073f.0	GSOR301008	IRGC117643	NSFTV8	Philippines	O. sativa	tropical-japonica	1	0.8	0.4
RDP1	Baber	2a9d8d47.0	GSOR301009	IRGC117647	NSFTV9	India	O. sativa	temperate-japonica	0.885	0.8	0.6
RDP1	Baghlani Nangarhar	2e1c9c87.0	GSOR301010	IRGC117648	NSFTV10	Afghanistan	O. sativa	temperate-japonica	1	1.1	0.7
RDP1	Baguamon 14	1d0066e2.0	GSOR301382	NA	NSFTV11	Bangladesh	O. sativa	indica	0.952	1.7	1.2
RDP1	Basmati	NA	GSOR301011	IRGC117652	NSFTV12	Pakistan	O. sativa	NA	NA	NA	NA
RDP1	NSFTV13	660f0236.0	GSOR301012	IRGC117605	NSFTV13	Unknown	O. sativa	aus	1	3.4	2.4
RDP1	Basmati 217	NA	GSOR301013	IRGC117653	NSFTV14	India	O. sativa	NA	NA	NA	NA
RDP1	Beonjo	e13b4d7a.0	GSOR301383	IRGC126356	NSFTV15	Republic of Korea	O. sativa	temperate-japonica	1	0.8	0.3
RDP1	Bico Branco	f0328a18.0	GSOR301014	IRGC117658	NSFTV16	Brazil	O. sativa	aromatic	1	4.1	4.3
RDP1	Binulawan	446f6c62.0	GSOR301015	IRGC117659	NSFTV17	Philippines	O. sativa	indica	0.96	4.3	3.1
RDP1	BJ 1	cbd6b346.0	GSOR301016	IRGC117661	NSFTV18	India	O. sativa	aus	1	0.7	0.6
RDP1	Black Gora	d22c8e33.0	GSOR301017	IRGC117662	NSFTV19	India	O. sativa	aus	1	1.3	1
RDP1	Blue Rose	6af7c9fc.0	GSOR301018	IRGC117663	NSFTV20	United States	O. sativa	admixed-japonica	1	0.6	0.3
RDP1	Byakkoku Y 5006 Seln	fa4c4111.0	GSOR301019	IRGC117671	NSFTV21	Australia	O. sativa	indica	0.991	1	0.8
RDP1	Caawa/Fortuna 6-103-15	52c6e2ba.0	GSOR301020	IRGC117674	NSFTV22	Taiwan	O. sativa	tropical-japonica	0.912	6.6	7.8
RDP1	Canella De Ferro	7741d7c1.0	GSOR301021	IRGC117675	NSFTV23	Brazil	O. sativa	tropical-japonica	1	1.7	1.3
RDP1	Carolina Gold 12033	e074229f.0	GSOR301022	IRGC117607	NSFTV24	United States	O. sativa	tropical-japonica	1	1.3	1.1
RDP1	Carolina Gold 12034	1ce7093b.0	GSOR301023	IRGC117676	NSFTV25	United States	O. sativa	tropical-japonica	1	1	0.8
RDP1	Carolina Gold Sel	32a15c4d.0	GSOR301024	IRGC117608	NSFTV26	United States	O. sativa	tropical-japonica	1	3.9	4.7
RDP1	NSFTV27	1956dd3f.0	GSOR301025	IRGC117679	NSFTV27	Unknown	O. sativa	tropical-japonica	1	2	1.7
RDP1	Champa Tong 54	b6701089.0	GSOR301026	IRGC117680	NSFTV28	Thailand	O. sativa	aus	1	0.9	0.7
RDP1	Chau	30646147.0	GSOR301027	IRGC117682	NSFTV29	Vietnam	O. sativa	indica	1	1.7	1.3
RDP1	Chiem Chanh	dd6e755e.0	GSOR301028	IRGC117684	NSFTV30	Vietnam	O. sativa	indica	0.954	2.7	2
RDP1	Chinese	d2da857d.0	GSOR301029	IRGC117686	NSFTV31	China	O. sativa	temperate-japonica	1	1.3	0.9
RDP1	Chodongji	068b860d.0	GSOR301030	IRGC117687	NSFTV32	Republic of Korea	O. sativa	temperate-japonica	1	2.3	1.5
RDP1	Chuan 4	2b4e06fe.0	GSOR301031	IRGC117688	NSFTV33	Taiwan	O. sativa	aus	1	1.4	1.2
RDP1	NSFTV34	c03e2c51.0	GSOR301032	IRGC126400	NSFTV34	Unknown	O. sativa	indica	0.876	1.2	1
RDP1	CO18	c59435a8.0	GSOR301033	IRGC117691	NSFTV35	India	O. sativa	indica	0.859	2.4	1.9
RDP1	CS-M3	2593e5a7.0	GSOR301034	IRGC117609	NSFTV36	United States	O. sativa	temperate-japonica	0.835	0.7	0.4
RDP1	Cuba 65	69527f35.0	GSOR301035	IRGC117698	NSFTV37	Cuba	O. sativa	tropical-japonica	0.929	2.1	1.5
RDP1	NSFTV39	014ab0f1.0	GSOR301037	IRGC117700	NSFTV39	Unknown	O. sativa	aus	0.716	2.3	1.9
RDP1	Dam	76f56677.0	GSOR301038	IRGC117701	NSFTV40	Thailand	O. sativa	admixed-japonica	0.982	0.7	0.5
RDP1	Darmali	dfb13733.0	GSOR301039	IRGC117702	NSFTV41	Nepal	O. sativa	admixed	1	1.7	1.2
RDP1	Dee Geo Woo Gen	e5951598.0	GSOR301040	IRGC117705	NSFTV43	Taiwan	O. sativa	indica	1	0.8	0.6
RDP1	Dhala Shaitta	7d4c6c4e.0	GSOR301041	IRGC117710	NSFTV44	Bangladesh	O. sativa	aus	1	1.8	1.7
RDP1	Dom Sufid	8d6aded4.0	GSOR301042	IRGC117721	NSFTV45	Iran	O. sativa	aromatic	1	1.6	1.2
RDP1	Dourado Agulha	68c2ecf8.0	GSOR301043	IRGC117723	NSFTV46	Brazil	O. sativa	tropical-japonica	1	1.9	1.5
RDP1	NSFTV48	63f63dde.0	NA	NA	NSFTV48	Unknown	O. sativa	admixed-japonica	0.9	3.4	3.8
RDP1	DV85	21d3f1b3.0	GSOR301045	IRGC117725	NSFTV49	Bangladesh	O. sativa	aus	1	5.4	6
RDP1	DZ78	NA	GSOR301046	IRGC117610	NSFTV50	Bangladesh	O. sativa	NA	NA	NA	NA
RDP1	Early Wataribune	57d7feea.0	GSOR301047	IRGC117727	NSFTV51	Japan	O. sativa	temperate-japonica	1	0.5	0.2
RDP1	Eh Ia Chiu	9e0c626c.0	GSOR301048	IRGC126363	NSFTV52	Taiwan	O. sativa	temperate-japonica	0.869	0.6	0.4
RDP1	Firooz	61b7bf53.0	GSOR301049	IRGC117735	NSFTV53	Iran	O. sativa	aromatic	1	3.3	2.4
RDP1	Fortuna	06334433.0	GSOR301050	IRGC117736	NSFTV54	United States	O. sativa	tropical-japonica	1	0.8	0.4
RDP1	Gerdeh	ef8fd965.0	GSOR301051	IRGC117611	NSFTV55	Iran	O. sativa	admixed-japonica	0.709	1.1	0.9
RDP1	Geumobyeo	652530bb.0	GSOR301052	IRGC117612	NSFTV56	Republic of Korea	O. sativa	temperate-japonica	1	0.9	0.4
RDP1	NSFTV57	71d5fcf4.0	GSOR301053	IRGC117739	NSFTV57	Unknown	O. sativa	indica	1	1.4	1.2
RDP1	Ghati Kamma Nangarhar	9c099b78.0	GSOR301054	IRGC117740	NSFTV58	Afghanistan	O. sativa	aus	0.996	3.8	3.3
RDP1	Gogo Lempuk	a5ec1b10.0	GSOR301055	IRGC117742	NSFTV59	Indonesia	O. sativa	tropical-japonica	0.925	0.9	0.5
RDP1	Gotak Gatik	7f7fb805.0	GSOR301056	IRGC117744	NSFTV60	Indonesia	O. sativa	admixed-japonica	1	1	2.3
RDP1	Guan-Yin-Tsan	NA	GSOR301057	IRGC117745	NSFTV61	China	O. sativa	NA	NA	NA	NA
RDP1	Gyehwa 3	9ec86ff1.0	GSOR301386	IRGC126403	NSFTV62	Republic of Korea	O. sativa	temperate-japonica	0.938	2.8	2
RDP1	Haginomae Mochi	407f31bd.0	GSOR301387	IRGC126365	NSFTV63	Japan	O. sativa	temperate-japonica	1	1.2	0.6
RDP1	Heukgyeong	a53530c6.0	GSOR301388	IRGC126384	NSFTV64	Republic of Korea	O. sativa	temperate-japonica	1	2.2	1.6
RDP1	Honduras	1ab838a2.0	GSOR301058	IRGC117750	NSFTV65	Honduras	O. sativa	tropical-japonica	1	0.8	0.5
RDP1	Hsia Chioh Keh Tu	7691a376.0	GSOR301059	IRGC117751	NSFTV66	Taiwan	O. sativa	indica	0.939	5.3	4.2
RDP1	Hu Lo Tao	39dd7feb.0	GSOR301060	IRGC117752	NSFTV67	China	O. sativa	temperate-japonica	1	1.4	1.2
RDP1	I-Geo-Tze	NA	GSOR301061	IRGC117754	NSFTV68	Taiwan	O. sativa	NA	NA	NA	NA
RDP1	IAC 25	c14c4e03.0	GSOR301062	IRGC117615	NSFTV69	Brazil	O. sativa	tropical-japonica	1	1.4	0.9
RDP1	Iguape Cateto	efbb93de.0	GSOR301063	IRGC117755	NSFTV70	Haiti	O. sativa	tropical-japonica	1	1.3	1
RDP1	IR 36	61cc3858.0	GSOR301064	IRGC117757	NSFTV71	Philippines	O. sativa	indica	1	2.3	2.3
RDP1	IR 8	12d82364.0	GSOR301065	IRGC117758	NSFTV72	Philippines	O. sativa	indica	1	2.4	2.3
RDP1	IRAT 177	97dcf87d.0	GSOR301066	IRGC117761	NSFTV73	French Guiana	O. sativa	tropical-japonica	1	3.8	3
RDP1	IRGA 409	55d3afae.0	GSOR301067	IRGC117763	NSFTV74	Brazil	O. sativa	indica	1	2.4	2.6
RDP1	Jambu	b0816082.0	GSOR301068	IRGC117764	NSFTV75	Indonesia	O. sativa	tropical-japonica	0.79	2.6	2.6
RDP1	Jaya	cb5e38e6.0	GSOR301069	IRGC117766	NSFTV76	India	O. sativa	indica	1	3.1	3
RDP1	JC149	45ec7861.0	GSOR301070	IRGC117768	NSFTV77	India	O. sativa	indica	0.983	3.2	3.5
RDP1	Jhona 349	66d97672.0	GSOR301071	IRGC117769	NSFTV78	India	O. sativa	aus	1	1.6	1.2
RDP1	Jouiku 393G	c0936cf1.0	GSOR301072	IRGC117771	NSFTV79	Japan	O. sativa	temperate-japonica	0.862	0.6	0.4
RDP1	K 65	02d095ba.0	GSOR301073	NA	NSFTV80	Suriname	O. sativa	admixed	1	0.9	0.7
RDP1	Kalamkati	006dfe9b.0	GSOR301074	IRGC117773	NSFTV81	India	O. sativa	aus	1	3.3	3.1
RDP1	Kamenoo	becfe767.0	GSOR301075	IRGC117775	NSFTV83	Japan	O. sativa	temperate-japonica	1	0.8	0.3
RDP1	Kaniranga	7bee5b9f.0	GSOR301076	IRGC117776	NSFTV84	Indonesia	O. sativa	tropical-japonica	1	1.1	0.8
RDP1	Kasalath	328163e1.0	GSOR301077	IRGC117617	NSFTV85	India	O. sativa	aus	1	1.1	0.8
RDP1	Kaw Luyoeng	NA	GSOR301078	IRGC126368	NSFTV86	Thailand	O. sativa	NA	NA	NA	NA
RDP1	Keriting Tingii	64fa0112.0	GSOR301079	IRGC117618	NSFTV87	Indonesia	O. sativa	admixed-japonica	0.966	1.2	1
RDP1	Khao Gaew	NA	GSOR301080	IRGC117781	NSFTV88	Thailand	O. sativa	NA	NA	NA	NA
RDP1	NSFTV89	897c5eef.0	GSOR301081	IRGC117782	NSFTV89	Unknown	O. sativa	tropical-japonica	1	0.7	0.5
RDP1	Kiang-Chou-Chiu	743f41c1.0	GSOR301082	IRGC117784	NSFTV90	Taiwan	O. sativa	indica	1	0.6	0.5
RDP1	Kibi	ff836253.0	GSOR301083	IRGC126369	NSFTV91	Japan	O. sativa	temperate-japonica	1	2.3	1.9
RDP1	Kinastano	5df8f871.0	GSOR301084	IRGC117786	NSFTV92	Philippines	O. sativa	tropical-japonica	1	0.9	0.5
RDP1	NSFTV93	9f1f4614.0	GSOR301085	IRGC117787	NSFTV93	Unknown	O. sativa	aromatic	1	1.2	1.1
RDP1	Koshihikari	20a4c97d.0	GSOR301086	IRGC117789	NSFTV94	Japan	O. sativa	temperate-japonica	1	2	1.5
RDP1	NSFTV95	0c85e164.0	GSOR301087	IRGC117790	NSFTV95	Unknown	O. sativa	admixed	1	9.4	29
RDP1	KU115	32a6808e.0	GSOR301088	IRGC117792	NSFTV96	Thailand	O. sativa	tropical-japonica	0.759	1.5	1
RDP1	Kun-Min-Tsieh-Hunan	NA	GSOR301089	IRGC117793	NSFTV97	China	O. sativa	NA	NA	NA	NA
RDP1	L-202	6ab77e3e.0	GSOR301090	IRGC117794	NSFTV98	United States	O. sativa	tropical-japonica	0.881	2.2	2.3
RDP1	LAC 23	7eb7c6a8.0	GSOR301091	IRGC117796	NSFTV99	Liberia	O. sativa	tropical-japonica	1	1.1	0.8
RDP1	Lacrosse	1f10be3d.0	GSOR301092	IRGC117797	NSFTV100	United States	O. sativa	admixed-japonica	1	0.8	0.4
RDP1	Lemont	9f782e9e.0	GSOR301093	IRGC117802	NSFTV101	United States	O. sativa	tropical-japonica	0.901	5.6	4
RDP1	Leung Pratew	6e26f4cc.0	GSOR301094	IRGC117619	NSFTV102	Thailand	O. sativa	indica	0.982	3.1	2.5
RDP1	Luk Takhar	8c76404c.0	GSOR301095	IRGC117807	NSFTV103	Afghanistan	O. sativa	temperate-japonica	0.963	0.7	0.3
RDP1	Mansaku	8629f76c.0	GSOR301096	IRGC117811	NSFTV104	Japan	O. sativa	temperate-japonica	1	1.2	0.9
RDP1	Mehr	16463092.0	GSOR301097	IRGC117620	NSFTV105	Iran	O. sativa	aus	0.898	1	1
RDP1	Ming Hui	8a06320f.0	GSOR301098	IRGC117814	NSFTV106	China	O. sativa	indica	0.972	1.2	1.2
RDP1	NSFTV107	7b7a0d82.0	GSOR301099	IRGC117815	NSFTV107	Unknown	O. sativa	tropical-japonica	1	1	0.7
RDP1	Moroberekan	e3b049a9.0	GSOR301100	IRGC117621	NSFTV108	Guinea	O. sativa	tropical-japonica	1	1	0.7
RDP1	MTU9	NA	GSOR301101	IRGC117817	NSFTV109	India	O. sativa	NA	NA	NA	NA
RDP1	Mudgo	11bf5114.0	GSOR301102	IRGC117818	NSFTV110	India	O. sativa	indica	0.917	0.6	0.5
RDP1	N12	531e23fa.0	GSOR301104	IRGC117819	NSFTV112	India	O. sativa	aromatic	1	2	1.5
RDP1	Norin 20	7a723d9e.0	GSOR301105	IRGC117822	NSFTV113	Japan	O. sativa	temperate-japonica	1	2.3	2.6
RDP1	Nova	eac19fb8.0	GSOR301106	IRGC117823	NSFTV114	United States	O. sativa	admixed-japonica	1	0.6	0.4
RDP1	NPE 835	0bca95e0.0	GSOR301107	IRGC126399	NSFTV115	Pakistan	O. sativa	temperate-japonica	0.812	0.8	0.7
RDP1	NSFTV116	6cedf6aa.0	GSOR301108	IRGC117824	NSFTV116	Unknown	O. sativa	tropical-japonica	1	0.6	0.4
RDP1	O-Luen-Cheung	5b144b9c.0	GSOR301109	IRGC117826	NSFTV117	Taiwan	O. sativa	indica	1	3.1	2.6
RDP1	Oro	71bd9426.0	GSOR301110	IRGC117828	NSFTV118	Chile	O. sativa	temperate-japonica	1	0.7	0.5
RDP1	Oryzica Llanos 5	3aa51818.0	GSOR301111	IRGC117829	NSFTV119	Colombia	O. sativa	indica	0.81	8.6	6.9
RDP1	OS6	8e6220e5.0	GSOR301112	IRGC117831	NSFTV120	Nigeria	O. sativa	tropical-japonica	1	0.6	0.5
RDP1	Ostiglia	280279b3.0	GSOR301113	IRGC117833	NSFTV121	Italy	O. sativa	admixed-japonica	0.85	9.2	10.3
RDP1	Padi Kasalle	b6dc1bcc.0	GSOR301114	IRGC117835	NSFTV122	Indonesia	O. sativa	tropical-japonica	0.889	0.7	0.5
RDP1	Pagaiyahan	714ac141.0	GSOR301115	IRGC117837	NSFTV123	Taiwan	O. sativa	indica	1	1.2	1.2
RDP1	Pankhari 203	6c91b63d.0	GSOR301390	IRGC126401	NSFTV124	India	O. sativa	aromatic	1	3.5	2.9
RDP1	Pao-Tou-Hung	63f298ba.0	GSOR301116	IRGC117840	NSFTV125	China	O. sativa	indica	1	2.1	1.5
RDP1	Pappaku	0f6a67da.0	GSOR301117	IRGC117841	NSFTV126	Taiwan	O. sativa	indica	1	1.1	1.1
RDP1	NSFTV127	b403e79f.0	NA	IRGC117845	NSFTV127	Unknown	O. sativa	tropical-japonica	1	2.8	2.4
RDP1	Pato De Gallinazo	76a1efc9.0	GSOR301119	IRGC117846	NSFTV128	Australia	O. sativa	admixed-japonica	1	1.1	1.5
RDP1	Peh-Kuh	8fafd383.0	GSOR301120	IRGC117848	NSFTV129	Taiwan	O. sativa	indica	1	2.4	1.9
RDP1	Peh-Kuh-Tsao-Tu	a796716d.0	GSOR301121	IRGC117849	NSFTV130	Taiwan	O. sativa	indica	1	1.2	1
RDP1	Phudugey	d09d62e7.0	GSOR301122	IRGC117850	NSFTV131	Bhutan	O. sativa	aus	1	0.8	0.8
RDP1	Rathuwee	02cc7c6d.0	GSOR301123	IRGC117859	NSFTV132	Sri Lanka	O. sativa	indica	0.993	1	1
RDP1	Rikuto Kemochi	1a95985b.0	GSOR301124	IRGC117861	NSFTV133	Japan	O. sativa	temperate-japonica	0.751	3.8	3
RDP1	Romeo	4ab486ec.0	GSOR301125	IRGC124374	NSFTV134	Italy	O. sativa	temperate-japonica	0.747	0.7	0.4
RDP1	RT 1031-69	NA	GSOR301126	IRGC117867	NSFTV135	Zaire	O. sativa	NA	NA	NA	NA
RDP1	RTS12	d72ee9ba.0	GSOR301127	IRGC125594	NSFTV136	Vietnam	O. sativa	indica	0.963	7.8	6.1
RDP1	RTS14	8653bbdb.0	GSOR301128	IRGC117622	NSFTV137	Vietnam	O. sativa	indica	1	0.9	0.6
RDP1	RTS4	1a946dc6.0	GSOR301129	IRGC117868	NSFTV138	Vietnam	O. sativa	indica	0.853	1.2	0.9
RDP1	S4542A3-49B-2B12	bd0d322b.0	GSOR301130	IRGC117869	NSFTV139	United States	O. sativa	tropical-japonica	1	2.5	1.9
RDP1	Saturn	85551f9c.0	GSOR301131	IRGC117879	NSFTV140	United States	O. sativa	tropical-japonica	0.801	0.7	0.4
RDP1	Seratoes Hari	a8319fc6.0	GSOR301132	IRGC117880	NSFTV141	Indonesia	O. sativa	indica	1	0.7	0.7
RDP1	Shai-Kuh	806c51cc.0	GSOR301133	IRGC117881	NSFTV142	China	O. sativa	indica	0.971	0.9	0.8
RDP1	Shinriki	3ea144c5.0	GSOR301134	IRGC117884	NSFTV143	Japan	O. sativa	temperate-japonica	1	0.5	0.2
RDP1	Shoemed	3269952e.0	GSOR301135	IRGC117887	NSFTV144	United States	O. sativa	temperate-japonica	1	1.8	1.2
RDP1	Short Grain	17c4070a.0	GSOR301136	IRGC117888	NSFTV145	Thailand	O. sativa	indica	1	1.3	1
RDP1	Shuang-Chiang	NA	GSOR301137	IRGC125595	NSFTV146	Taiwan	O. sativa	NA	NA	NA	NA
RDP1	Sinampaga Selection	48b4f132.0	GSOR301138	IRGC117890	NSFTV147	Philippines	O. sativa	tropical-japonica	1	0.6	0.5
RDP1	Sintane Diofor	ed1beb9e.0	GSOR301139	IRGC117891	NSFTV148	Burkina Faso	O. sativa	indica	0.788	0.7	0.7
RDP1	Sinaguing	d56e98bc.0	GSOR301140	IRGC124375	NSFTV149	Philippines	O. sativa	tropical-japonica	1	1	2.4
RDP1	Sultani	128dd425.0	GSOR301141	IRGC117897	NSFTV150	Egypt	O. sativa	tropical-japonica	0.894	0.5	0.3
RDP1	Suweon	dee26171.0	GSOR301142	IRGC117900	NSFTV151	Republic of Korea	O. sativa	temperate-japonica	0.979	0.8	0.5
RDP1	T 1	e4533c8b.0	GSOR301143	IRGC117902	NSFTV152	India	O. sativa	aus	1	8.1	6.8
RDP1	T26	40f343f4.0	GSOR301144	IRGC117903	NSFTV153	India	O. sativa	aus	1	1.1	3.6
RDP1	Ta Hung Ku	dfdfb828.0	GSOR301145	IRGC117904	NSFTV154	China	O. sativa	temperate-japonica	0.913	0.7	0.4
RDP1	Ta Mao Tsao	9127f236.0	GSOR301146	IRGC117905	NSFTV155	China	O. sativa	temperate-japonica	0.952	0.8	0.5
RDP1	Taichung Native 1	93387d96.0	GSOR301147	IRGC117907	NSFTV156	Taiwan	O. sativa	indica	1	1	1.1
RDP1	Tainan Iku 487	2db62b89.0	GSOR301148	IRGC117908	NSFTV157	Taiwan	O. sativa	temperate-japonica	0.957	0.9	0.5
RDP1	Taipei 309	6516a500.0	GSOR301149	IRGC117910	NSFTV158	Taiwan	O. sativa	temperate-japonica	1	1.2	0.9
RDP1	Tam Cau 9A	4ef132dc.0	GSOR301150	IRGC126377	NSFTV159	Vietnam	O. sativa	indica	0.984	3.9	2.8
RDP1	NSFTV160	f659d521.0	GSOR301151	IRGC126371	NSFTV160	Unknown	O. sativa	aromatic	0.949	0.7	0.7
RDP1	TeQing	4f643bf5.0	GSOR301152	IRGC117912	NSFTV161	China	O. sativa	indica	0.987	3.6	3.4
RDP1	TKM6	2b28e441.0	GSOR301153	IRGC117915	NSFTV162	India	O. sativa	indica	0.946	3.3	2.8
RDP1	Taducan	192e24ab.0	GSOR301154	IRGC117906	NSFTV163	Philippines	O. sativa	indica	0.962	0.6	0.5
RDP1	Tondok	72497775.0	GSOR301155	IRGC117918	NSFTV164	Indonesia	O. sativa	tropical-japonica	0.931	0.9	0.7
RDP1	Trembese	9b2223bb.0	GSOR301156	IRGC117921	NSFTV165	Indonesia	O. sativa	tropical-japonica	0.988	0.9	0.7
RDP1	Tsipala 421	61152244.0	GSOR301157	IRGC117924	NSFTV166	Madagascar	O. sativa	admixed-indica	0.966	2.2	1.6
RDP1	B6616A4-22-Bk-5-4	8e941960.0	GSOR301158	IRGC117646	NSFTV167	United States	O. sativa	tropical-japonica	0.942	2.7	1.9
RDP1	Vary Vato 462	NA	GSOR301159	IRGC117926	NSFTV168	Madagascar	O. sativa	NA	NA	NA	NA
RDP1	WC 6	ba028784.0	GSOR301160	IRGC121654	NSFTV169	China	O. sativa	temperate-japonica	0.74	1.4	0.9
RDP1	Wells	715bc18e.0	GSOR301161*	NA	NSFTV170	United States	O. sativa	tropical-japonica	0.91	3.3	4.2		*must request approval from Univ. of Arkansas to obtain seed. For assistance contact USDA-GSOR (gsor@ars-grin.gov)
RDP1	ZHE 733	b238d197.0	GSOR301162	IRGC117943	NSFTV171	China	O. sativa	indica	1	1	0.7
RDP1	Zhenshan 2	9ac72c9e.0	GSOR301163	IRGC117944	NSFTV172	China	O. sativa	indica	0.96	1.7	1.3
RDP1	Nipponbare	0f847952.0	GSOR301164	NA	NSFTV173	Japan	O. sativa	temperate-japonica	1	1	0.6
RDP1	Azucena	08de34ee.0	GSOR301165	NA	NSFTV174	Philippines	O. sativa	tropical-japonica	1	0.8	0.5
RDP1	NSFTV175	1e91cb13.0	NA	IRGC117627	NSFTV175	Unknown	O. sativa	tropical-japonica	1	0.8	0.6
RDP1	583	8cfa8fb2.0	GSOR301167	IRGC117632	NSFTV176	Ecuador	O. sativa	tropical-japonica	1	0.8	0.5
RDP1	68-2	15e6c437.0	GSOR301168	IRGC117633	NSFTV177	France	O. sativa	temperate-japonica	0.938	1.4	0.8
RDP1	ARC 6578	480f7505.0	GSOR301169	IRGC117602	NSFTV178	India	O. sativa	aus	0.834	1	1
RDP1	Bellardone	5505a767.0	GSOR301170	IRGC117654	NSFTV179	France	O. sativa	temperate-japonica	1	0.6	0.3
RDP1	Benllok	f948d7b5.0	GSOR301171	IRGC117655	NSFTV180	Peru	O. sativa	temperate-japonica	1	1.1	0.8
RDP1	Bergreis	8cd35626.0	GSOR301172	IRGC117657	NSFTV181	Austria	O. sativa	temperate-japonica	1	0.7	0.3
RDP1	Blue Rose Supreme	024bbd20.0	GSOR301173	IRGC124371	NSFTV182	United States	O. sativa	admixed-japonica	1	0.7	0.3
RDP1	Boa Vista	c08a5ea2.0	GSOR301174	IRGC117664	NSFTV183	El Salvador	O. sativa	tropical-japonica	1	0.6	0.4
RDP1	Bombon	7119ebee.0	GSOR301175	IRGC117666	NSFTV184	Spain	O. sativa	temperate-japonica	0.739	1.2	0.8
RDP1	British Honduras Creole	c97be7ae.0	GSOR301176	IRGC117668	NSFTV185	Belize	O. sativa	tropical-japonica	1	0.5	0.3
RDP1	Bul Zo	4559ff3f.0	GSOR301177	IRGC117669	NSFTV186	Republic of Korea	O. sativa	temperate-japonica	1	0.9	0.4
RDP1	C57-5043	60e142c3.0	GSOR301178	IRGC117606	NSFTV187	United States	O. sativa	tropical-japonica	0.846	0.7	0.5
RDP1	Coppocina	bf18cbae.0	GSOR301179	IRGC117694	NSFTV188	Bulgaria	O. sativa	tropical-japonica	1	0.8	0.5
RDP1	Criollo La Fria	661eaeaa.0	GSOR301180	IRGC117696	NSFTV189	Venezuela	O. sativa	indica	0.991	5.4	4.9
RDP1	Delrex	bf7afed8.0	GSOR301181	IRGC117707	NSFTV190	United States	O. sativa	tropical-japonica	1	0.8	0.5
RDP1	Dom Zard	97ce6839.0	GSOR301182	IRGC117720	NSFTV191	Iran	O. sativa	aromatic	1	0.7	0.5
RDP1	Erythroceros Hokkaido	fdd98970.0	GSOR301183	IRGC117732	NSFTV192	Poland	O. sativa	temperate-japonica	1	0.7	0.3
RDP1	Fossa Av	5632be21.0	GSOR301184	IRGC117737	NSFTV193	Burkina Faso	O. sativa	tropical-japonica	0.958	2	1.4
RDP1	Hg 24	7c74fa8e.0	NA	NA	NSFTV194	Burkina Faso	O. glaberrima	admixed	1	4	4.5
RDP1	IRAT 13	3c10a4b8.0	GSOR301186	IRGC117760	NSFTV195	Cote d'Ivoire	O. sativa	tropical-japonica	1	0.6	0.5
RDP1	JM70	cff871e8.0	GSOR301187	IRGC117770	NSFTV196	Mali	O. sativa	indica	0.998	3.4	2.7
RDP1	Kaukkyi Ani	NA	GSOR301188	IRGC117780	NSFTV197	Myanmar	O. sativa	NA	NA	NA	NA
RDP1	Leah	818143d8.0	GSOR301189	IRGC117801	NSFTV198	United States	O. sativa	tropical-japonica	0.825	0.7	0.5
RDP1	NSFTV199	958ed737.0	GSOR301190	IRGC117816	NSFTV199	Unknown	O. sativa	tropical-japonica	1	0.6	0.4
RDP1	P 737	c8a73fe7.0	GSOR301191	IRGC117834	NSFTV200	Pakistan	O. sativa	aus	0.936	7.6	7.7
RDP1	Pate Blanc Mn 1	263f2baf.0	GSOR301192	IRGC117843	NSFTV201	Cote d'Ivoire	O. sativa	tropical-japonica	1	0.8	0.5
RDP1	Pratao	ccdc6d39.0	GSOR301193	IRGC117854	NSFTV202	Brazil	O. sativa	tropical-japonica	0.985	5.3	4.3
RDP1	Radin Ebos 33	f46f03bf.0	GSOR301194	IRGC117858	NSFTV203	Malaysia	O. sativa	indica	1	2.7	2.2
RDP1	Razza 77	778cea6e.0	GSOR301195	IRGC117860	NSFTV204	Italy	O. sativa	temperate-japonica	0.747	6	6
RDP1	Rinaldo Bersani	348853a5.0	GSOR301196	IRGC117863	NSFTV205	Italy	O. sativa	temperate-japonica	0.721	0.6	0.4
RDP1	Rojofotsy 738	37249a74.0	GSOR301197	IRGC117865	NSFTV206	Madagascar	O. sativa	admixed-indica	0.97	0.8	0.8
RDP1	Sigadis	d628ec3a.0	GSOR301198	IRGC117889	NSFTV207	Indonesia	O. sativa	indica	1	0.5	0.4
RDP1	SLO 17	e876c9ec.0	GSOR301199	IRGC117894	NSFTV208	India	O. sativa	indica	1	1.2	1.3
RDP1	Tchibanga	5384be83.0	GSOR301200	IRGC117911	NSFTV209	Gabon	O. sativa	indica	1	1	0.7
RDP1	Thavalu	NA	GSOR301201	IRGC117913	NSFTV210	Sri Lanka	O. sativa	NA	NA	NA	NA
RDP1	Tokyo Shino Mochi	5497b233.0	GSOR301202	IRGC117917	NSFTV211	Japan	O. sativa	admixed-japonica	0.944	0.7	0.6
RDP1	NSFTV212	330798b4.0	NA	IRGC117934	NSFTV212	Unknown	O. sativa	tropical-japonica	0.966	6.4	6.5
RDP1	WC 3397	b2320902.0	GSOR301204	IRGC117935	NSFTV213	Jamaica	O. sativa	tropical-japonica	0.961	3	2.4
RDP1	WC 4419	34df4fca.0	GSOR301205	IRGC117626	NSFTV214	Honduras	O. sativa	tropical-japonica	1	0.8	0.7
RDP1	WC 4443	fed1dbae.0	GSOR301206	IRGC117936	NSFTV215	Bolivia	O. sativa	tropical-japonica	1	0.8	0.5
RDP1	Yabani Montakhab 7	149fb038.0	GSOR301207	IRGC117939	NSFTV216	Egypt	O. sativa	temperate-japonica	1	0.8	0.4
RDP1	YRL-1	915c0033.0	GSOR301208	IRGC117941	NSFTV217	Australia	O. sativa	admixed-japonica	0.95	0.8	0.5
RDP1	PI 298967-1	85da3a70.0	GSOR301209	IRGC117851	NSFTV218	Australia	O. sativa	admixed-japonica	1	0.6	0.3
RDP1	Nucleoryza	199f4455.0	GSOR301210	IRGC117825	NSFTV219	Austria	O. sativa	temperate-japonica	0.903	0.9	0.6
RDP1	Azerbaidjanica	c5bf98cc.0	GSOR301211	IRGC117645	NSFTV220	Azerbaijan	O. sativa	temperate-japonica	0.898	6.6	6.5
RDP1	Sadri Belyi	311aaf30.0	GSOR301212	IRGC117872	NSFTV221	Azerbaijan	O. sativa	aromatic	0.886	8.4	18.5
RDP1	Paraiba Chines Nova	7cfe4a0c.0	GSOR301213	IRGC117842	NSFTV222	Brazil	O. sativa	indica	1	1.5	1.3
RDP1	Priano Guaira	f73fa9e9.0	GSOR301214	IRGC117855	NSFTV223	Brazil	O. sativa	tropical-japonica	1	1.1	0.7
RDP1	Karabaschak	f2e9bed5.0	GSOR301215	IRGC117777	NSFTV224	Bulgaria	O. sativa	temperate-japonica	1	0.7	0.3
RDP1	Biser 1	a31b4a06.0	GSOR301216	IRGC117660	NSFTV225	Bulgaria	O. sativa	temperate-japonica	0.916	0.7	0.3
RDP1	IRAT 44	536afc14.0	GSOR301217	IRGC117762	NSFTV226	Burkina Faso	O. sativa	tropical-japonica	0.957	0.7	0.7
RDP1	Riz Local	a7983b03.0	GSOR301218	IRGC117864	NSFTV227	Burkina Faso	O. sativa	admixed-indica	1	2.3	1.8
RDP1	CA 902/B/2/1	195567bf.0	GSOR301219	IRGC117673	NSFTV228	Chad	O. sativa	aus	1	0.7	0.6
RDP1	Niquen	NA	GSOR301220	IRGC117820	NSFTV229	Chile	O. sativa	NA	NA	NA	NA
RDP1	NSFTV230	0ede42bd.0	NA	NA	NSFTV230	Unknown	O. sativa	temperate-japonica	1	2.6	2.4
RDP1	Hunan Early Dwarf No. 3	49649a00.0	GSOR301221	IRGC117753	NSFTV231	China	O. sativa	indica	1	1.1	0.8
RDP1	Shangyu 394	c528bce0.0	GSOR301222	IRGC117882	NSFTV232	China	O. sativa	temperate-japonica	1	0.4	0.1
RDP1	Sung Liao 2	ca615802.0	GSOR301223	IRGC124376	NSFTV233	China	O. sativa	temperate-japonica	1	0.7	0.5
RDP1	Aijiaonante	32ca1759.0	GSOR301224	IRGC117600	NSFTV234	China	O. sativa	indica	1	1.2	0.8
RDP1	Sze Guen Zim	13ae4f27.0	GSOR301225	IRGC117901	NSFTV235	China	O. sativa	indica	1	2.2	1.5
RDP1	WC 521	eb17cda6.0	GSOR301226	IRGC117937	NSFTV236	China	O. sativa	admixed-japonica	1	0.6	0.4
RDP1	Estrela	dc2cf39b.0	GSOR301227	IRGC117733	NSFTV237	Colombia	O. sativa	admixed-japonica	0.871	1.9	1.5
RDP1	WAB 56-104	9b36ce98.0	GSOR301228	IRGC117933	NSFTV238	Cote d'Ivoire	O. sativa	tropical-japonica	0.979	4.5	4.7
RDP1	WAB 502-13-4-1	523d5ec4.0	GSOR301229	IRGC117932	NSFTV239	Cote d'Ivoire	O. sativa	tropical-japonica	1	0.7	0.5
RDP1	WAB 501-11-5-1	6f263bd1.0	GSOR301230	IRGC117931	NSFTV240	Cote d'Ivoire	O. sativa	tropical-japonica	1	1.5	1
RDP1	ECIA76-S89-1	2a7724c1.0	GSOR301231	IRGC117728	NSFTV241	Cuba	O. sativa	indica	0.978	1.6	1.2
RDP1	27	b21f7528.0	GSOR301232	IRGC117599	NSFTV242	Dominican Republic	O. sativa	tropical-japonica	0.974	0.8	0.5
RDP1	Tropical Rice	44aeff79.0	GSOR301233	IRGC117923	NSFTV243	Ecuador	O. sativa	temperate-japonica	0.942	1.7	1.2
RDP1	Arabi	5efe8622.0	GSOR301234	IRGC117639	NSFTV244	Egypt	O. sativa	admixed-japonica	0.805	2.1	6.9
RDP1	Sab Ini	8a41a10a.0	GSOR301235	IRGC117870	NSFTV245	Egypt	O. sativa	temperate-japonica	0.974	2.3	1.6
RDP1	Saraya	e0815776.0	GSOR301236	IRGC117877	NSFTV246	Fiji	O. sativa	aus	1	1.9	1.8
RDP1	Desvauxii	de7ac7bf.0	GSOR301237	IRGC117709	NSFTV247	Former Soviet Union	O. sativa	temperate-japonica	0.992	3.5	2.8
RDP1	Caucasica	9b37187d.0	GSOR301238	IRGC117677	NSFTV248	Former Soviet Union	O. sativa	temperate-japonica	0.952	0.6	0.3
RDP1	Pirinae 69	87621330.0	GSOR301239	IRGC117852	NSFTV249	Macedonia or Former Yugoslavia	O. sativa	temperate-japonica	0.784	2.3	7.5
RDP1	Bulgare	88e1f162.0	GSOR301240	IRGC117670	NSFTV250	France	O. sativa	temperate-japonica	1	0.6	0.3
RDP1	H256-76-1-1-1	f25ad349.0	GSOR301241	IRGC121652	NSFTV251	Argentina	O. sativa	tropical-japonica	0.885	0.7	0.5
RDP1	Djimoron	56f5103e.0	GSOR301242	IRGC117713	NSFTV252	Guinea	O. sativa	indica	1	0.8	0.8
RDP1	Guineandao	1911c363.0	GSOR301243	IRGC117746	NSFTV253	Guinea	O. sativa	admixed-japonica	0.99	4.6	3.6
RDP1	Hon Chim	NA	GSOR301244	IRGC117614	NSFTV254	Hong Kong	O. sativa	NA	NA	NA	NA
RDP1	Pai Hok Glutinous	3fb62843.0	GSOR301245	IRGC117838	NSFTV255	Hong Kong	O. sativa	indica	1	3.3	3
RDP1	Romanica	0be20a08.0	GSOR301246	IRGC117866	NSFTV256	Hungary	O. sativa	temperate-japonica	1	1	0.6
RDP1	Agusita	cb9c18df.0	GSOR301247	IRGC117635	NSFTV257	Hungary	O. sativa	temperate-japonica	0.907	1	0.7
RDP1	Tia Bura	60c362f1.0	GSOR301248	IRGC117914	NSFTV258	Indonesia	O. sativa	tropical-japonica	1	0.8	0.6
RDP1	Sadri Tor Misri	fe70ec33.0	GSOR301249	IRGC117873	NSFTV259	Iran	O. sativa	admixed-indica	1	0.9	0.8
RDP1	NSFTV260	bfa16661.0	GSOR301250	IRGC117628	NSFTV260	Unknown	O. sativa	aromatic	1	5.2	3.6
RDP1	Shim Balte	ceb798a3.0	GSOR301251	IRGC117883	NSFTV261	Iraq	O. sativa	aus	1	0.6	0.6
RDP1	Halwa Gose Red	f30e146b.0	GSOR301252	IRGC117747	NSFTV262	Iraq	O. sativa	aus	0.979	2.2	1.8
RDP1	Maratelli	c7d2513e.0	GSOR301253	IRGC117812	NSFTV263	Italy	O. sativa	temperate-japonica	1	1.3	1.1
RDP1	Baldo	f2f12364.0	GSOR301254	IRGC117651	NSFTV264	Italy	O. sativa	admixed-japonica	1	0.6	0.2
RDP1	Vialone	544f48c0.0	GSOR301255	IRGC117929	NSFTV265	Italy	O. sativa	admixed-japonica	0.908	6.6	5.8
RDP1	Hiderisirazu	f7da2506.0	GSOR301256	IRGC117749	NSFTV266	Japan	O. sativa	admixed-japonica	1	0.8	0.5
RDP1	Hatsunishiki	aceb3352.0	GSOR301257	IRGC117748	NSFTV267	Japan	O. sativa	temperate-japonica	1	0.9	0.5
RDP1	Vavilovi	b49ad0db.0	GSOR301258	IRGC117928	NSFTV268	Kazakhstan	O. sativa	temperate-japonica	1	0.4	0.2
RDP1	Sundensis	092f15e7.0	GSOR301259	IRGC117898	NSFTV269	Kazakhstan	O. sativa	indica	0.81	1.9	2.1
RDP1	Osogovka	6815ec6d.0	GSOR301260	IRGC117832	NSFTV270	Macedonia	O. sativa	temperate-japonica	0.751	1.8	1.4
RDP1	M. Blatec	b67fd5f6.0	GSOR301261	IRGC117810	NSFTV271	Macedonia	O. sativa	temperate-japonica	0.714	1.6	1.2
RDP1	923	c7301040.0	GSOR301262	IRGC126353	NSFTV272	Madagascar	O. sativa	admixed	1	3.4	2.8
RDP1	Varyla	493f2b7e.0	GSOR301263	IRGC117927	NSFTV273	Madagascar	O. sativa	tropical-japonica	0.704	0.6	0.3
RDP1	Padi Pagalong	7dba928e.0	GSOR301264	IRGC117836	NSFTV274	Malaysia	O. sativa	tropical-japonica	1	0.6	0.3
RDP1	Sri Malaysia Dua	07dac217.0	GSOR301265	IRGC117895	NSFTV275	Malaysia	O. sativa	temperate-japonica	1	1.9	1.4
RDP1	Kaukau	fc26ce23.0	GSOR301266	IRGC117779	NSFTV276	Mali	O. sativa	aus	0.888	1.5	1.2
RDP1	Gambiaka Sebela	1516d75f.0	GSOR301267	IRGC117738	NSFTV277	Mali	O. sativa	temperate-japonica	0.974	1	0.6
RDP1	C1-6-5-3	17627a92.0	GSOR301268	IRGC117672	NSFTV278	Mexico	O. sativa	admixed	1	2.1	2.8
RDP1	Kon Suito	642238d9.0	GSOR301269	IRGC117788	NSFTV279	Mongolia	O. sativa	admixed	1	8	48
RDP1	Saku	58d5bdc3.0	GSOR301270	IRGC117874	NSFTV280	Mongolia	O. sativa	tropical-japonica	0.71	1.4	0.9
RDP1	Patna	85959164.0	GSOR301271	IRGC117844	NSFTV281	Morocco	O. sativa	admixed-japonica	0.833	9.6	10.6
RDP1	Triomphe Du Maroc	5aa7968d.0	GSOR301272	IRGC117922	NSFTV282	Morocco	O. sativa	temperate-japonica	1	0.5	0.1
RDP1	Chibica	6b37cb3d.0	GSOR301273	IRGC117683	NSFTV283	Mozambique	O. sativa	temperate-japonica	0.826	1	0.7
RDP1	IR-44595	a32e0586.0	GSOR301274	IRGC117759	NSFTV284	Nepal	O. sativa	indica	0.963	1.3	0.9
RDP1	Tox 782-20-1	9baa653c.0	GSOR301275	IRGC117920	NSFTV285	Nigeria	O. sativa	tropical-japonica	1	0.6	0.5
RDP1	IITA 135	044639de.0	GSOR301276	IRGC117756	NSFTV286	Nigeria	O. sativa	tropical-japonica	0.886	1.3	1.4
RDP1	Zerawchanica Karatalski	0e787735.0	GSOR301277	IRGC117942	NSFTV287	Poland	O. sativa	temperate-japonica	1	0.5	0.2
RDP1	Italica Carolina	bc6b0af5.0	GSOR301278	IRGC117616	NSFTV288	Poland	O. sativa	temperate-japonica	1	1.1	0.7
RDP1	Lusitano	7fc911f7.0	GSOR301279	IRGC117808	NSFTV289	Portugal	O. sativa	temperate-japonica	1	0.7	0.4
RDP1	Amposta	d864377c.0	GSOR301280	IRGC117638	NSFTV290	Puerto Rico	O. sativa	temperate-japonica	1	0.6	0.2
RDP1	Toploea 70/76	b29d3bf4.0	GSOR301281	IRGC117919	NSFTV291	Romania	O. sativa	temperate-japonica	1	2.5	1.7
RDP1	Stegaru 65	6d9c7d8b.0	GSOR301282	IRGC126395	NSFTV292	Romania	O. sativa	temperate-japonica	1	2	1.6
RDP1	TOg 7178	4c188d7c.0	GSOR301283	IRGC117916	NSFTV293	Senegal	O. sativa	admixed-indica	1	7	5.9
RDP1	SL 22-613	9a60fd42.0	GSOR301284	IRGC117893	NSFTV294	Sierra Leone	O. sativa	indica	0.97	2.7	2.4
RDP1	Bombilla	e8c621e8.0	GSOR301285	IRGC117665	NSFTV295	Spain	O. sativa	temperate-japonica	0.843	2.3	1.7
RDP1	Dosel	2b81cf74.0	GSOR301286	IRGC117722	NSFTV296	Spain	O. sativa	temperate-japonica	0.861	2	1.2
RDP1	Bahia	5ae0bd70.0	GSOR301287	IRGC117649	NSFTV297	Spain	O. sativa	temperate-japonica	0.975	0.7	0.4
RDP1	LD 24	NA	GSOR301288	IRGC117800	NSFTV298	Sri Lanka	O. sativa	NA	NA	NA	NA
RDP1	SML 242	07f246bb.0	GSOR301289	IRGC117625	NSFTV299	Suriname	O. sativa	indica	1	0.9	0.7
RDP1	Sml Kapuri	16d7e397.0	GSOR301290	IRGC126405	NSFTV300	Suriname	O. sativa	temperate-japonica	0.819	1	0.6
RDP1	Melanotrix	86556239.0	GSOR301291	IRGC117813	NSFTV301	Tajikistan	O. sativa	temperate-japonica	0.948	0.5	0.3
RDP1	WIR 3039	234e0df9.0	GSOR301292	IRGC126397	NSFTV302	Tajikistan	O. sativa	temperate-japonica	0.902	4.1	4.9
RDP1	Kihogo	73c4fdfb.0	GSOR301293	IRGC117785	NSFTV303	Tanzania	O. sativa	temperate-japonica	0.973	1.1	0.7
RDP1	519	773e969e.0	GSOR301294	IRGC117630	NSFTV304	Uruguay	O. sativa	indica	0.996	3.1	2.7
RDP1	Doble Carolina Rinaldo Barsani	8288d278.0	GSOR301295	IRGC117719	NSFTV305	Uruguay	O. sativa	admixed-japonica	1	0.9	0.8
RDP1	WIR 3764	2c583eed.0	GSOR301296	IRGC117938	NSFTV306	Uzbekistan	O. sativa	temperate-japonica	0.988	1	0.8
RDP1	Uzbekskij 2	c0d6eca3.0	GSOR301297	IRGC117925	NSFTV307	Uzbekistan	O. sativa	temperate-japonica	0.942	6.4	5.8
RDP1	Llanero 501	593def74.0	GSOR301298	IRGC117805	NSFTV308	Venezuela	O. sativa	tropical-japonica	0.876	1	0.6
RDP1	Manzano	a0a3d697.0	GSOR301299	IRGC124372	NSFTV309	Zaire	O. sativa	tropical-japonica	1	0.9	0.6
RDP1	R 101	fbae20bd.0	GSOR301300	IRGC117857	NSFTV310	Zaire	O. sativa	tropical-japonica	1	1.3	0.8
RDP1	56-122-23	137628a5.0	GSOR301301	IRGC117631	NSFTV311	Thailand	O. sativa	temperate-japonica	1	0.9	0.4
RDP1	Aswina 330	NA	GSOR301302	IRGC117644	NSFTV312	Bangladesh	O. sativa	NA	NA	NA	NA
RDP1	BR24	872ec0b4.0	GSOR301303	IRGC117623	NSFTV313	Bangladesh	O. sativa	indica	0.978	0.9	0.7
RDP1	CTG 1516	ea28671d.0	GSOR301304	IRGC117697	NSFTV314	Bangladesh	O. sativa	aus	1	3.3	2.9
RDP1	Dawebyan	74c9fbbc.0	GSOR301305	IRGC117703	NSFTV315	Myanmar	O. sativa	indica	0.862	3	2.4
RDP1	DD 62	b828b757.0	GSOR301306	IRGC117704	NSFTV316	Bangladesh	O. sativa	aus	1	4.5	4.2
RDP1	DJ 123	b956dfb5.0	GSOR301307	IRGC117711	NSFTV317	Bangladesh	O. sativa	aus	1	0.6	0.6
RDP1	DJ 24	3eb8fab5.0	GSOR301308	IRGC117712	NSFTV318	Bangladesh	O. sativa	aus	1	1.9	1.6
RDP1	DK 12	c7aeb39f.0	GSOR301309	IRGC117714	NSFTV319	Bangladesh	O. sativa	aus	1	0.8	0.7
RDP1	DM 43	cf44b628.0	GSOR301310	IRGC117715	NSFTV320	Bangladesh	O. sativa	aus	1	1.9	1.6
RDP1	DM 56	1f6f13c3.0	GSOR301311	IRGC117716	NSFTV321	Bangladesh	O. sativa	aus	1	1.4	1.2
RDP1	DM 59	72cef953.0	GSOR301312	IRGC117717	NSFTV322	Bangladesh	O. sativa	aus	1	0.8	0.7
RDP1	DNJ 140	1510e4aa.0	GSOR301313	IRGC117718	NSFTV323	Bangladesh	O. sativa	aus	0.971	4.4	3.9
RDP1	DV 123	0defa551.0	GSOR301314	IRGC117724	NSFTV324	Bangladesh	O. sativa	aus	1	1.2	1
RDP1	EMATA A 16-34	d0392fe8.0	GSOR301315	IRGC117731	NSFTV325	Myanmar	O. sativa	indica	1	1.2	0.9
RDP1	Ghorbhai	aeed4684.0	GSOR301316	IRGC117741	NSFTV326	Bangladesh	O. sativa	aus	1	1.1	0.8
RDP1	Goria	fb2b3d82.0	GSOR301317	IRGC117743	NSFTV327	Bangladesh	O. sativa	aus	1	1.4	1.2
RDP1	Jamir	1e4f3933.0	GSOR301318	IRGC117765	NSFTV328	Bangladesh	O. sativa	aus	1	2.9	2
RDP1	Kachilon	3e58f34c.0	GSOR301319	IRGC117772	NSFTV329	Bangladesh	O. sativa	aus	1	1.1	1
RDP1	Khao Pahk Maw	084e8b29.0	GSOR301320	IRGC121653	NSFTV330	Thailand	O. sativa	aus	0.821	2	1.6
RDP1	Khao Tot Long 227	d438bfed.0	GSOR301321	IRGC117783	NSFTV331	Thailand	O. sativa	aus	1	7.4	6.5
RDP1	KPF-16	7e956f22.0	GSOR301322	IRGC117791	NSFTV332	Bangladesh	O. sativa	admixed-indica	1	2.1	1.6
RDP1	Leuang Hawn	22e60af9.0	GSOR301323	IRGC117803	NSFTV333	Thailand	O. sativa	temperate-japonica	1	0.9	0.5
RDP1	Lomello	09869491.0	GSOR301324	IRGC117806	NSFTV334	Italy	O. sativa	temperate-japonica	0.915	1.4	1
RDP1	Okshitmayin	1e26852c.0	GSOR301325	IRGC117827	NSFTV335	Myanmar	O. sativa	admixed-japonica	0.841	2.8	3.1
RDP1	Paung Malaung	fa180a1e.0	GSOR301326	IRGC117847	NSFTV336	Myanmar	O. sativa	aus	1	1.1	0.8
RDP1	Sabharaj	a7bec464.0	GSOR301327	IRGC117871	NSFTV337	Bangladesh	O. sativa	indica	1	0.7	0.6
RDP1	Sitpwa	fed0b9a3.0	GSOR301328	IRGC117892	NSFTV338	Myanmar	O. sativa	temperate-japonica	1	0.6	0.2
RDP1	Yodanya	b3a301ea.0	GSOR301329	IRGC117940	NSFTV339	Myanmar	O. sativa	indica	1	0.9	0.6
RDP1	Berenj	4b0a7350.0	GSOR301330	IRGC117656	NSFTV340	Afghanistan	O. sativa	admixed	1	0.7	0.7
RDP1	Shirkati	9f786a86.0	GSOR301331	IRGC117885	NSFTV341	Afghanistan	O. sativa	aus	1	1.2	1
RDP1	Cenit	ac7a352c.0	GSOR301332	IRGC117678	NSFTV342	Argentina	O. sativa	tropical-japonica	0.854	0.7	0.4
RDP1	Victoria F.A.	b663b3f8.0	GSOR301333	IRGC117930	NSFTV343	Argentina	O. sativa	temperate-japonica	0.753	0.8	0.5
RDP1	Habiganj Boro 6	a0f35768.0	GSOR301334	IRGC117613	NSFTV344	Bangladesh	O. sativa	admixed	1	0.8	0.5
RDP1	DZ 193	4e35b58a.0	GSOR301335	IRGC117726	NSFTV345	Bangladesh	O. sativa	aus	1	3	2.1
RDP1	Karkati 87	80fc89ae.0	GSOR301336	IRGC117778	NSFTV346	Bangladesh	O. sativa	aus	1	0.7	0.6
RDP1	Creole	853e318c.0	GSOR301337	IRGC117695	NSFTV347	Belize	O. sativa	tropical-japonica	1	0.8	0.4
RDP1	China 1039	a446becd.0	GSOR301338	IRGC117685	NSFTV348	China	O. sativa	indica	1	4.5	3.7
RDP1	Chang Ch'Sang Hsu Tao	a5a6e2dd.0	GSOR301339	IRGC117681	NSFTV349	China	O. sativa	indica	1	0.9	0.7
RDP1	Ligerito	8adbe877.0	GSOR301340	IRGC117804	NSFTV350	Colombia	O. sativa	tropical-japonica	0.998	1.5	1.1
RDP1	NSFTV351	c6d4b592.0	NA	NA	NSFTV351	Unknown	O. sativa	temperate-japonica	0.922	2.8	2.4
RDP1	Guatemala 1021	3f0623af.0	GSOR301393	IRGC126383	NSFTV352	Guatemala	O. sativa	tropical-japonica	1	0.8	0.5
RDP1	ARC 10376	af77442b.0	GSOR301341	IRGC117642	NSFTV353	India	O. sativa	aus	1	7.1	5
RDP1	BALA	41be3af3.0	GSOR301342	NA	NSFTV354	India	O. sativa	indica	1	1.7	1.3
RDP1	ASD 1	122a975b.0	GSOR301343	IRGC117604	NSFTV355	India	O. sativa	temperate-japonica	1	1	0.5
RDP1	JC 117	f22d2dc6.0	GSOR301344	IRGC117767	NSFTV356	India	O. sativa	indica	1	1.1	0.8
RDP1	9524	cc0ef8cf.0	GSOR301345	IRGC117634	NSFTV357	India	O. sativa	aus	0.887	3.5	2.7
RDP1	ARC 10086	0764178c.0	GSOR301346	IRGC117640	NSFTV358	India	O. sativa	tropical-japonica	0.783	0.6	0.4
RDP1	Surjamkuhi	c86f37d0.0	GSOR301347	IRGC117899	NSFTV359	India	O. sativa	aus	1	0.8	0.6
RDP1	PTB 30	6f068769.0	GSOR301348	IRGC117856	NSFTV360	India	O. sativa	aus	1	1	0.9
RDP1	NSFTV362	cbba6af5.0	NA	NA	NSFTV362	Unknown	O. sativa	tropical-japonica	0.947	5.1	4
RDP1	Edomen Scented	e32c9d62.0	GSOR301350	IRGC117730	NSFTV363	Japan	O. sativa	temperate-japonica	1	0.6	0.2
RDP1	Rikuto Norin 21	14e43b02.0	GSOR301351	IRGC117862	NSFTV364	Japan	O. sativa	admixed-japonica	0.951	0.8	0.6
RDP1	Shirogane	f2e723fc.0	GSOR301352	IRGC117886	NSFTV365	Japan	O. sativa	temperate-japonica	0.885	3.9	3.2
RDP1	Kiuki No. 46	73b20824.0	GSOR301353	IRGC117624	NSFTV366	Japan	O. sativa	temperate-japonica	1	0.6	0.2
RDP1	Sanbyang-Daeme	e59cbfbe.0	GSOR301354	IRGC117875	NSFTV367	Republic of Korea	O. sativa	admixed-japonica	0.979	1.6	1.2
RDP1	Deokjeokjodo	db737b9b.0	GSOR301355	IRGC117708	NSFTV368	Republic of Korea	O. sativa	temperate-japonica	1	0.6	0.3
RDP1	Sathi	dd2bfbfb.0	GSOR301356	IRGC117878	NSFTV369	Pakistan	O. sativa	aus	1	3.1	2.4
RDP1	Coarse	bd7aaa87.0	GSOR301357	IRGC117692	NSFTV370	Pakistan	O. sativa	aus	1	3.4	3
RDP1	Santhi Sufaid	84ad8457.0	GSOR301358	IRGC117876	NSFTV371	Pakistan	O. sativa	aus	1	4.3	4.4
RDP1	Sufaid	e8f708a5.0	GSOR301359	IRGC117896	NSFTV372	Pakistan	O. sativa	aus	1	2.2	1.8
RDP1	Lambayeque 1	c20dfc59.0	GSOR301360	IRGC117799	NSFTV373	Peru	O. sativa	aromatic	1	1.3	0.9
RDP1	NSFTV374	b37e6755.0	NA	NA	NSFTV374	Unknown	O. sativa	temperate-japonica	1	2.5	2.9
RDP1	Upland	9aa2c28a.0	GSOR301396	IRGC126396	NSFTV375	Ponape Island, Micronesia	O. sativa	tropical-japonica	1	0.7	0.4
RDP1	Breviaristata	de696d95.0	GSOR301361	IRGC117667	NSFTV376	Portugal	O. sativa	admixed-japonica	1	1.2	1
RDP1	PR 304	2779bba9.0	GSOR301362	IRGC117853	NSFTV377	Puerto Rico	O. sativa	tropical-japonica	1	0.8	0.4
RDP1	Kalubala Vee	eca85a73.0	GSOR301363	IRGC117774	NSFTV378	Sri Lanka	O. sativa	aus	0.891	0.9	0.8
RDP1	Wanica	626cd18d.0	GSOR301364	IRGC125599	NSFTV379	Suriname	O. sativa	tropical-japonica	1	1.1	0.7
RDP1	Tainan-Iku No. 512	238f25f1.0	GSOR301365	IRGC117909	NSFTV380	Taiwan	O. sativa	temperate-japonica	1	1.7	1.1
RDP1	325	77f6728e.0	GSOR301366	IRGC124370	NSFTV381	Taiwan	O. sativa	tropical-japonica	1	0.8	0.6
RDP1	NSFTV383	3e1268da.0	NA	NA	NSFTV383	Unknown	O. sativa	temperate-japonica	0.76	3.3	3.6
RDP1	318	9764b3c8.0	GSOR301367	IRGC117629	NSFTV384	Turkey	O. sativa	tropical-japonica	1	1.2	1
RDP1	Nira	3b25c24f.0	GSOR301368	IRGC117821	NSFTV385	United States	O. sativa	indica	1	0.9	0.6
RDP1	Palmyra	4f4f777a.0	GSOR301369	IRGC117839	NSFTV386	United States	O. sativa	tropical-japonica	0.714	2.1	1.3
RDP1	M-202	a08839ce.0	GSOR301370	IRGC117809	NSFTV387	United States	O. sativa	admixed-japonica	0.944	1.6	1.1
RDP1	Nortai	3afe3c0b.0	GSOR301371	IRGC124373	NSFTV388	United States	O. sativa	admixed-japonica	0.945	0.9	0.5
RDP1	CI 11011	7126c359.0	GSOR301372	IRGC117689	NSFTV389	United States	O. sativa	tropical-japonica	0.762	1.2	0.7
RDP1	CI 11026	5c592759.0	GSOR301373	IRGC117690	NSFTV390	United States	O. sativa	admixed	1	2.3	6.9
RDP1	Della	180a155f.0	GSOR301374	IRGC117706	NSFTV391	United States	O. sativa	tropical-japonica	0.986	0.8	0.6
RDP1	Edith	c4a397e5.0	GSOR301375	IRGC117729	NSFTV392	United States	O. sativa	tropical-japonica	0.926	0.6	0.3
RDP1	La 110	NA	GSOR301376	IRGC117795	NSFTV393	United States	O. sativa	NA	NA	NA	NA
RDP1	Lady Wright Seln	1f856ac1.0	GSOR301377	IRGC117798	NSFTV394	United States	O. sativa	tropical-japonica	0.747	2.4	2
RDP1	OS 6 (WC 10296)	ffde60f9.0	GSOR301378	IRGC117830	NSFTV395	Zaire	O. sativa	tropical-japonica	1	1.5	0.9
RDP1	Cocodrie	1eb5d579.0	GSOR301379	IRGC117693	NSFTV396	United States	O. sativa	tropical-japonica	0.944	0.8	0.5
RDP1	Cybonnet	45d3c920.0	GSOR301380	IRGC117699	NSFTV397	United States	O. sativa	tropical-japonica	0.809	5	5.5
RDP1	93-11	0c8eb926.0	GSOR301399*	NA	NSFTV398	China	O. sativa	indica	1	0.9	0.7		*accession cannot be distributed
RDP1	Spring	12a175c1.0	GSOR301381*	NA	NSFTV399	United States	O. sativa	tropical-japonica	0.913	1	0.8		*must request approval from Univ. of Arkansas to obtain seed. For assistance contact USDA-GSOR (gsor@ars-grin.gov)
RDP1	Yang Dao 6	61876b53.0	GSOR301400*	NA	NSFTV400	China	O. sativa	indica	1	1	1.1		*accession cannot be distributed
RDP1	IR64	85240e22.0	GSOR301401	NA	NSFTV612	Philippines	O. sativa	indica	0.987	5.7	5.6
RDP1	RT0034	298c9652.0	GSOR301416	IRGC126392	NSFTV616	United States	O. sativa	indica	0.936	4	3.3
RDP1	MCR010277	12c4cd0b.0	GSOR301417	NA	NSFTV617	United States	O. sativa	admixed	1	8	7.8
RDP1	Pecos	a4acb3d5.0	GSOR301404	IRGC126389	NSFTV618	United States	O. sativa	admixed-japonica	0.937	8.1	7.9
RDP1	Rosemont	f7e71b48.0	GSOR301405	IRGC126391	NSFTV619	United States	O. sativa	tropical-japonica	0.816	5.5	6.5
RDP1	Jasmine85	9e09efb3.0	GSOR301406	IRGC125597	NSFTV620	Philippines	O. sativa	indica	1	2.2	1.8
RDP1	LaGrue	b4d6e1d7.0	GSOR301402	IRGC126388	NSFTV621	United States	O. sativa	tropical-japonica	0.953	2.5	1.9
RDP1	Bengal	fb21dae1.0	GSOR301418	IRGC126402	NSFTV622	United States	O. sativa	admixed-japonica	0.958	2.2	1.7
RDP1	Shufeng 121-1655	NA	GSOR301407	IRGC126394	NSFTV623	China	O. sativa	NA	NA	NA	NA
RDP1	Kaybonnet	961237a1.0	GSOR301408	IRGC126387	NSFTV624	United States	O. sativa	tropical-japonica	0.927	2	3.4
RDP1	Katy	38ab4ed4.0	GSOR301419	IRGC126386	NSFTV625	United States	O. sativa	tropical-japonica	0.847	5.3	4.3
RDP1	C101A51	630c7f90.0	GSOR301420	IRGC125596	NSFTV626	Philippines	O. sativa	indica	0.968	3.9	4.6
RDP1	Early	9b34fda6.0	GSOR301421	IRGC126382	NSFTV627	United States	O. sativa	admixed-japonica	0.921	4.9	4.2
RDP1	Jefferson	3995b6ff.0	GSOR301409	IRGC126385	NSFTV628	United States	O. sativa	tropical-japonica	0.939	0.8	0.5
RDP1	Panda	ce3f9303.0	GSOR301410	IRGC126404	NSFTV629	Italy	O. sativa	admixed-japonica	1	0.8	0.6
RDP1	Saber	76db905a.0	GSOR301411	IRGC126393	NSFTV630	United States	O. sativa	tropical-japonica	0.769	2.2	2
RDP1	Dragon Eyeball 100	1fbe21f5.0	GSOR301412	NA	NSFTV631	China	O. sativa	admixed-japonica	0.899	6.5	6.2
RDP1	Francis	77522873.0	GSOR301413*	NA	NSFTV632	United States	O. sativa	tropical-japonica	0.873	4.9	5.2		*must request approval from Univ. of Arkansas to obtain seed. For assistance contact USDA-GSOR (gsor@ars-grin.gov)
RDP1	Jing 185-7	b23710c4.0	GSOR301414	IRGC125598	NSFTV633	China	O. sativa	indica	1	3.3	7.1
RDP1	Rondo (4484-1693)	924bd3ae.0	GSOR301415	IRGC126390	NSFTV634	China	O. sativa	indica	0.988	1.9	1.4
RDP1	Azucena	f3d9c979.0	GSOR312001	IRGC117264	NSFTV635	Philippines	O. sativa	tropical-japonica	1	2	1.7
RDP1	Sadu Cho	ebb47c09.0	GSOR312002	IRGC117276	NSFTV636	Republic of Korea	O. sativa	indica	0.998	2.2	1.5
RDP1	N 22	NA	GSOR312003	IRGC117273	NSFTV637	India	O. sativa	NA	NA	NA	NA
RDP1	Moroberekan	ad1a9c05.0	GSOR312004	IRGC117272	NSFTV638	Guinea	O. sativa	tropical-japonica	1	1.5	1
RDP1	Nipponbare	48d3bc66.0	GSOR312005	IRGC117274	NSFTV639	Japan	O. sativa	temperate-japonica	0.984	3.8	5.6
RDP1	Dom Sufid	NA	GSOR312006	IRGC117265	NSFTV640	Iran	O. sativa	NA	NA	NA	NA
RDP1	Tainung 67	88631879.0	GSOR312007	IRGC117279	NSFTV641	Taiwan	O. sativa	temperate-japonica	0.984	1.1	0.8
RDP1	Zhenshan 97B	986a3c37.0	GSOR312008	IRGC117280	NSFTV642	China	O. sativa	indica	0.959	2.6	2
RDP1	Minghui 63	0491646d.0	GSOR312009	IRGC117271	NSFTV643	China	O. sativa	indica	0.852	8.5	12.3
RDP1	IR64-21	f66e275e.0	GSOR312010	IRGC117268	NSFTV644	Philippines	O. sativa	indica	0.986	6	5.7
RDP1	M 202	NA	GSOR312011	IRGC117270	NSFTV645	United States	O. sativa	NA	NA	NA	NA
RDP1	Swarna	ea294193.0	GSOR312012	NA	NSFTV646	India	O. sativa	indica	0.933	7.4	10.5
RDP1	Cypress	NA	GSOR312013*	IRGC117282	NSFTV647	United States	O. sativa	NA	NA	NA	NA		*the line genotyped with HDRA was from the same purified OryzaSNP seed source (Ken McNally at IRRI) as the line that is being distributed, but it was imported independently from IRRI
RDP1	Cypress	d298701c.0	GSOR312013*	IRGC117282	NSFTV647	United States	O. sativa	tropical-japonica	0.939	2.7	3		*the line genotyped with HDRA was from the same purified OryzaSNP seed source (Ken McNally at IRRI) as the line that is being distributed, but it was imported independently from IRRI
RDP1	Shan-Huang-Zhan-2	NA	GSOR312014	IRGC117277	NSFTV648	China	O. sativa	NA	NA	NA	NA
RDP1	FR13A	NA	GSOR312015	IRGC117267	NSFTV649	India	O. sativa	NA	NA	NA	NA
RDP1	Aswina	NA	GSOR312016	NA	NSFTV650	Bangladesh	O. sativa	NA	NA	NA	NA
RDP1	Dular	432387a8.0	GSOR312017	IRGC117266	NSFTV651	India	O. sativa	aus	1	2.4	1.8
RDP1	Li-Jiang-Xin-Tuan-Hei-Gu	bc9c6f80.0	GSOR312018	IRGC117269	NSFTV652	China	O. sativa	temperate-japonica	0.739	5.6	5.1
RDP1	Rayada	NA	GSOR312019	NA	NSFTV653	Bangladesh	O. sativa	NA	NA	NA	NA
RDP1	Pokkali	NA	GSOR312020	NA	NSFTV654	SriLanka	O. sativa	NA	NA	NA	NA
RDP1	Mojito Colorado	841bcf9a.0	GSOR301422	IRGC117816	NSFTV770	Bolivia	O. sativa	tropical-japonica	1	1	0.8
RDP2	1-52-6::IRGC39111-1	616800eb.0	GSOR301888	IRGC121182	1-52-6::IRGC39111-1	Brazil	O. sativa	tropical-japonica	0.844	8.4	9.4
RDP2	1037::IRGC57550-1	c095319d.0	GSOR301945	IRGC121239	1037::IRGC57550-1	Hungary	O. sativa	temperate-japonica	0.741	8.5	13.1
RDP2	11-048::IRGC36399-1	8ae72fd7.0	GSOR301591	IRGC121893	11-048::IRGC36399-1	Sri Lanka	O. sativa	indica	0.931	1.3	1.4
RDP2	11-049::IRGC36400-1	bfe078cd.0	GSOR301592	IRGC121894	11-049::IRGC36400-1	Sri Lanka	O. sativa	indica	0.995	1	1
RDP2	15577::IRGC76987-1	NA	GSOR301603	IRGC120855	15577::IRGC76987-1	Iran	NA	NA	NA	NA	NA
RDP2	17/79/02-005::IRGC51080-1	f8dfc8a5.0	GSOR301604	IRGC120856	17/79/02-005::IRGC51080-1	Sri Lanka	O. sativa	indica	0.914	3.2	2.8
RDP2	182::IRGC28425-1	NA	GSOR301605	IRGC120857	182::IRGC28425-1	Pakistan	NA	NA	NA	NA	NA
RDP2	280::IRGC14917-1	744e9c3f.0	GSOR301946	IRGC121240	280::IRGC14917-1	Liberia	O. sativa	tropical-japonica	1	2	1.6
RDP2	29 A 2::IRGC28364-1	f2091f9a.0	GSOR301606	IRGC120858	29 A 2::IRGC28364-1	Pakistan	O. sativa	aus	1	6.2	7.3
RDP2	36005-1::IRGC60171-1	7c7182ae.0	GSOR301889	IRGC121183	36005-1::IRGC60171-1	China	O. sativa	temperate-japonica	0.869	1.5	1.4
RDP2	62-667::IRGC15147-1	ae1f0e2f.0	GSOR301947	IRGC121241	62-667::IRGC15147-1	Cote d'Ivoire	O. sativa	tropical-japonica	0.751	7.3	13.5
RDP2	63-104::IRGC15100-C1	b77b92ec.0	GSOR301403	IRGC121700	63-104::IRGC15100-C1	Cote d'Ivoire	O. sativa	tropical-japonica	1	3.7	4.7
RDP2	63-83::IRGC14725-1	00d9174a.0	GSOR301359	IRGC121656	63-83::IRGC14725-1	Cote d'Ivoire	O. sativa	tropical-japonica	1	3.6	4.5
RDP2	75-20004::IRGC34271-1	NA	GSOR301949	IRGC121243	75-20004::IRGC34271-1	China	NA	NA	NA	NA	NA
RDP2	7507-137::IRGC40081-1	NA	GSOR301948	IRGC121242	7507-137::IRGC40081-1	Japan	NA	NA	NA	NA	NA
RDP2	78-48::IRGC51498-1	9c62b49e.0	GSOR301950	IRGC121244	78-48::IRGC51498-1	China	O. sativa	indica	1	3.9	5
RDP2	78-67::IRGC51496-1	9fc5a210.0	GSOR301951	IRGC121245	78-67::IRGC51496-1	China	O. sativa	indica	1	2.5	3.3
RDP2	849::IRGC5970-1	NA	GSOR301607	IRGC120859	849::IRGC5970-1	Madagascar	NA	NA	NA	NA	NA
RDP2	91-385::IRGC63466-C1	e7072003.0	GSOR301404	IRGC121701	91-385::IRGC63466-C1	Bhutan	O. sativa	temperate-japonica	0.756	1.7	1.7
RDP2	A 301::IRGC77137-1	66640ece.0	GSOR301264	IRGC121558	A 301::IRGC77137-1	United States of America	O. sativa	tropical-japonica	0.773	2.2	2.3
RDP2	ABRI	NA	GSOR301506	IRGC117419	ABRI	Bhutan	NA	NA	NA	NA	NA
RDP2	ADAIR::GERVEX 1640-C1	74b35ce8.0	GSOR301405	IRGC121702	ADAIR::GERVEX 1640-C1	United States of America	O. sativa	tropical-japonica	0.957	1.5	1.5
RDP2	ADNY 11::C1	NA	NA	IRGC126992	ADNY 11::C1	Mali	NA	NA	NA	NA	NA
RDP2	AEDAL	3529679a.0	GSOR301507	IRGC117420	AEDAL	Korea, Republic of	O. sativa	temperate-japonica	0.828	5.8	13.2
RDP2	AGAMI M 1::IRGC4158-1	NA	GSOR301608	IRGC120860	AGAMI M 1::IRGC4158-1	Egypt	NA	NA	NA	NA	NA
RDP2	AGIR JAIL BIROI::IRGC66763-1	afc2c689.0	GSOR301593	IRGC121895	AGIR JAIL BIROI::IRGC66763-1	Bangladesh	O. sativa	indica	0.999	1	1.2
RDP2	AGRIC 1::IRGC67544-1	NA	GSOR301299	IRGC121593	AGRIC 1::IRGC67544-1	Ghana	NA	NA	NA	NA	NA
RDP2	AI DA ZHONG::IRGC59348-1	1fb8be6d.0	GSOR301952	IRGC121246	AI DA ZHONG::IRGC59348-1	China	O. sativa	admixed	1	9.5	18.3
RDP2	AI JIAO XIAN::IRGC72573-1	1d922c45.0	GSOR301878	IRGC121166	AI JIAO XIAN::IRGC72573-1	China	O. sativa	indica	1	3.2	3.1
RDP2	AI KHAO PLE::IRGC71012-1	819088ea.0	GSOR301953	IRGC121247	AI KHAO PLE::IRGC71012-1	Thailand	O. sativa	indica	0.985	2.5	3
RDP2	AI LAN KE 1110::IRGC67034-1	533385bb.0	GSOR301609	IRGC120861	AI LAN KE 1110::IRGC67034-1	China	O. sativa	indica	0.962	6.7	8.2
RDP2	AI QING 99::IRGC63544-1	3afaf3d8.0	GSOR301890	IRGC121184	AI QING 99::IRGC63544-1	China	O. sativa	indica	1	3.4	3.7
RDP2	AKAMAI::IRGC30318-1	a9ca5363.0	GSOR301954	IRGC121248	AKAMAI::IRGC30318-1	Japan	O. sativa	temperate-japonica	1	0.9	0.7
RDP2	ALAN::GERVEX 1642-C1	b8022233.0	GSOR301406	IRGC121703	ALAN::GERVEX 1642-C1	United States of America	O. sativa	tropical-japonica	0.959	1.6	1.5
RDP2	ALIUDE NHAI::IRGC56755-1	NA	GSOR301784	IRGC124454	ALIUDE NHAI::IRGC56755-1	Guinea-Bissau	NA	NA	NA	NA	NA
RDP2	ALTAMIRA 7::IRGC116952-1	d8f93ae8.0	GSOR301569	IRGC121871	ALTAMIRA 7::IRGC116952-1	Nicaragua	O. sativa	indica	0.959	7.7	7.1
RDP2	AMARELO::IRGC9389-1	c840a160.0	GSOR301955	IRGC121249	AMARELO::IRGC9389-1	Hungary	O. sativa	temperate-japonica	0.904	0.9	0.7
RDP2	AMBAR::IRGC9505-1	392016d6.0	GSOR301957	IRGC121251	AMBAR::IRGC9505-1	Iraq	O. sativa	aromatic	0.895	5.2	4.7
RDP2	AMBARBU BELYJ::IRGC51516-1	NA	GSOR301956	IRGC121250	AMBARBU BELYJ::IRGC51516-1	Azerbaijan	NA	NA	NA	NA	NA
RDP2	AN QING ZAO::IRGC72577-1	7f0e7041.0	GSOR301610	IRGC120862	AN QING ZAO::IRGC72577-1	China	O. sativa	indica	1	5.3	5.2
RDP2	ANAYANSI::IRGC77474-1	401f340d.0	GSOR301611	IRGC120863	ANAYANSI::IRGC77474-1	Colombia	O. sativa	indica	0.985	3.4	3.9
RDP2	ANBARBOO::IRGC32280-1	89688646.0	GSOR301594	IRGC121896	ANBARBOO::IRGC32280-1	Iran	O. sativa	admixed	1	2.2	2
RDP2	ANDIKULAN::IRGC7738-1	a65ecc2d.0	GSOR301958	IRGC121252	ANDIKULAN::IRGC7738-1	Sri Lanka	O. sativa	aus	0.921	2	2.2
RDP2	ANGALAIS::IRGC56562-1	7cf3fc60.0	GSOR301612	IRGC120864	ANGALAIS::IRGC56562-1	Senegal	O. sativa	aus	1	2.3	2.7
RDP2	ANGIFOTSY 685::GERVEX 4717-C1	ab2b15a5.0	GSOR301645	IRGC121963	ANGIFOTSY 685::GERVEX 4717-C1	Madagascar	O. sativa	indica	0.754	6	6.7
RDP2	ANOOPA::IRGC74720-1	NA	NA	NA	ANOOPA::IRGC74720-1	India	NA	NA	NA	NA	NA
RDP2	ANTONI::GERVEX 737-C1	c0388dd7.0	GSOR301407	IRGC121704	ANTONI::GERVEX 737-C1	Bulgaria	O. sativa	temperate-japonica	1	0.8	0.6
RDP2	APO::C1	7f479d51.0	GSOR301408	IRGC121705	APO::C1	Philippines	O. sativa	indica	0.974	4.5	4.4
RDP2	APURA::C1	6104b4fa.0	NA	IRGC126993	APURA::C1	Surinam	O. sativa	admixed	1	7.5	7.1
RDP2	ARAGUAIA::IRTP 17399-C1	d4e5155a.0	GSOR301409	IRGC121706	ARAGUAIA::IRTP 17399-C1	Brazil	O. sativa	tropical-japonica	0.823	6.2	5.6
RDP2	ARANG::IRGC43322-C1	87a1bcba.0	GSOR301646	IRGC121965	ARANG::IRGC43322-C1	Indonesia	O. sativa	indica	1	2.9	3.4
RDP2	ARBORIO::GERVEX 577-C1	NA	GSOR301410	IRGC121707	ARBORIO::GERVEX 577-C1	Italy	NA	NA	NA	NA	NA
RDP2	ARC 10021::IRGC20649-1	c448006d.0	GSOR301360	IRGC121657	ARC 10021::IRGC20649-1	India	O. sativa	admixed	1	7.2	11.9
RDP2	ARC 10100::IRGC20709-1	84cbb57e.0	GSOR301891	IRGC121185	ARC 10100::IRGC20709-1	India	O. sativa	aus	0.804	7.9	8.7
RDP2	ARC 10176::IRGC20765-1	NA	GSOR301300	IRGC121594	ARC 10176::IRGC20765-1	India	NA	NA	NA	NA	NA
RDP2	ARC 10177	6ac8c69b.0	GSOR301296	IRGC121590	ARC 10177	India	O. sativa	aus	0.864	6.2	6.4
RDP2	ARC 10317	NA	GSOR301508	IRGC117424	ARC 10317	India	NA	NA	NA	NA	NA
RDP2	ARC 10319::IRGC42572-1	NA	GSOR301613	IRGC120865	ARC 10319::IRGC42572-1	India	NA	NA	NA	NA	NA
RDP2	ARC 10352::IRGC12440-2	NA	GSOR301937	IRGC121231	ARC 10352::IRGC12440-2	India	NA	NA	NA	NA	NA
RDP2	ARC 10411::IRGC12454-1	f7e1ce6e.0	GSOR301959	IRGC121253	ARC 10411::IRGC12454-1	India	O. sativa	indica	1	3.9	4.7
RDP2	ARC 10443::IRGC12469-1	910bc82b.0	GSOR301960	IRGC121254	ARC 10443::IRGC12469-1	India	O. sativa	indica	0.972	4.1	4.7
RDP2	ARC 10497	d00c1e13.0	GSOR301509	IRGC117425	ARC 10497	India	O. sativa	aromatic	1	5.1	5.4
RDP2	ARC 10818::IRGC21079-1	NA	GSOR301614	IRGC120867	ARC 10818::IRGC21079-1	India	NA	NA	NA	NA	NA
RDP2	ARC 10955::IRGC12683-1	NA	GSOR301615	IRGC120868	ARC 10955::IRGC12683-1	India	NA	NA	NA	NA	NA
RDP2	ARC 11294::IRGC21296-1	26fb842f.0	GSOR301361	IRGC121658	ARC 11294::IRGC21296-1	India	O. sativa	tropical-japonica	0.739	1.4	1.5
RDP2	ARC 11345::IRGC21336-1	NA	GSOR301961	IRGC121255	ARC 11345::IRGC21336-1	India	NA	NA	NA	NA	NA
RDP2	ARC 11414::IRGC21375-1	c9e82c6b.0	GSOR301962	IRGC121256	ARC 11414::IRGC21375-1	India	O. sativa	admixed-japonica	0.725	8.4	11.9
RDP2	ARC 11495::IRGC21431-1	f4121f4a.0	GSOR301963	IRGC121257	ARC 11495::IRGC21431-1	India	O. sativa	admixed	1	5.8	21.2
RDP2	ARC 11559::IRGC21477-1	718e09f3.0	GSOR301892	IRGC121186	ARC 11559::IRGC21477-1	India	O. sativa	aus	0.962	1.3	1.4
RDP2	ARC 11708::IRGC21575-1	51a3d19a.0	GSOR301265	IRGC121559	ARC 11708::IRGC21575-1	India	O. sativa	admixed-japonica	0.718	9.6	10.9
RDP2	ARC 11755::IRGC21618-1	899894ae.0	GSOR301616	IRGC120869	ARC 11755::IRGC21618-1	India	O. sativa	aus	0.972	5.5	5
RDP2	ARC 11772::IRGC21634-1	3333a362.0	GSOR301893	IRGC121187	ARC 11772::IRGC21634-1	India	O. sativa	aus	1	1.8	1.8
RDP2	ARC 11871::IRGC40982-1	bea7cbcf.0	GSOR301964	IRGC121258	ARC 11871::IRGC40982-1	India	O. sativa	indica	1	1.6	1.7
RDP2	ARC 11959::IRGC21780-1	NA	GSOR301894	IRGC121188	ARC 11959::IRGC21780-1	India	NA	NA	NA	NA	NA
RDP2	ARC 12071::IRGC41001-1	NA	GSOR301617	IRGC120870	ARC 12071::IRGC41001-1	India	NA	NA	NA	NA	NA
RDP2	ARC 12186::IRGC41019-1	4506b36e.0	GSOR301618	IRGC120871	ARC 12186::IRGC41019-1	India	O. sativa	indica	1	1.5	1.6
RDP2	ARC 12429::IRGC22060-2	5476c80b.0	NA	IRGC135734	ARC 12429::IRGC22060-2	India	O. sativa	tropical-japonica	0.704	1.4	1.1
RDP2	ARC 12451::IRGC41052-1	2fe209f3.0	GSOR301965	IRGC121259	ARC 12451::IRGC41052-1	India	O. sativa	admixed-japonica	0.723	7.6	13.3
RDP2	ARC 12541::IRGC22134-1	cab2fe46.0	GSOR301785	IRGC124455	ARC 12541::IRGC22134-1	India	O. sativa	admixed-japonica	0.915	3	4.4
RDP2	ARC 12701::IRGC22267-1	484b2a0f.0	GSOR302301	IRGC121595	ARC 12701::IRGC22267-1	India	O. sativa	admixed-japonica	1	1.7	1.6
RDP2	ARC 12973::IRGC22499-1	dbd6c824.0	GSOR302302	IRGC121596	ARC 12973::IRGC22499-1	India	O. sativa	indica	0.971	5.9	5.5
RDP2	ARC 13829	61659fb4.0	GSOR301510	IRGC117426	ARC 13829	India	O. sativa	aromatic	0.792	2.4	2.6
RDP2	ARC 13856::IRGC41266-1	NA	GSOR301966	IRGC121260	ARC 13856::IRGC41266-1	India	NA	NA	NA	NA	NA
RDP2	ARC 14088::IRGC41391-1	NA	GSOR302262	IRGC121556	ARC 14088::IRGC41391-1	India	NA	NA	NA	NA	NA
RDP2	ARC 14280::IRGC42881-1	63bfa532.0	GSOR301967	IRGC121261	ARC 14280::IRGC42881-1	India	O. sativa	indica	0.901	9	11
RDP2	ARC 14500::IRGC42957-1	9e44e293.0	GSOR302303	IRGC121597	ARC 14500::IRGC42957-1	India	O. sativa	indica	1	3.3	3.7
RDP2	ARC 14696::IRGC41696-1	16ef3c90.0	GSOR301968	IRGC121262	ARC 14696::IRGC41696-1	India	O. sativa	aromatic	0.99	7.4	6.7
RDP2	ARC 15027::IRGC43043-1	cc8e7019.0	GSOR301969	IRGC121263	ARC 15027::IRGC43043-1	India	O. sativa	indica	1	4.5	4.5
RDP2	ARC 15340::IRGC42019-1	0a5fbba4.0	GSOR301619	IRGC120872	ARC 15340::IRGC42019-1	India	O. sativa	aus	0.81	1	1
RDP2	ARC 15530::IRGC42077-1	29d2b2aa.0	GSOR302802	IRGC124472	ARC 15530::IRGC42077-1	India	O. sativa	indica	0.858	0.8	1
RDP2	ARC 15783::IRGC42139-1	NA	GSOR301970	IRGC121264	ARC 15783::IRGC42139-1	India	NA	NA	NA	NA	NA
RDP2	ARC 15872::IRGC43249-C1	140121b2.0	GSOR302411	IRGC121708	ARC 15872::IRGC43249-C1	India	O. sativa	indica	0.947	7.5	8.3
RDP2	ARC 15889::IRGC43259-1	26863647.0	GSOR301971	IRGC121265	ARC 15889::IRGC43259-1	India	O. sativa	aromatic	0.796	2.7	2.4
RDP2	ARC 18262::IRGC42363-1	1f8b989f.0	GSOR302570	IRGC121872	ARC 18262::IRGC42363-1	India	O. sativa	indica	0.874	4.8	8.8
RDP2	ARC 18294::IRGC51727-1	NA	GSOR301972	IRGC121266	ARC 18294::IRGC51727-1	India	NA	NA	NA	NA	NA
RDP2	ARC 7099::IRGC20499-1	NA	GSOR301895	IRGC121189	ARC 7099::IRGC20499-1	India	NA	NA	NA	NA	NA
RDP2	ARGO::IRGC82418-1	7834674a.0	GSOR301973	IRGC121267	ARGO::IRGC82418-1	Italy	O. sativa	temperate-japonica	0.746	0.6	0.3
RDP2	ARIETE::IRGC84103-1	c3d09289.0	GSOR301974	IRGC121268	ARIETE::IRGC84103-1	Italy	O. sativa	temperate-japonica	0.868	3.2	5.5
RDP2	ARKROSE::IRGC1789-1	15653806.0	GSOR301975	IRGC121269	ARKROSE::IRGC1789-1	United States of America	O. sativa	admixed	1	9.9	51.8
RDP2	ARROZ CEBADA::IRGC65646-C1	NA	GSOR302412	IRGC121709	ARROZ CEBADA::IRGC65646-C1	Venezuela	NA	NA	NA	NA	NA
RDP2	ASAHI::IRGC33983-1	63b37a65.0	GSOR301976	IRGC121270	ASAHI::IRGC33983-1	Japan	O. sativa	admixed-indica	1	2	2.2
RDP2	ASE BULO::IRGC26998-1	18484bd4.0	GSOR302595	IRGC121897	ASE BULO::IRGC26998-1	Indonesia	O. sativa	admixed	1	8.3	7.6
RDP2	ASSE Y-PUNG::IRGC3764-1	dec26745.0	GSOR301896	IRGC121190	ASSE Y-PUNG::IRGC3764-1	Philippines	O. sativa	tropical-japonica	1	1.4	1.3
RDP2	ASWINA	ae1b82e6.0	GSOR301504	IRGC117281	ASWINA	Bangladesh	O. sativa	indica	0.785	3.2	3.2
RDP2	ASWINA::IRGC26289-C1	324905f7.0	GSOR302647	IRGC121970	ASWINA::IRGC26289-C1	Bangladesh	O. sativa	indica	0.771	0.9	1
RDP2	AUS 196::IRGC29016-1	6bdc5ba1.0	GSOR301597	IRGC120849	AUS 196::IRGC29016-1	Bangladesh	O. sativa	aus	1	1.7	1.8
RDP2	AUS 257::IRGC29049-1	NA	GSOR301620	IRGC120874	AUS 257::IRGC29049-1	Bangladesh	NA	NA	NA	NA	NA
RDP2	AUS 342::IRGC29129-1	NA	GSOR301977	IRGC121271	AUS 342::IRGC29129-1	Bangladesh	NA	NA	NA	NA	NA
RDP2	AUS 41::IRGC28904-1	NA	GSOR301621	IRGC120875	AUS 41::IRGC28904-1	Bangladesh	NA	NA	NA	NA	NA
RDP2	AUS 439::IRGC29221-1	NA	GSOR301622	IRGC120876	AUS 439::IRGC29221-1	Bangladesh	NA	NA	NA	NA	NA
RDP2	AUS 55::IRGC28918-1	1d8fb8a4.0	GSOR301623	IRGC120877	AUS 55::IRGC28918-1	Bangladesh	O. sativa	aus	1	7.6	7.1
RDP2	AUS 71::IRGC28934-1	eaa3a28a.0	GSOR302304	IRGC121598	AUS 71::IRGC28934-1	Bangladesh	O. sativa	aus	1	2.4	2.4
RDP2	AUS JHARI::IRGC25833-1	895a45e2.0	GSOR301978	IRGC121272	AUS JHARI::IRGC25833-1	Bangladesh	O. sativa	aus	1	2.3	2.2
RDP2	AUS JOTA	5a43ae22.0	GSOR301511	IRGC117429	AUS JOTA	Bangladesh	O. sativa	aus	1	7.2	7.4
RDP2	AZMIL 85::IRGC289-1	f6f7a2af.0	GSOR301897	IRGC121191	AZMIL 85::IRGC289-1	Philippines	O. sativa	tropical-japonica	0.878	2.6	2.5
RDP2	B 404::IRGC6799-1	NA	NA	IRGC131923	B 404::IRGC6799-1	Myanmar	NA	NA	NA	NA	NA
RDP2	B 6144 F-MR-6::IRGC117313-1	NA	GSOR301624	IRGC120878	B 6144 F-MR-6::IRGC117313-1	Indonesia	NA	NA	NA	NA	NA
RDP2	B 99::IRGC31349-1	NA	NA	NA	B 99::IRGC31349-1	Liberia	NA	NA	NA	NA	NA
RDP2	BABER::IRGC33984-C1	a200a66f.0	GSOR302648	IRGC121975	BABER::IRGC33984-C1	India	O. sativa	admixed-japonica	0.767	1.1	4.2
RDP2	BADA DHAN::IRGC26540-1	fe614ecb.0	GSOR301625	IRGC120879	BADA DHAN::IRGC26540-1	Bangladesh	O. sativa	indica	0.88	3.1	2.5
RDP2	BADARI::IRGC74722-1	d4f656cf.0	GSOR302596	IRGC121898	BADARI::IRGC74722-1	India	O. sativa	aromatic	1	3.9	4
RDP2	BADKALAMKATI	76225cef.0	GSOR302392	IRGC121689	BADKALAMKATI	India	O. sativa	indica	0.877	6.6	6
RDP2	BADO::IRGC71499-1	0b663120.0	GSOR301898	IRGC121192	BADO::IRGC71499-1	Malaysia	O. sativa	tropical-japonica	1	3.3	3.4
RDP2	BADSHA PARSAD::IRGC74724-1	NA	NA	NA	BADSHA PARSAD::IRGC74724-1	India	NA	NA	NA	NA	NA
RDP2	BADSHA::IRGC67706-1	NA	GSOR301979	IRGC121273	BADSHA::IRGC67706-1	India	NA	NA	NA	NA	NA
RDP2	BAGANAN ADONGKO::IRGC71501-1	NA	GSOR301980	IRGC121274	BAGANAN ADONGKO::IRGC71501-1	Malaysia	NA	NA	NA	NA	NA
RDP2	BAGANAN ASALAO::IRGC71503-1	NA	GSOR301981	IRGC121275	BAGANAN ASALAO::IRGC71503-1	Malaysia	NA	NA	NA	NA	NA
RDP2	BAGETAULI::IRGC61909-1	5cf82125.0	GSOR301982	IRGC121276	BAGETAULI::IRGC61909-1	Nepal	O. sativa	admixed	1	2.9	2.8
RDP2	BAHAGIA::IRGC116957-1	4e896f23.0	GSOR302830	IRGC124500	BAHAGIA::IRGC116957-1	Sri Lanka	O. sativa	indica	0.938	7.5	10.2
RDP2	BAHIA::GERVEX 512-C1	c339ae6b.0	GSOR302413	IRGC121710	BAHIA::GERVEX 512-C1	Spain	O. sativa	temperate-japonica	0.978	0.7	0.5
RDP2	BAI HE::IRGC76437-1	7063594d.0	GSOR301626	IRGC120880	BAI HE::IRGC76437-1	China	O. sativa	indica	1	3.2	3
RDP2	BAILAM::IRGC25835-1	824bd841.0	GSOR301627	IRGC120881	BAILAM::IRGC25835-1	Bangladesh	O. sativa	aus	1	6.5	6.3
RDP2	BAKAW::IRGC11169-1	d9659299.0	GSOR302571	IRGC121873	BAKAW::IRGC11169-1	Philippines	O. sativa	tropical-japonica	0.938	0.8	0.7
RDP2	BAKILIKINDA::IRGC63121-1	a4e0e5ae.0	GSOR302786	IRGC124456	BAKILIKINDA::IRGC63121-1	Zimbabwe	O. sativa	tropical-japonica	0.988	3.9	5.5
RDP2	BAKUNG (H)::IRGC60220-1	72bb892f.0	GSOR301899	IRGC121193	BAKUNG (H)::IRGC60220-1	Malaysia	O. sativa	tropical-japonica	0.979	3.7	3.6
RDP2	BALA (CR 42-38)::IRGC12884-1	68fcf28b.0	GSOR301983	IRGC121277	BALA (CR 42-38)::IRGC12884-1	India	O. sativa	admixed-indica	1	6.7	6.5
RDP2	BALAYAN::IRGC71505-1	2fd4cc75.0	GSOR301984	IRGC121278	BALAYAN::IRGC71505-1	Malaysia	O. sativa	tropical-japonica	1	2.6	3
RDP2	BALGALA GURMATIA::IRGC61074-1	NA	GSOR301628	IRGC120882	BALGALA GURMATIA::IRGC61074-1	India	NA	NA	NA	NA	NA
RDP2	BALILLA GRANA GROSSA::IRGC823-1	997c0d3b.0	GSOR301985	IRGC121279	BALILLA GRANA GROSSA::IRGC823-1	Italy	O. sativa	temperate-japonica	0.966	0.6	0.5
RDP2	BALILLA::IRGC6473-1	c87be487.0	GSOR301986	IRGC121280	BALILLA::IRGC6473-1	Tunisia	O. sativa	temperate-japonica	1	0.9	0.8
RDP2	BAMAWPYAN::IRGC72458-1	NA	GSOR301629	IRGC120883	BAMAWPYAN::IRGC72458-1	Myanmar	NA	NA	NA	NA	NA
RDP2	BAMOIA 341::IRGC6538-1	NA	GSOR301630	IRGC120884	BAMOIA 341::IRGC6538-1	Bangladesh	NA	NA	NA	NA	NA
RDP2	BAMOIA 341::IRGC6538-C1	f83df5f5.0	GSOR302414	IRGC121711	BAMOIA 341::IRGC6538-C1	Bangladesh	O. sativa	aus	0.914	2	2
RDP2	BAN ZHONG HANG::IRGC59435-1	c7913661.0	GSOR301988	IRGC121282	BAN ZHONG HANG::IRGC59435-1	China	O. sativa	temperate-japonica	1	1.4	1.5
RDP2	BANAT 2270::IRGC65648-1	1cc8db07.0	GSOR301987	IRGC121281	BANAT 2270::IRGC65648-1	Romania	O. sativa	temperate-japonica	0.708	5.1	5.4
RDP2	BANDIOUROU::IRGC15980-1	NA	GSOR301631	IRGC120885	BANDIOUROU::IRGC15980-1	Senegal	NA	NA	NA	NA	NA
RDP2	BANG PRA::IRGC22734-1	a494023e.0	GSOR302561	IRGC121863	BANG PRA::IRGC22734-1	Cambodia	O. sativa	indica	0.98	5.8	5.8
RDP2	BANS 4::IRGC74728-1	f0fecafd.0	GSOR301632	IRGC120886	BANS 4::IRGC74728-1	India	O. sativa	aus	1	6.5	6.5
RDP2	BARAN BORO	96802f46.0	GSOR301512	IRGC117434	BARAN BORO	Bangladesh	O. sativa	aus	0.935	4.2	4.2
RDP2	BARANKALAMKATI::IRGC45087-1	0a12f8f9.0	GSOR302562	IRGC121864	BARANKALAMKATI::IRGC45087-1	India	O. sativa	aromatic	1	5.8	5
RDP2	BASMATI 370::IRGC3750-1	60808a33.0	GSOR302597	IRGC121899	BASMATI 370::IRGC3750-1	India	O. sativa	aromatic	0.96	7.8	6.6
RDP2	BASMATI 370::IRGC4895-C1	3ebf9098.0	GSOR302649	IRGC121979	BASMATI 370::IRGC4895-C1	India	O. sativa	aromatic	1	1	1.2
RDP2	BASMATI LAMO	a5206245.0	GSOR301513	IRGC117438	BASMATI LAMO	Nepal	O. sativa	aromatic	0.999	1.8	1.7
RDP2	BAT DO::IRGC7014-1	NA	GSOR302305	IRGC121599	BAT DO::IRGC7014-1	Viet Nam	NA	NA	NA	NA	NA
RDP2	BATHURI::IRGC25838-1	NA	GSOR301633	IRGC120887	BATHURI::IRGC25838-1	Bangladesh	NA	NA	NA	NA	NA
RDP2	BATUKURU WEE::IRGC67614-1	NA	GSOR302598	IRGC121900	BATUKURU WEE::IRGC67614-1	Sri Lanka	NA	NA	NA	NA	NA
RDP2	BAULAN::IRGC64766-1	77bec15a.0	GSOR301634	IRGC120888	BAULAN::IRGC64766-1	Bangladesh	O. sativa	aus	1	6.2	6.8
RDP2	BAURUL::IRGC77193-1	20ce1114.0	GSOR301989	IRGC121283	BAURUL::IRGC77193-1	Bangladesh	O. sativa	indica	0.861	9.5	9.2
RDP2	BAWOI::IRGC34737-1	3445fd21.0	GSOR301635	IRGC120889	BAWOI::IRGC34737-1	Bangladesh	O. sativa	aus	1	2	2.3
RDP2	BEAQ PENYALIN::IRGC43343-1	87bafa82.0	GSOR302831	IRGC124501	BEAQ PENYALIN::IRGC43343-1	Indonesia	O. sativa	tropical-japonica	0.717	1.9	2.1
RDP2	BEIRAO::GERVEX 782-C1	4ac9b635.0	GSOR302415	IRGC121712	BEIRAO::GERVEX 782-C1	Portugal	O. sativa	temperate-japonica	1	1.9	1.8
RDP2	BEKASAKA 158::IRGC68361-1	b07a5ebd.0	GSOR302599	IRGC121901	BEKASAKA 158::IRGC68361-1	Madagascar	O. sativa	admixed-indica	0.945	8.8	7.9
RDP2	BELLE PATNA (URUGUAI)::IRGC25954-1	32e5a163.0	GSOR301991	IRGC121285	BELLE PATNA (URUGUAI)::IRGC25954-1	Brazil	O. sativa	tropical-japonica	1	4.1	4.6
RDP2	BELLE PATNA::GERVEX 667-C1	510a09e9.0	GSOR302416	IRGC121713	BELLE PATNA::GERVEX 667-C1	United States of America	O. sativa	tropical-japonica	1	1.6	1.4
RDP2	BELLEMONT::IRGC64656-1	NA	GSOR301990	IRGC121284	BELLEMONT::IRGC64656-1	United States of America	NA	NA	NA	NA	NA
RDP2	BELOHAKILA 119::GERVEX 8342-C1	33a2d283.0	GSOR302417	IRGC121714	BELOHAKILA 119::GERVEX 8342-C1	Madagascar	O. sativa	admixed-indica	1	5.7	5.4
RDP2	BEN DI HONG KE NUO::IRGC70065-1	bc8629dd.0	GSOR301992	IRGC121286	BEN DI HONG KE NUO::IRGC70065-1	China	O. sativa	temperate-japonica	0.846	2.3	2.7
RDP2	BENAFUL::IRGC25839-1	NA	GSOR301636	IRGC120890	BENAFUL::IRGC25839-1	Bangladesh	NA	NA	NA	NA	NA
RDP2	BENAMURI::IRGC25840-1	61d7b167.0	GSOR301637	IRGC120891	BENAMURI::IRGC25840-1	Bangladesh	O. sativa	aus	1	6.1	5.8
RDP2	BENGALY 389::GERVEX 4743-C1	0bf97c86.0	GSOR302747	IRGC124377	BENGALY 389::GERVEX 4743-C1	Madagascar	O. sativa	indica	0.83	2.3	2.3
RDP2	BENGALY VAKARINA::GERVEX 4750-C1	fc0fafc3.0	GSOR302418	IRGC121715	BENGALY VAKARINA::GERVEX 4750-C1	Madagascar	O. sativa	tropical-japonica	0.993	1.2	1.2
RDP2	BENGIZA::IRGC69845-1	1144d378.0	GSOR302306	IRGC121600	BENGIZA::IRGC69845-1	Madagascar	O. sativa	tropical-japonica	1	0.7	0.5
RDP2	BERENJ 1277 S::IRGC3461-1	f1be6ab1.0	GSOR302600	IRGC121902	BERENJ 1277 S::IRGC3461-1	Afghanistan	O. sativa	admixed	1	4	9.7
RDP2	BETSILAIZINA::GERVEX 8405-C1	df6b58b1.0	GSOR302748	IRGC124378	BETSILAIZINA::GERVEX 8405-C1	Madagascar	O. sativa	admixed	1	1.7	8.7
RDP2	BG 301::IRGC117315-1	747c3445.0	GSOR301638	IRGC120892	BG 301::IRGC117315-1	Sri Lanka	O. sativa	indica	0.953	6.8	6.8
RDP2	BG 34-11::IRGC15782-1	bc700e39.0	GSOR301639	IRGC120893	BG 34-11::IRGC15782-1	Sri Lanka	O. sativa	indica	1	3.1	3.6
RDP2	BG 90-2::C1	28ede8e8.0	GSOR302749	IRGC124379	BG 90-2::C1	Mali	O. sativa	indica	1	4.7	4.4
RDP2	BH 2::C1	NA	GSOR302419	IRGC121716	BH 2::C1	Mali	NA	NA	NA	NA	NA
RDP2	BHADOIA 303::IRGC6588-1	41872470.0	GSOR301640	IRGC120894	BHADOIA 303::IRGC6588-1	Bangladesh	O. sativa	aus	0.866	8.3	7.2
RDP2	BHADOIA 685::IRGC6551-1	ab4a346a.0	GSOR302266	IRGC121560	BHADOIA 685::IRGC6551-1	Bangladesh	O. sativa	indica	0.9	5.5	6.6
RDP2	BHETO::IRGC26433-1	NA	NA	IRGC131910	BHETO::IRGC26433-1	Bangladesh	NA	NA	NA	NA	NA
RDP2	BHORIA AUS::IRGC66830-1	NA	NA	NA	BHORIA AUS::IRGC66830-1	Bangladesh	NA	NA	NA	NA	NA
RDP2	BICO BRANCO	NA	GSOR301514	IRGC117439	BICO BRANCO	Brazil	NA	NA	NA	NA	NA
RDP2	BICO TORTO::IRGC50923-1	7165bf45.0	GSOR302307	IRGC121601	BICO TORTO::IRGC50923-1	Brazil	O. sativa	admixed-japonica	1	2.4	3.1
RDP2	BINABAE (GLUT)::IRGC67428-1	9967e362.0	GSOR302787	IRGC124457	BINABAE (GLUT)::IRGC67428-1	Philippines	O. sativa	tropical-japonica	1	1.6	1.3
RDP2	BIRAIN 360::IRGC6550-1	9b0fc0d3.0	GSOR301641	IRGC120895	BIRAIN 360::IRGC6550-1	Bangladesh	O. sativa	indica	0.912	1.1	1.1
RDP2	BIRANJ::IRGC74733-1	971d8d35.0	GSOR301642	IRGC120896	BIRANJ::IRGC74733-1	India	O. sativa	aus	1	7.6	7.2
RDP2	BLUE ROSE::IRGC151-1	5f58e497.0	GSOR301993	IRGC121287	BLUE ROSE::IRGC151-1	United States of America	O. sativa	admixed-japonica	1	1.7	1.6
RDP2	BLUEBONNET 50::IRGC1811-1	fd1ba9ba.0	GSOR302572	IRGC121874	BLUEBONNET 50::IRGC1811-1	United States of America	O. sativa	tropical-japonica	1	0.7	0.7
RDP2	BOA VISTA::IRGC3370-1	2bf966f7.0	GSOR302601	IRGC121903	BOA VISTA::IRGC3370-1	El Salvador	O. sativa	tropical-japonica	1	0.7	0.6
RDP2	BODA 148-3::GERVEX 8258-C1	35b48cd4.0	GSOR302650	IRGC121985	BODA 148-3::GERVEX 8258-C1	Madagascar	O. sativa	admixed-japonica	0.991	2	1.6
RDP2	BODOMANO::GERVEX 8343-C1	0925e44d.0	GSOR302420	IRGC121717	BODOMANO::GERVEX 8343-C1	Madagascar	O. sativa	admixed-indica	0.942	8.3	8.9
RDP2	BOILAN::IRGC49022-1	b67e42b8.0	GSOR301643	IRGC120899	BOILAN::IRGC49022-1	Bangladesh	O. sativa	aus	1	3.4	3.8
RDP2	BOL ZO::IRGC2309-1	NA	GSOR301994	IRGC121288	BOL ZO::IRGC2309-1	Korea, Republic of	NA	NA	NA	NA	NA
RDP2	BOLIUM::IRGC31572-1	NA	GSOR301644	IRGC120900	BOLIUM::IRGC31572-1	Bangladesh	NA	NA	NA	NA	NA
RDP2	BOMALASANG::IRGC12052-1	82e17a03.0	GSOR302602	IRGC121904	BOMALASANG::IRGC12052-1	Philippines	O. sativa	tropical-japonica	0.924	1.4	1.2
RDP2	BOMBA::GERVEX 518-C1	d75343a8.0	GSOR302421	IRGC121718	BOMBA::GERVEX 518-C1	Spain	O. sativa	admixed-japonica	1	1.2	1.1
RDP2	BONNET BELL::IRGC82419-1	NA	GSOR302308	IRGC121602	BONNET BELL::IRGC82419-1	Italy	NA	NA	NA	NA	NA
RDP2	BONNI::GERVEX 70-C1	73cec4b9.0	GSOR302422	IRGC121719	BONNI::GERVEX 70-C1	Italy	O. sativa	temperate-japonica	0.826	1.2	1
RDP2	BORIBYEO::IRGC55458-1	7f6b8301.0	GSOR301995	IRGC121289	BORIBYEO::IRGC55458-1	Korea, Republic of	O. sativa	temperate-japonica	0.825	8.7	10.8
RDP2	BORRACHO::GERVEX 808-C1	4ee5710b.0	GSOR302423	IRGC121720	BORRACHO::GERVEX 808-C1	Portugal	O. sativa	temperate-japonica	1	0.7	0.6
RDP2	BORUBI::IRGC25181-1	c949dc7c.0	GSOR302573	IRGC121875	BORUBI::IRGC25181-1	Indonesia	O. sativa	tropical-japonica	1	1.1	1
RDP2	BOSSA::IRGC57781-1	538f034b.0	GSOR301996	IRGC121290	BOSSA::IRGC57781-1	Guinea	O. sativa	tropical-japonica	0.935	5.2	4.4
RDP2	BOTESHAWAR::IRGC34682-1	04704bb4.0	GSOR301645	IRGC120901	BOTESHAWAR::IRGC34682-1	Bangladesh	O. sativa	aus	0.994	8.3	8.5
RDP2	BOTOHAVANA 139::GERVEX 8237-C1	0f0dc04a.0	GSOR302750	IRGC124380	BOTOHAVANA 139::GERVEX 8237-C1	Madagascar	O. sativa	indica	0.8	3.6	18.1
RDP2	BOTOHAVANA::IRGC79459-1	42e96229.0	GSOR301997	IRGC121291	BOTOHAVANA::IRGC79459-1	Madagascar	O. sativa	admixed-indica	0.879	5.4	5.2
RDP2	BOTPA BARA::IRGC62162-1	b528a0ac.0	GSOR301998	IRGC121292	BOTPA BARA::IRGC62162-1	Bhutan	O. sativa	admixed-japonica	0.949	0.9	0.8
RDP2	BOTRA FOTSY::IRGC77840-1	43f1de28.0	GSOR301999	IRGC121293	BOTRA FOTSY::IRGC77840-1	Madagascar	O. sativa	tropical-japonica	1	0.7	0.5
RDP2	BOTRA MAITSO::GERVEX 8389-C1	36e3092d.0	GSOR302651	IRGC121990	BOTRA MAITSO::GERVEX 8389-C1	Madagascar	O. sativa	admixed-indica	0.961	1.5	2
RDP2	BOTRIKELY::GERVEX 8404-C1	NA	GSOR302424	IRGC121721	BOTRIKELY::GERVEX 8404-C1	Madagascar	NA	NA	NA	NA	NA
RDP2	BOTRY 731::GERVEX 8310-C1	8cb7d729.0	GSOR302751	IRGC124381	BOTRY 731::GERVEX 8310-C1	Madagascar	O. sativa	admixed-indica	0.922	9.2	8.8
RDP2	BOTRY BE::IRGC69356-1	NA	GSOR302362	IRGC121659	BOTRY BE::IRGC69356-1	Madagascar	NA	NA	NA	NA	NA
RDP2	BOUAKE 189::C1	NA	NA	IRGC126997	BOUAKE 189::C1	Cote d'Ivoire	NA	NA	NA	NA	NA
RDP2	BR 11::IRGC53458-1	NA	GSOR302000	IRGC121294	BR 11::IRGC53458-1	Bangladesh	NA	NA	NA	NA	NA
RDP2	BR IRGA 409::IRGC116960-1	e335d59d.0	GSOR301646	IRGC120903	BR IRGA 409::IRGC116960-1	Brazil	O. sativa	indica	0.999	4.8	6
RDP2	BRAZOS::IRGC24273-1	e0659230.0	GSOR302001	IRGC121295	BRAZOS::IRGC24273-1	United States of America	O. sativa	admixed-japonica	1	4	4
RDP2	BRE JER::IRGC78238-1	0c31dba2.0	GSOR302788	IRGC124458	BRE JER::IRGC78238-1	Thailand	O. sativa	indica	1	3.6	3.4
RDP2	BREVIARISTATA (RAIA)::IRGC3189-1	b22c7909.0	GSOR302002	IRGC121296	BREVIARISTATA (RAIA)::IRGC3189-1	Portugal	O. sativa	admixed-japonica	1	4.2	4.4
RDP2	BRITISH GUIANA 79::IRGC6064-1	d8b43d1a.0	GSOR302003	IRGC121297	BRITISH GUIANA 79::IRGC6064-1	Guyana	O. sativa	indica	0.965	2.9	2.8
RDP2	BROWN GORA::IRGC45234-1	1ba4a715.0	GSOR302004	IRGC121298	BROWN GORA::IRGC45234-1	India	O. sativa	aus	1	4.6	6
RDP2	BUENG BAWNG TONG::IRGC71079-1	413a7a91.0	GSOR302005	IRGC121299	BUENG BAWNG TONG::IRGC71079-1	Thailand	O. sativa	admixed-japonica	0.944	1.6	1.8
RDP2	BULU PANDAK::IRGC13614-C1	5cdc1419.0	GSOR302752	IRGC124382	BULU PANDAK::IRGC13614-C1	Indonesia	O. sativa	admixed-japonica	0.817	3.6	3.9
RDP2	BYAT KYAR::IRGC33004-1	bada3969.0	GSOR301647	IRGC120904	BYAT KYAR::IRGC33004-1	Myanmar	O. sativa	indica	0.951	7.3	6.4
RDP2	C 21::IRGC331-C1	2fbd0486.0	GSOR302425	IRGC121722	C 21::IRGC331-C1	Philippines	O. sativa	tropical-japonica	0.948	0.9	0.7
RDP2	C 4-63 G::IRGC16331-C1	d3eeb956.0	GSOR302753	IRGC124383	C 4-63 G::IRGC16331-C1	Philippines	O. sativa	indica	0.994	0.8	0.8
RDP2	C 57-5043::IRGC4057-1	1c63883f.0	GSOR302006	IRGC121300	C 57-5043::IRGC4057-1	United States of America	O. sativa	tropical-japonica	0.858	2.4	2.2
RDP2	C 8434::IRGC13496-1	b25f861d.0	GSOR302007	IRGC121301	C 8434::IRGC13496-1	Papua New Guinea	O. sativa	tropical-japonica	1	1.4	1.3
RDP2	CABOYO::IRGC5177-1	222c529f.0	GSOR302363	IRGC121660	CABOYO::IRGC5177-1	Philippines	O. sativa	indica	0.898	2	2.6
RDP2	CAIAPO::IRGC116962-1	cc58799c.0	GSOR302008	IRGC121302	CAIAPO::IRGC116962-1	Brazil	O. sativa	tropical-japonica	0.826	8.8	8.6
RDP2	CALADY 40::IRGC1934-1	13bb23ba.0	GSOR302267	IRGC121561	CALADY 40::IRGC1934-1	United States of America	O. sativa	temperate-japonica	0.76	1.9	2
RDP2	CALMOCHI 201::IRGC51098-1	88b9653a.0	GSOR302309	IRGC121603	CALMOCHI 201::IRGC51098-1	United States of America	O. sativa	temperate-japonica	0.961	1.9	1.7
RDP2	CALMOCHI 202::IRGC57082-1	64034269.0	GSOR302009	IRGC121303	CALMOCHI 202::IRGC57082-1	United States of America	O. sativa	temperate-japonica	0.79	8.4	14.1
RDP2	CALORO::IRGC32564-1	0555b0dd.0	GSOR302010	IRGC121304	CALORO::IRGC32564-1	United States of America	O. sativa	temperate-japonica	1	4.1	5.9
RDP2	CALROSE::IRGC1809-1	a85f295d.0	GSOR302011	IRGC121305	CALROSE::IRGC1809-1	United States of America	O. sativa	temperate-japonica	0.876	5	6.5
RDP2	CAMPO::IRGC51522-1	2662c501.0	GSOR302012	IRGC121306	CAMPO::IRGC51522-1	Azerbaijan	O. sativa	aromatic	0.821	6.7	8.2
RDP2	CAMPONI SML::IRGC50640-1	b961cc90.0	GSOR301648	IRGC120905	CAMPONI SML::IRGC50640-1	Surinam	O. sativa	indica	0.828	2.5	2.3
RDP2	CANA ROXA	a9272c91.0	GSOR301515	IRGC117440	CANA ROXA	Brazil	O. sativa	tropical-japonica	1	1.2	1.1
RDP2	CAPI 93::IRGC116964-1	NA	GSOR302803	IRGC124473	CAPI 93::IRGC116964-1	Honduras	NA	NA	NA	NA	NA
RDP2	CARINA::GERVEX 826-C1	fc35144a.0	GSOR302426	IRGC121723	CARINA::GERVEX 826-C1	Bulgaria	O. sativa	temperate-japonica	0.828	1.2	1.3
RDP2	CARREON::IRGC32575-C1	08e0302b.0	GSOR302652	IRGC122000	CARREON::IRGC32575-C1	Philippines	O. sativa	indica	1	2	2.3
RDP2	CAU HAI PHONG::IRGC60642-1	cbd8bb9a.0	GSOR302310	IRGC121604	CAU HAI PHONG::IRGC60642-1	Viet Nam	O. sativa	indica	1	2.6	2.7
RDP2	CCT 3-37-3-3-3-1::IRGC117322-1	NA	GSOR301649	IRGC120906	CCT 3-37-3-3-3-1::IRGC117322-1	Philippines	NA	NA	NA	NA	NA
RDP2	CENTA A 5::IRGC116966-1	b540a8fc.0	GSOR302780	IRGC124449	CENTA A 5::IRGC116966-1	El Salvador	O. sativa	indica	1	2.8	2.4
RDP2	CERE AIR	NA	GSOR301516	IRGC117443	CERE AIR	Indonesia	NA	NA	NA	NA	NA
RDP2	CERNYJ::IRGC36144-1	c3b20632.0	GSOR302013	IRGC121307	CERNYJ::IRGC36144-1	Union of Soviet Socialist Republics (Former)	O. sativa	admixed	1	9.2	26.5
RDP2	CHA LOY OE::C1	d6a5eaee.0	GSOR302653	IRGC122004	CHA LOY OE::C1	Thailand	O. sativa	admixed-japonica	0.928	2.6	2.2
RDP2	CHA PHU MA::C1	63b92cb1.0	GSOR302427	IRGC121724	CHA PHU MA::C1	Thailand	O. sativa	admixed-japonica	0.908	3.6	2.8
RDP2	CHAHORA 144	NA	GSOR301517	IRGC117444	CHAHORA 144	Pakistan	NA	NA	NA	NA	NA
RDP2	CHAING RONEAL	848c12df.0	GSOR302746	IRGC122399	CHAING RONEAL	Cambodia	O. sativa	indica	1	2.4	2.1
RDP2	CHAMPA TONG 54::IRGC30238-1	c4e20dc8.0	NA	IRGC127011	CHAMPA TONG 54::IRGC30238-1	Thailand	O. sativa	indica	0.961	7.3	9.3
RDP2	CHANDARHAT::IRGC25845-1	1e5e8456.0	GSOR302311	IRGC121605	CHANDARHAT::IRGC25845-1	Bangladesh	O. sativa	aus	1	5.4	5
RDP2	CHANG XU HONG MI::IRGC73924-1	NA	GSOR302014	IRGC121308	CHANG XU HONG MI::IRGC73924-1	China	NA	NA	NA	NA	NA
RDP2	CHANGYOUNG 7::IRGC82284-1	c54cc672.0	GSOR302015	IRGC121309	CHANGYOUNG 7::IRGC82284-1	Korea, Republic of	O. sativa	temperate-japonica	1	0.6	0.3
RDP2	CHANKONG KRAS::IRGC4928-2	NA	NA	IRGC135744	CHANKONG KRAS::IRGC4928-2	Cambodia	NA	NA	NA	NA	NA
RDP2	CHATRI::IRGC67704-1	NA	NA	NA	CHATRI::IRGC67704-1	India	NA	NA	NA	NA	NA
RDP2	CHAWAL::IRGC73090-1	NA	GSOR302312	IRGC121606	CHAWAL::IRGC73090-1	Pakistan	NA	NA	NA	NA	NA
RDP2	CHENGRI 2::IRGC77228-1	1a210383.0	GSOR301650	IRGC120907	CHENGRI 2::IRGC77228-1	Bangladesh	O. sativa	aus	1	2.5	2.6
RDP2	CHENGRI MURALI::IRGC66774-1	NA	GSOR301651	IRGC120908	CHENGRI MURALI::IRGC66774-1	Bangladesh	NA	NA	NA	NA	NA
RDP2	CHERIVIRUPPU::IRGC19928-C1	17979475.0	GSOR302428	IRGC121725	CHERIVIRUPPU::IRGC19928-C1	India	O. sativa	indica	0.903	3	3.6
RDP2	CHHOTE DHAN	NA	GSOR301518	IRGC117446	CHHOTE DHAN	Nepal	NA	NA	NA	NA	NA
RDP2	CHI TOU HUANG 1::IRGC51280-1	818c0d72.0	GSOR301652	IRGC120909	CHI TOU HUANG 1::IRGC51280-1	China	O. sativa	indica	1	0.7	0.7
RDP2	CHIADI NAKI::IRGC52101-1	f0d3206f.0	GSOR301653	IRGC120910	CHIADI NAKI::IRGC52101-1	India	O. sativa	aus	1	5.2	4.8
RDP2	CHIGYUNGDO::IRGC55466-1	2779bcea.0	GSOR302016	IRGC121310	CHIGYUNGDO::IRGC55466-1	Korea, Republic of	O. sativa	admixed	1	2	2.2
RDP2	CHIKON SHONI::IRGC64771-1	e78d371e.0	GSOR301654	IRGC120911	CHIKON SHONI::IRGC64771-1	Bangladesh	O. sativa	aus	1	5	4.7
RDP2	CHINA 98-45-1::IRGC1598-1	NA	GSOR301655	IRGC120912	CHINA 98-45-1::IRGC1598-1	China	NA	NA	NA	NA	NA
RDP2	CHINAN 2::IRGC54656-1	7e4db000.0	GSOR302017	IRGC121311	CHINAN 2::IRGC54656-1	India	O. sativa	admixed-indica	0.855	7	8
RDP2	CHINGMOIRANG::IRGC51971-1	NA	NA	NA	CHINGMOIRANG::IRGC51971-1	India	NA	NA	NA	NA	NA
RDP2	CHITHIRA KALI::IRGC50974-1	NA	NA	IRGC131911	CHITHIRA KALI::IRGC50974-1	Sri Lanka	NA	NA	NA	NA	NA
RDP2	CHITRAJ (DA 23)	535588f1.0	GSOR301519	IRGC117447	CHITRAJ (DA 23)	Bangladesh	O. sativa	indica	0.835	8.8	7.5
RDP2	CHORUA KARTIKSAIL::IRGC77230-1	77ecc745.0	GSOR301656	IRGC120913	CHORUA KARTIKSAIL::IRGC77230-1	Bangladesh	O. sativa	indica	0.965	1	1.1
RDP2	CHUA DAU::IRGC4785-1	f889e421.0	GSOR301657	IRGC120914	CHUA DAU::IRGC4785-1	China	O. sativa	indica	0.967	7.3	6.7
RDP2	CHUAN 3	1ee2970e.0	GSOR301520	IRGC117449	CHUAN 3	Taiwan	O. sativa	admixed-japonica	1	2.6	3
RDP2	CHUAN 4	38df9a64.0	GSOR301521	IRGC117450	CHUAN 4	Taiwan	O. sativa	admixed-japonica	0.757	5.8	11.3
RDP2	CHUNGUR BALI::IRGC25855-1	c0fe8244.0	GSOR301658	IRGC120915	CHUNGUR BALI::IRGC25855-1	Bangladesh	O. sativa	aus	0.977	9.7	10.2
RDP2	CI 168-894::IRGC25992-1	2552833e.0	GSOR302018	IRGC121312	CI 168-894::IRGC25992-1	Brazil	O. sativa	admixed	1	1.2	1.7
RDP2	CI 7387-1::IRGC3500-1	9cbb223a.0	GSOR302019	IRGC121313	CI 7387-1::IRGC3500-1	China	O. sativa	indica	0.994	4.4	3.9
RDP2	CI 9541::IRGC11392-1	6c2404e4.0	GSOR302020	IRGC121314	CI 9541::IRGC11392-1	United States of America	O. sativa	tropical-japonica	0.851	2.7	2.2
RDP2	CICA 8::C1	fd0165e0.0	GSOR302654	IRGC122011	CICA 8::C1	Colombia	O. sativa	indica	1	2.3	2.3
RDP2	CICIH BETON	88f41259.0	GSOR301522	IRGC117451	CICIH BETON	Indonesia	O. sativa	tropical-japonica	0.855	2.4	2.7
RDP2	CIMARRON::IRGC116967-1	8b7a6e69.0	GSOR301659	IRGC120916	CIMARRON::IRGC116967-1	Venezuela	O. sativa	indica	0.946	9.5	8.8
RDP2	CINA::IRGC27116-1	7f341165.0	GSOR302603	IRGC121905	CINA::IRGC27116-1	Indonesia	O. sativa	tropical-japonica	0.917	4.9	6
RDP2	CINIA 40::GERVEX 1486-C1	95177719.0	GSOR302429	IRGC121726	CINIA 40::GERVEX 1486-C1	Chile	O. sativa	temperate-japonica	0.909	0.8	0.5
RDP2	CIRAD 358::C1	NA	NA	IRGC135521	CIRAD 358::C1	Cote d'Ivoire	NA	NA	NA	NA	NA
RDP2	CIRAD 392::C1	a64300f9.0	GSOR302430	IRGC121727	CIRAD 392::C1	Madagascar	O. sativa	tropical-japonica	0.804	5.5	5.3
RDP2	CIRAD 394::C1	9bdaf6eb.0	GSOR302431	IRGC121728	CIRAD 394::C1	Madagascar	O. sativa	tropical-japonica	0.894	1.1	0.9
RDP2	CIRAD 402::C1	NA	GSOR302432	IRGC121729	CIRAD 402::C1	Brazil	NA	NA	NA	NA	NA
RDP2	CIRAD 403::GERVEX 9039-C1	5b885380.0	GSOR302655	IRGC122014	CIRAD 403::GERVEX 9039-C1	Brazil	O. sativa	tropical-japonica	0.899	6.6	7.9
RDP2	CIRAD 409::IRGC116969-1	ef1ef67d.0	GSOR302021	IRGC121315	CIRAD 409::IRGC116969-1	Colombia	O. sativa	tropical-japonica	0.865	6.5	10.1
RDP2	CIRAD 488::GERVEX 9172-C1	67f791c4.0	GSOR302433	IRGC121730	CIRAD 488::GERVEX 9172-C1	Madagascar	O. sativa	tropical-japonica	0.852	3.9	2.8
RDP2	CIWINI SML::IRGC50642-1	c88dcbba.0	GSOR302022	IRGC121316	CIWINI SML::IRGC50642-1	Surinam	O. sativa	admixed	1	4.6	4.7
RDP2	CN 721-5-2-28::IRGC117324-1	NA	NA	IRGC127029	CN 721-5-2-28::IRGC117324-1	India	NA	NA	NA	NA	NA
RDP2	CNA 7\BO\1\1>33-13-6-1::C1	7af9f4a0.0	GSOR302656	IRGC122018	CNA 7BO11>33-13-6-1::C1	Colombia	O. sativa	tropical-japonica	0.809	2.4	2.4
RDP2	CNAR 2888-B-47::IRGC117325-1	NA	GSOR302023	IRGC121317	CNAR 2888-B-47::IRGC117325-1	Brazil	NA	NA	NA	NA	NA
RDP2	CO 25	9fc091eb.0	GSOR301523*	IRGC117453	CO 25	India	O. sativa	indica	0.877	0.9	1	*98.0%
RDP2	CO 25	a6d8f1fd.0	GSOR301523*	IRGC117453	CO 25	India	O. sativa	indica	0.874	1	1		*used in the GWAS for grain average length
RDP2	CO 39	f40ea464.0	GSOR301524	IRGC117454	CO 39	India	O. sativa	indica	0.902	7.3	9.3
RDP2	CODE NO 10183::IRGC45374-1	NA	GSOR301660	IRGC120917	CODE NO 10183::IRGC45374-1	Japan	NA	NA	NA	NA	NA
RDP2	CODE NO 31281::IRGC46891-1	NA	GSOR302563	IRGC121865	CODE NO 31281::IRGC46891-1	India	NA	NA	NA	NA	NA
RDP2	CODE NO 31293::IRGC46896-1	NA	GSOR302313	IRGC121607	CODE NO 31293::IRGC46896-1	India	NA	NA	NA	NA	NA
RDP2	CODE NO 31295::IRGC46897-1	2746fbbe.0	NA	IRGC127012	CODE NO 31295::IRGC46897-1	India	O. sativa	aromatic	0.969	9.1	7.6
RDP2	COLINA::GERVEX 524-C1	dcf9ec66.0	GSOR302434	IRGC121731	COLINA::GERVEX 524-C1	Spain	O. sativa	temperate-japonica	1	0.6	0.4
RDP2	COLOMBIA 1::IRTP 394-C1	5a39d9e2.0	GSOR302657	IRGC122020	COLOMBIA 1::IRTP 394-C1	Colombia	O. sativa	admixed-japonica	0.766	2.7	2.5
RDP2	COLOMBIA 3::IRGC19295-1	NA	GSOR302804	IRGC124474	COLOMBIA 3::IRGC19295-1	Colombia	NA	NA	NA	NA	NA
RDP2	CORLUON::IRGC30676-1	NA	GSOR302024	IRGC121318	CORLUON::IRGC30676-1	Liberia	NA	NA	NA	NA	NA
RDP2	CR 5272::IRGC116971-1	df7be360.0	GSOR301661	IRGC120918	CR 5272::IRGC116971-1	Costa Rica	O. sativa	indica	0.968	4	4
RDP2	CR 762022::IRGC53378-1	e2799ba2.0	GSOR302314	IRGC121608	CR 762022::IRGC53378-1	United States of America	O. sativa	indica	1	1.6	1.9
RDP2	CR 8334::IRGC116972-1	0ba66977.0	GSOR301662	IRGC120919	CR 8334::IRGC116972-1	Costa Rica	O. sativa	indica	0.849	8	7.9
RDP2	CRM 360-37-8::IRGC56017-1	NA	GSOR302025	IRGC121319	CRM 360-37-8::IRGC56017-1	Italy	NA	NA	NA	NA	NA
RDP2	CROSS 4-244::IRGC45336-1	abc6960f.0	GSOR301663	IRGC120920	CROSS 4-244::IRGC45336-1	India	O. sativa	aus	0.849	4.7	4.8
RDP2	CT 13582-15-5-M::C1	5c045944.0	GSOR302658	IRGC122021	CT 13582-15-5-M::C1	Colombia	O. sativa	tropical-japonica	0.94	2.3	2.1
RDP2	CT 6510-24-1-2::C1	c979ccb5.0	GSOR302659	IRGC122025	CT 6510-24-1-2::C1	Colombia	O. sativa	indica	0.986	1.1	1.2
RDP2	CT 6748-8-CA-17::IRGC117328-1	37b04b0e.0	GSOR302315	IRGC121609	CT 6748-8-CA-17::IRGC117328-1	Chile	O. sativa	admixed-japonica	1	0.8	0.7
RDP2	CT 6946-9-1-2-M-1P::IRGC117329-1	00df5fd9.0	GSOR302026	IRGC121320	CT 6946-9-1-2-M-1P::IRGC117329-1	Colombia	O. sativa	admixed	1	2.9	9.3
RDP2	CT 9993-5-10-1-M::IRGC116974-1	d45d02c6.0	GSOR302604	IRGC121906	CT 9993-5-10-1-M::IRGC116974-1	Colombia	O. sativa	tropical-japonica	0.737	0.6	0.6
RDP2	CU GAN HUANG DAO::IRGC59490-1	4a887b37.0	GSOR302268	IRGC121562	CU GAN HUANG DAO::IRGC59490-1	China	O. sativa	temperate-japonica	0.992	2.2	2.1
RDP2	CUIABANA::IRTP 17401-C1	6e49e6e7.0	GSOR302660	IRGC122027	CUIABANA::IRTP 17401-C1	Brazil	O. sativa	tropical-japonica	0.87	1.4	1.1
RDP2	CURINCA::C1	4ddb15a7.0	GSOR302399	IRGC121696	CURINCA::C1	Brazil	O. sativa	tropical-japonica	0.843	1.2	1.3
RDP2	CUT KEUREUSEK::IRGC66540-1	9f25661e.0	GSOR302832	IRGC124502	CUT KEUREUSEK::IRGC66540-1	Indonesia	O. sativa	indica	0.93	8.8	8.6
RDP2	D 1-177::IRGC30921-1	f8d6334a.0	GSOR302605	IRGC121907	D 1-177::IRGC30921-1	Liberia	O. sativa	tropical-japonica	0.983	3.4	2.8
RDP2	D 2-22::IRGC30938-2	cc12ca1b.0	NA	IRGC135746	D 2-22::IRGC30938-2	Liberia	O. sativa	indica	0.951	4.2	20.1
RDP2	D 4-136::IRGC31051-1	d2a73c99.0	GSOR302574	IRGC121876	D 4-136::IRGC31051-1	Liberia	O. sativa	tropical-japonica	1	3.8	3.7
RDP2	D 4-148::IRGC31063-1	NA	GSOR302364	IRGC121661	D 4-148::IRGC31063-1	Liberia	NA	NA	NA	NA	NA
RDP2	DA 1	246b16b0.0	GSOR301525	IRGC117455	DA 1	India	O. sativa	indica	0.846	4.9	5.7
RDP2	DA 13	NA	GSOR301526	IRGC117456	DA 13	Bangladesh	NA	NA	NA	NA	NA
RDP2	DA 16	4780f875.0	GSOR301527	IRGC117457	DA 16	Bangladesh	O. sativa	admixed-indica	0.869	9.1	12.4
RDP2	DA 28	NA	GSOR301528	IRGC117458	DA 28	Bangladesh	NA	NA	NA	NA	NA
RDP2	DA 29 (SR 26 B)::IRGC25850-1	11b25cca.0	GSOR301943	IRGC121237	DA 29 (SR 26 B)::IRGC25850-1	Bangladesh	O. sativa	indica	0.912	5.9	5.7
RDP2	DA 5::IRGC5855-1	c7247a65.0	GSOR301664	IRGC120924	DA 5::IRGC5855-1	Bangladesh	O. sativa	indica	0.961	1.1	1.1
RDP2	DA 8	00a48c38.0	GSOR301529	IRGC117459	DA 8	Bangladesh	O. sativa	aus	1	2.8	3
RDP2	DA 9	fb625f89.0	GSOR301530	IRGC117460	DA 9	Bangladesh	O. sativa	indica	0.95	4.8	4.8
RDP2	DA NUO (ZHAN)::IRGC72024-1	NA	GSOR301665	IRGC120925	DA NUO (ZHAN)::IRGC72024-1	China	NA	NA	NA	NA	NA
RDP2	DA YE XI NAN::IRGC73958-1	NA	GSOR302805	IRGC124475	DA YE XI NAN::IRGC73958-1	China	NA	NA	NA	NA	NA
RDP2	DADOO::IRGC73093-1	NA	GSOR302316	IRGC121610	DADOO::IRGC73093-1	Pakistan	NA	NA	NA	NA	NA
RDP2	DAGOZAN (RED)::IRGC62165-1	7495fecd.0	GSOR302027	IRGC121321	DAGOZAN (RED)::IRGC62165-1	Bhutan	O. sativa	admixed-japonica	0.839	3.8	3.2
RDP2	DAINY::IRGC58943-1	NA	GSOR301666	IRGC120926	DAINY::IRGC58943-1	Nepal	NA	NA	NA	NA	NA
RDP2	DAKPA::IRGC64888-1	05bef934.0	GSOR302269	IRGC121563	DAKPA::IRGC64888-1	Bhutan	O. sativa	admixed	1	8.1	9.2
RDP2	DAL KASHAI::IRGC25849-1	NA	GSOR301900	IRGC121194	DAL KASHAI::IRGC25849-1	Bangladesh	NA	NA	NA	NA	NA
RDP2	DALIFODE::IRGC57766-1	NA	GSOR301879	IRGC121169	DALIFODE::IRGC57766-1	Guinea	NA	NA	NA	NA	NA
RDP2	DANAU LAUT TAWAR::C1	0634f5e4.0	GSOR302661	IRGC122029	DANAU LAUT TAWAR::C1	Indonesia	O. sativa	indica	0.979	1.1	1.2
RDP2	DANGAR::IRGC76296-1	NA	GSOR301667	IRGC120927	DANGAR::IRGC76296-1	India	NA	NA	NA	NA	NA
RDP2	DANGREY::IRGC32388-1	d39ab13b.0	NA	IRGC126348	DANGREY	Bhutan	O. sativa	admixed-japonica	0.895	5.2	9.1
RDP2	DAVAO::IRGC8244-C1	22875c56.0	GSOR302662	IRGC122031	DAVAO::IRGC8244-C1	Philippines	O. sativa	tropical-japonica	1	2.2	3.3
RDP2	DAW LEUANG NAM PUENG 29-3-14::IRGC24301-1	NA	GSOR302365	IRGC121662	DAW LEUANG NAM PUENG 29-3-14::IRGC24301-1	Thailand	NA	NA	NA	NA	NA
RDP2	DAWASAM (RED)	be2b0b83.0	GSOR301531	IRGC117462	DAWASAM (RED)	Bhutan	O. sativa	admixed-japonica	0.888	3	3.1
RDP2	DAYAKON::IRGC71515-1	ea2ae002.0	GSOR302028	IRGC121322	DAYAKON::IRGC71515-1	Malaysia	O. sativa	admixed	1	5.5	11.3
RDP2	DE ABRIL	NA	GSOR301532	IRGC117463	DE ABRIL	Brazil	NA	NA	NA	NA	NA
RDP2	DEHRADUNI::IRGC15768-1	57c71a3b.0	GSOR302029	IRGC121323	DEHRADUNI::IRGC15768-1	Afghanistan	O. sativa	aromatic	0.963	9.3	7.8
RDP2	DEHULA::IRGC74737-1	deaa5daa.0	GSOR302030	IRGC121324	DEHULA::IRGC74737-1	India	O. sativa	aus	0.964	7.9	7.5
RDP2	DELLROSE::GERVEX 1648-C1	4cbb1d88.0	GSOR302435	IRGC121732	DELLROSE::GERVEX 1648-C1	United States of America	O. sativa	tropical-japonica	0.986	3	2.9
RDP2	DENG DENG QI::IRGC72671-1	NA	GSOR301668	IRGC120929	DENG DENG QI::IRGC72671-1	China	NA	NA	NA	NA	NA
RDP2	DEVAREDDIRI::IRGC40788-1	e42dd51d.0	GSOR301669	IRGC120930	DEVAREDDIRI::IRGC40788-1	Sri Lanka	O. sativa	indica	0.882	4.3	3.8
RDP2	DHAL KACHAI::IRGC66776-1	54338509.0	GSOR301598*	IRGC120850	DHAL KACHAI::IRGC66776-1	Bangladesh	O. sativa	aus	1	3	3.3	*78.9%
RDP2	DHAL KACHAI::IRGC66776-1	41de9a0c.0*	GSOR301598*	IRGC120850	DHAL KACHAI::IRGC66776-1	Bangladesh	O. sativa	indica*	0.953	2.7	3.2		*(Incorrect) used in the GWAS for grain average length
RDP2	DHALA BAGDAR 2::IRGC77236-1	559cd294.0	GSOR301670	IRGC120931	DHALA BAGDAR 2::IRGC77236-1	Bangladesh	O. sativa	aus	0.856	8.5	8.4
RDP2	DHALA BHADOI::IRGC66779-1	98ca16ae.0	GSOR301599	IRGC120851	DHALA BHADOI::IRGC66779-1	Bangladesh	O. sativa	aus	0.963	9.9	8.5
RDP2	DHALASHAITA::IRGC25851-1	NA	GSOR301671	IRGC120932	DHALASHAITA::IRGC25851-1	Bangladesh	NA	NA	NA	NA	NA
RDP2	DHALI KHAMA::IRGC60530-1	NA	GSOR301672	IRGC120933	DHALI KHAMA::IRGC60530-1	Bangladesh	NA	NA	NA	NA	NA
RDP2	DHAN::IRGC3681-1	c73dddeb.0	NA	IRGC127010	DHAN::IRGC3681-1	India	O. sativa	aus	0.888	1.7	1.7
RDP2	DHARIA BOALIA::IRGC64774-1	4c9441ab.0	GSOR301673	IRGC120934	DHARIA BOALIA::IRGC64774-1	Bangladesh	O. sativa	aus	1	3.5	3.7
RDP2	DHARIA::IRGC64773-1	78f9e9fe.0	GSOR301674	IRGC120935	DHARIA::IRGC64773-1	Bangladesh	O. sativa	aus	1	8.4	7.5
RDP2	DHEKI SHAITA::IRGC64775-1	NA	GSOR301675	IRGC120936	DHEKI SHAITA::IRGC64775-1	Bangladesh	NA	NA	NA	NA	NA
RDP2	DHOLA AMAN::IRGC8341-C1	cce3901c.0	GSOR302754	IRGC124386	DHOLA AMAN::IRGC8341-C1	Bangladesh	O. sativa	indica	1	0.8	1
RDP2	DHOLI BORO::IRGC27513-2	d1b2db53.0	GSOR301938	IRGC121232	DHOLI BORO::IRGC27513-2	Bangladesh	O. sativa	aus	1	2.3	2.3
RDP2	DIMITRA::GERVEX 1679-C1	f9c6549d.0	GSOR302436	IRGC121733	DIMITRA::GERVEX 1679-C1	Greece	O. sativa	temperate-japonica	0.817	0.8	0.7
RDP2	DINOLORES::IRGC67431-1	e30161a0.0	GSOR301901	IRGC121195	DINOLORES::IRGC67431-1	Philippines	O. sativa	tropical-japonica	0.96	6.3	5.4
RDP2	DINORADO::IRTP 12568-C1	NA	NA	NA	DINORADO::IRTP 12568-C1	Philippines	NA	NA	NA	NA	NA
RDP2	DINUNGGIT (K PUTI)::IRGC74606-1	ce40e92e.0	GSOR302783	IRGC124453	DINUNGGIT (K PUTI)::IRGC74606-1	Philippines	O. sativa	tropical-japonica	0.998	2.7	2.6
RDP2	DIWANI::IRGC68417-1	NA	NA	IRGC135515	DIWANI::IRGC68417-1	Surinam	NA	NA	NA	NA	NA
RDP2	DIXIEBELLE::GERVEX 1649-C1	bdc4ff2b.0	GSOR302437	IRGC121734	DIXIEBELLE::GERVEX 1649-C1	United States of America	O. sativa	tropical-japonica	0.823	4.1	4
RDP2	DJOGOLON DJOGOLON::IRGC75577-1	f293665e.0	GSOR301676	IRGC120939	DJOGOLON DJOGOLON::IRGC75577-1	Burkina Faso	O. sativa	indica	1	5.8	5.8
RDP2	DJOWAN::IRGC17541-1	07990ed9.0	GSOR302606	IRGC121908	DJOWAN::IRGC17541-1	Indonesia	O. sativa	tropical-japonica	0.843	1.6	2.1
RDP2	DJULAI::IRGC17544-1	b1e24184.0	GSOR302031	IRGC121325	DJULAI::IRGC17544-1	Indonesia	O. sativa	indica	0.997	5	4.4
RDP2	DOBONGBYEO (SUWEON 223)::IRGC58315-1	2973ce77.0	GSOR302032	IRGC121326	DOBONGBYEO (SUWEON 223)::IRGC58315-1	Korea, Republic of	O. sativa	temperate-japonica	1	2.7	4
RDP2	DOGOL::IRGC56679-1	6512e619.0	GSOR302789	IRGC124459	DOGOL::IRGC56679-1	Chad	O. sativa	indica	0.83	7.3	8.3
RDP2	DOM ZARD	NA	GSOR301533	IRGC117466	DOM ZARD	Iran	NA	NA	NA	NA	NA
RDP2	DOMSIAH	NA	GSOR301534	IRGC117467	DOMSIAH	Iran	NA	NA	NA	NA	NA
RDP2	DOONGARA::IRGC78392-1	3fe87c50.0	GSOR302033	IRGC121327	DOONGARA::IRGC78392-1	Australia	O. sativa	admixed-japonica	0.805	9.2	12.2
RDP2	DOURADO PRECOCE::GERVEX 336-C1	09091c06.0	GSOR302663	IRGC122039	DOURADO PRECOCE::GERVEX 336-C1	Brazil	O. sativa	tropical-japonica	0.99	4.5	4.4
RDP2	DOZIANCLOUA::IRGC56877-1	92192a8f.0	GSOR302034	IRGC121328	DOZIANCLOUA::IRGC56877-1	Cote d'Ivoire	O. sativa	tropical-japonica	0.989	3.9	4.4
RDP2	DRAGO::IRGC81597-1	10ecf993.0	GSOR302035	IRGC121329	DRAGO::IRGC81597-1	Italy	O. sativa	admixed-japonica	1	2.8	2.4
RDP2	DS 17::IRGC76293-1	244f1a44.0	GSOR302036	IRGC121330	DS 17::IRGC76293-1	India	O. sativa	aromatic	1	5.4	4.9
RDP2	DUANG OJOY::IRGC3832-1	3b8476cc.0	GSOR301902	IRGC121196	DUANG OJOY::IRGC3832-1	Philippines	O. sativa	tropical-japonica	0.709	3	2.7
RDP2	DUCHUNJONG 3::IRGC59280-2	NA	NA	IRGC135750	DUCHUNJONG 3::IRGC59280-2	Korea, Republic of	NA	NA	NA	NA	NA
RDP2	DUDHI SAROO::IRGC16261-1	NA	GSOR301677	IRGC120943	DUDHI SAROO::IRGC16261-1	Nepal	NA	NA	NA	NA	NA
RDP2	DULAR::IRGC32561-1	572bf96e.0	GSOR301903	IRGC121197	DULAR::IRGC32561-1	India	O. sativa	aus	1	2.7	2.8
RDP2	DULAR::IRGC636-1	450597f4.0	GSOR302037	IRGC121331	DULAR::IRGC636-1	India	O. sativa	aus	1	2.5	3.3
RDP2	DUMAI::IRGC25852-1	NA	GSOR301904	IRGC121198	DUMAI::IRGC25852-1	Bangladesh	NA	NA	NA	NA	NA
RDP2	DUMJA KAAP::IRGC64890-1	225401ad.0	GSOR301905	IRGC121199	DUMJA KAAP::IRGC64890-1	Bhutan	O. sativa	admixed	1	2.4	2.3
RDP2	DUMSIKALAM::IRGC58968-1	780db140.0	GSOR302038	IRGC121332	DUMSIKALAM::IRGC58968-1	Nepal	O. sativa	indica	0.924	1.5	1.4
RDP2	DZ 193::IRGC8517-1	NA	NA	IRGC131924	DZ 193::IRGC8517-1	Bangladesh	NA	NA	NA	NA	NA
RDP2	E 5168::IRGC68021-1	NA	GSOR301678	IRGC120946	E 5168::IRGC68021-1	China	NA	NA	NA	NA	NA
RDP2	E KHA KEHA::IRGC2764-1	663dd736.0	GSOR302317	IRGC121611	E KHA KEHA::IRGC2764-1	Taiwan	O. sativa	indica	0.943	5.4	6
RDP2	E ZI 124::IRGC70215-1	c1feb57b.0	GSOR301679	IRGC120947	E ZI 124::IRGC70215-1	China	O. sativa	indica	0.987	5.6	5
RDP2	Ea houm::IRGC12925-1	78cdb3f3.0	GSOR301684	IRGC120952	Ea houm::IRGC12925-1	Lao People's Democratic Republic	O. sativa	indica	0.951	4.9	4.9
RDP2	EARLY MUTANT IAC 165::GERVEX 8508-C1	afaa60ca.0	GSOR302438	IRGC121735	EARLY MUTANT IAC 165::GERVEX 8508-C1	Brazil	O. sativa	tropical-japonica	0.976	5.9	5.4
RDP2	EDOGAWA::IRGC74468-1	b308ee1b.0	GSOR302039	IRGC121333	EDOGAWA::IRGC74468-1	Japan	O. sativa	admixed-japonica	0.899	6	6.8
RDP2	EL PASO L 227::IRGC116979-1	d494ff24.0	GSOR302318	IRGC121612	EL PASO L 227::IRGC116979-1	Uruguay	O. sativa	indica	0.796	2.4	2.7
RDP2	ELONI::C1	52650be2.0	GSOR302664	IRGC122042	ELONI::C1	Surinam	O. sativa	indica	0.786	1.1	1.2
RDP2	ELVO::IRGC82422-1	413a4d18.0	GSOR302040	IRGC121334	ELVO::IRGC82422-1	Italy	O. sativa	temperate-japonica	1	1.6	1.8
RDP2	ELWEE::IRGC15565-1	NA	GSOR301680	IRGC120948	ELWEE::IRGC15565-1	Sri Lanka	NA	NA	NA	NA	NA
RDP2	EMBRAPA 6 CHUI::IRGC116981-1	NA	GSOR301681	IRGC120949	EMBRAPA 6 CHUI::IRGC116981-1	Brazil	NA	NA	NA	NA	NA
RDP2	EPAGRI 109::IRGC116983-1	NA	GSOR301682	IRGC120950	EPAGRI 109::IRGC116983-1	Brazil	NA	NA	NA	NA	NA
RDP2	ER MO ZHAN::IRGC68042-1	a25e989b.0	GSOR302270	IRGC121564	ER MO ZHAN::IRGC68042-1	China	O. sativa	admixed-indica	1	3.8	6.3
RDP2	ERH CHIANG TSAO 8::IRGC65510-1	e702289a.0	GSOR301683	IRGC120951	ERH CHIANG TSAO 8::IRGC65510-1	China	O. sativa	indica	1	3.3	4.3
RDP2	ESPERANZA::C1	0fee898f.0	GSOR302439	IRGC121736	ESPERANZA::C1	Bolivia	O. sativa	tropical-japonica	0.87	2.8	2.6
RDP2	ETYM::IRGC36148-1	add976cd.0	GSOR302041	IRGC121335	ETYM::IRGC36148-1	Union of Soviet Socialist Republics (Former)	O. sativa	aus	1	4.7	4.3
RDP2	EX BUGRI::IRGC79905-1	NA	GSOR302042	IRGC121336	EX BUGRI::IRGC79905-1	Ghana	NA	NA	NA	NA	NA
RDP2	EX NGALA::IRGC63197-1	NA	GSOR302043	IRGC121337	EX NGALA::IRGC63197-1	Nigeria	NA	NA	NA	NA	NA
RDP2	EX YELWA IBI (WILD)::IRGC63223-1	NA	GSOR302263	IRGC121557	EX YELWA IBI (WILD)::IRGC63223-1	Nigeria	NA	NA	NA	NA	NA
RDP2	FANDRAPOTSY	e4ddf191.0	GSOR301535	IRGC117470	FANDRAPOTSY	Madagascar	O. sativa	indica	0.902	7.7	8.6
RDP2	FANDRAPOTSY 104::IRGC10984-C1	dcd0303e.0	GSOR302665	IRGC122047	FANDRAPOTSY 104::IRGC10984-C1	Madagascar	O. sativa	indica	0.899	7.8	8.2
RDP2	FANNY::IRGC399-1	02e7f0f8.0	GSOR302044	IRGC121338	FANNY::IRGC399-1	France	O. sativa	temperate-japonica	0.861	1.2	1.3
RDP2	FARANGEY	NA	GSOR301536	IRGC117471	FARANGEY	Bhutan	NA	NA	NA	NA	NA
RDP2	FAROX 299::IRGC63102-1	7069a48a.0	GSOR302045	IRGC121339	FAROX 299::IRGC63102-1	Nigeria	O. sativa	tropical-japonica	1	2.5	3
RDP2	FEDEARROZ 2000::C1	f0a73e07.0	GSOR302755	IRGC124388	FEDEARROZ 2000::C1	Colombia	O. sativa	indica	0.923	6.3	6.9
RDP2	FEDEARROZ 50::C1	928a8bde.0	GSOR302756	IRGC124389	FEDEARROZ 50::C1	Colombia	O. sativa	indica	0.781	2.3	2.9
RDP2	FEI SHE 9::IRGC62658-1	2bc2b57b.0	GSOR302271	IRGC121565	FEI SHE 9::IRGC62658-1	China	O. sativa	temperate-japonica	0.904	2.5	2.4
RDP2	FOHISOMOTRA::GERVEX 8329-C1	26835683.0	GSOR302440	IRGC121737	FOHISOMOTRA::GERVEX 8329-C1	Madagascar	O. sativa	tropical-japonica	1	1.5	1.6
RDP2	FOSSA HV::IRGC16069-1	e1d1c3b0.0	GSOR302575	IRGC121877	FOSSA HV::IRGC16069-1	Burkina Faso	O. sativa	admixed	1	3.3	11.9
RDP2	FOTAKA::IRGC68441-2	NA	NA	IRGC135752	FOTAKA::IRGC68441-2	Madagascar	NA	NA	NA	NA	NA
RDP2	FR 13 A	a5a2f255.0	GSOR301501	IRGC117267	FR 13 A	India	O. sativa	aus	0.962	1.1	1
RDP2	FR 13 A::IRGC6144-C1	b7c2bd90.0	GSOR302757	IRGC124390	FR 13 A::IRGC6144-C1	India	O. sativa	aus	0.959	2.7	3.2
RDP2	FULKATI::IRGC66783-1	520f2474.0	GSOR301685	IRGC120953	FULKATI::IRGC66783-1	Bangladesh	O. sativa	aus	1	3.7	3.8
RDP2	GADRA::IRGC73098-1	6867d380.0	GSOR301686	IRGC120954	GADRA::IRGC73098-1	Pakistan	O. sativa	aus	1	5.6	5.5
RDP2	GAJPATI::IRGC58981-1	cb0723a4.0	GSOR302366	IRGC121663	GAJPATI::IRGC58981-1	Nepal	O. sativa	indica	0.977	4.2	14.4
RDP2	GAMBIAKA KOKOUM::C1	ee58d650.0	GSOR302441	IRGC121738	GAMBIAKA KOKOUM::C1	Mali	O. sativa	indica	1	5	5.2
RDP2	GAMBIAKA::GERVEX 7920-C1	edd916ea.0	GSOR302758	IRGC124392	GAMBIAKA::GERVEX 7920-C1	Burkina Faso	O. sativa	indica	1	1	1.2
RDP2	GANDASALA::IRGC49653-1	d00521f4.0	GSOR302607	IRGC121909	GANDASALA::IRGC49653-1	India	O. sativa	aromatic	1	1.8	1.7
RDP2	GANIGI::IRGC48698-C1	7504add9.0	GSOR302666	IRGC122052	GANIGI::IRGC48698-C1	Indonesia	O. sativa	tropical-japonica	0.857	5.4	6.1
RDP2	GAO GAN DA NUO::IRGC73974-1	6105fdd6.0	GSOR302046	IRGC121340	GAO GAN DA NUO::IRGC73974-1	China	O. sativa	temperate-japonica	0.928	2	2.3
RDP2	GARIA::IRGC25854-1	2a5ee06d.0	GSOR301687	IRGC120955	GARIA::IRGC25854-1	Bangladesh	O. sativa	aus	0.964	9.1	8.3
RDP2	GAUKKYI::IRGC33074-1	8928fc16.0	NA	IRGC126349	GAUKKYI	Myanmar	O. sativa	indica	0.982	3.3	2.8
RDP2	GAW AHTUN::IRGC33075-1	80ff25d4.0	GSOR302790	IRGC124460	GAW AHTUN::IRGC33075-1	Myanmar	O. sativa	indica	0.961	7.5	7.1
RDP2	GAWAH::IRGC71522-1	NA	NA	NA	GAWAH::IRGC71522-1	Malaysia	NA	NA	NA	NA	NA
RDP2	GBANTE::IRGC16081-1	a4196842.0	GSOR302047	IRGC121341	GBANTE::IRGC16081-1	Cote d'Ivoire	O. sativa	tropical-japonica	1	2.3	2.9
RDP2	GBE DASIMA::IRGC63248-1	3b04fa79.0	NA	IRGC127013	GBE DASIMA::IRGC63248-1	Liberia	O. sativa	tropical-japonica	1	3.1	3.8
RDP2	GBUAPU 1::IRGC63265-1	964ffc2f.0	GSOR301906	IRGC121200	GBUAPU 1::IRGC63265-1	Sierra Leone	O. sativa	admixed	1	1.9	7.3
RDP2	GEANT W 7::IRGC9620-1	423be591.0	GSOR302048	IRGC121342	GEANT W 7::IRGC9620-1	Netherlands	O. sativa	admixed	1	1.2	1.3
RDP2	GEETA::IRGC74742-1	7bbcbeed.0	GSOR301907	IRGC121201	GEETA::IRGC74742-1	India	O. sativa	indica	0.971	6.8	7.6
RDP2	GEMBEL::IRGC35274-1	b68fc524.0	GSOR302608	IRGC121910	GEMBEL::IRGC35274-1	Indonesia	O. sativa	tropical-japonica	0.84	1.5	1.2
RDP2	GEMJYA JYANAM::IRGC32411-C1	25cdd8ae.0	GSOR302442	IRGC121739	GEMJYA JYANAM::IRGC32411-C1	Bhutan	O. sativa	admixed-japonica	0.908	2.7	2.6
RDP2	GHARIB	9517bcf3.0	GSOR301537	IRGC117475	GHARIB	Iran	O. sativa	admixed	1	3.5	3.8
RDP2	GHARIB	NA	GSOR301538	IRGC117476	GHARIB	Iran	NA	NA	NA	NA	NA
RDP2	GHARIBE::IRGC32309-1	13c6ec1f.0	GSOR302049	IRGC121343	GHARIBE::IRGC32309-1	Iran	O. sativa	admixed	1	1.7	1.8
RDP2	GHASELU MAP::IRGC72527-1	d8d968e8.0	GSOR302050	IRGC121344	GHASELU MAP::IRGC72527-1	Bhutan	O. sativa	admixed	1	3	6.4
RDP2	GIADA::GERVEX 114-C1	3d8fb59c.0	GSOR302443	IRGC121740	GIADA::GERVEX 114-C1	Italy	O. sativa	tropical-japonica	0.931	1.4	1.4
RDP2	GIE 57	a956de76.0	GSOR301539*	IRGC117478	GIE 57	Viet Nam	O. sativa	indica	1	2.5	2.6	*96.2%	*used in the GWAS for grain average length. The lack of perfect identity in cases where we have two genotypes on the same accession is likely due to the fact that "a different plant from the same genetic stock was used for genotyping during successive generations of single seed descent�
RDP2	GIE 57	e05dbbf3.0	GSOR301539*	IRGC117478	GIE 57	Viet Nam	O. sativa	indica	1	2	2.3
RDP2	GIZA 171::IRGC50750-1	de954805.0	GSOR302051	IRGC121345	GIZA 171::IRGC50750-1	Egypt	O. sativa	temperate-japonica	0.909	0.9	0.8
RDP2	GOAI::IRGC49189-2	NA	NA	NA	GOAI::IRGC49189-2	Bangladesh	NA	NA	NA	NA	NA
RDP2	GOCHI BORO::IRGC66787-1	NA	GSOR301688	IRGC120957	GOCHI BORO::IRGC66787-1	Bangladesh	NA	NA	NA	NA	NA
RDP2	GODA HEENATI::IRGC31393-1	NA	GSOR301689	IRGC120958	GODA HEENATI::IRGC31393-1	Sri Lanka	NA	NA	NA	NA	NA
RDP2	GOGO LEMPAK::IRGC43392-C1	eac6eccb.0	GSOR302444	IRGC121741	GOGO LEMPAK::IRGC43392-C1	Indonesia	O. sativa	tropical-japonica	0.943	1.3	1.3
RDP2	GOGO::IRGC43390-C1	2257c553.0	GSOR302667	IRGC122063	GOGO::IRGC43390-C1	Indonesia	O. sativa	tropical-japonica	0.855	2.4	2.6
RDP2	GOMPA 2	NA	GSOR301540	IRGC117481	GOMPA 2	India	NA	NA	NA	NA	NA
RDP2	GOPAL::IRGC61953-1	19a62cda.0	GSOR301690	IRGC120959	GOPAL::IRGC61953-1	Nepal	O. sativa	indica	0.991	7.1	6.1
RDP2	GORBAI::IRGC66791-1	NA	GSOR301691	IRGC120960	GORBAI::IRGC66791-1	Bangladesh	NA	NA	NA	NA	NA
RDP2	GRAZI::IRGC50836-C1	e22c7949.0	GSOR302668	IRGC122072	GRAZI::IRGC50836-C1	Cote d'Ivoire	O. sativa	tropical-japonica	1	0.9	0.7
RDP2	GUARANI::GERVEX 8506-C1	78d66b52.0	GSOR302445	IRGC121742	GUARANI::GERVEX 8506-C1	Brazil	O. sativa	tropical-japonica	1	2.3	2.2
RDP2	GUATEMALA 1021::IRGC3388-1	461d0329.0	GSOR302052	IRGC121346	GUATEMALA 1021::IRGC3388-1	Guatemala	O. sativa	tropical-japonica	1	1.4	1.6
RDP2	GUAYQUIRARO P A::IRGC116987-1	f4a6a2df.0	GSOR302319	IRGC121613	GUAYQUIRARO P A::IRGC116987-1	Argentina	O. sativa	tropical-japonica	0.766	1.2	1.2
RDP2	GUL MURALI::IRGC66792-1	40caaf91.0	GSOR301692	IRGC120961	GUL MURALI::IRGC66792-1	Bangladesh	O. sativa	aus	1	3	2.7
RDP2	GULFROSE::IRGC2052-1	9b328716.0	GSOR301908	IRGC121202	GULFROSE::IRGC2052-1	United States of America	O. sativa	tropical-japonica	0.792	2	2
RDP2	GUNDIL KUNING::IRGC27129-C1	792ac651.0	GSOR302669	IRGC122075	GUNDIL KUNING::IRGC27129-C1	Indonesia	O. sativa	tropical-japonica	0.76	0.7	0.6
RDP2	GUNDUL BATU::IRGC17704-1	53f2d44b.0	GSOR302367	IRGC121664	GUNDUL BATU::IRGC17704-1	Indonesia	O. sativa	tropical-japonica	0.902	3.5	3.7
RDP2	GUNJA::IRGC64896-1	NA	GSOR301909	IRGC121203	GUNJA::IRGC64896-1	Bhutan	NA	NA	NA	NA	NA
RDP2	GUTA BAZAIL::IRGC77245-1	3d3f5b4e.0	GSOR301693	IRGC120962	GUTA BAZAIL::IRGC77245-1	Bangladesh	O. sativa	indica	0.795	6	6.8
RDP2	GWA NGASEIN::IRGC33085-1	c0847e25.0	NA	IRGC126350	GWA NGASEIN	Myanmar	O. sativa	indica	1	0.9	1.1
RDP2	H 15-23-DA::C1	4f15d8d7.0	GSOR302670	IRGC122076	H 15-23-DA::C1	Mali	O. sativa	indica	1	1.2	1.3
RDP2	H 4::IRGC8961-1	be74ca99.0	GSOR302576	IRGC121878	H 4::IRGC8961-1	Sri Lanka	O. sativa	indica	0.932	1.5	6.4
RDP2	HABAI BIROIN::IRGC25859-1	NA	GSOR302053	IRGC121347	HABAI BIROIN::IRGC25859-1	Bangladesh	NA	NA	NA	NA	NA
RDP2	HABIGONJ BORO 6::IRGC10873-1	NA	GSOR301694	IRGC120963	HABIGONJ BORO 6::IRGC10873-1	Bangladesh	NA	NA	NA	NA	NA
RDP2	HAIFUGOYA	f168ab38.0	GSOR301541	IRGC117483	HAIFUGOYA	Taiwan	O. sativa	temperate-japonica	0.95	0.8	0.7
RDP2	HAM ALE -WEE::IRGC11943-1	6f83eb1c.0	GSOR302609	IRGC121911	HAM ALE -WEE::IRGC11943-1	Sri Lanka	O. sativa	admixed	1	1.9	2
RDP2	HAO HOM::IRGC12931-1	6239d858.0	GSOR301695	IRGC120964	HAO HOM::IRGC12931-1	Lao People's Democratic Republic	O. sativa	indica	0.907	7.2	7.2
RDP2	HARAMAS WEE::IRGC40805-1	83c4ddfd.0	GSOR302610	IRGC121912	HARAMAS WEE::IRGC40805-1	Sri Lanka	O. sativa	indica	0.926	5.3	6.1
RDP2	HARBHOONDI::IRGC74744-1	e069425a.0	GSOR301696	IRGC120965	HARBHOONDI::IRGC74744-1	India	O. sativa	aus	0.964	6.6	7.8
RDP2	HASAN SERAI::IRGC79564-C1	NA	GSOR302446	IRGC121743	HASAN SERAI::IRGC79564-C1	Iran	NA	NA	NA	NA	NA
RDP2	HASAWI::IRGC16817-1	8609fb0e.0	GSOR302611	IRGC121913	HASAWI::IRGC16817-1	Saudi Arabia	O. sativa	aus	0.742	8	8.4
RDP2	HATAKINUMOCHI::IRGC73034-1	a7e6bc0f.0	GSOR302054	IRGC121348	HATAKINUMOCHI::IRGC73034-1	Ethiopia	O. sativa	admixed-japonica	0.873	4.9	6
RDP2	HAWM OM	50db5bd2.0	GSOR301542*	IRGC117484	HAWM OM	Thailand	O. sativa	admixed-japonica	0.969	0.6	0.6	*99.2%
RDP2	HAWM OM	7655c2c9.0	GSOR301542*	IRGC117484	HAWM OM	Thailand	O. sativa	admixed-japonica	0.97	0.7	0.6
RDP2	HD 1-4::C1	9d1e93a6.0	GSOR302447	IRGC121744	HD 1-4::C1	France	O. sativa	tropical-japonica	1	1.7	1.8
RDP2	HD 20::IRGC6643-1	a015f601.0	GSOR302055	IRGC121349	HD 20::IRGC6643-1	Australia	O. sativa	indica	0.98	5.8	7.1
RDP2	HE JIANG 15::IRGC61801-1	75d4477a.0	GSOR302057	IRGC121351	HE JIANG 15::IRGC61801-1	China	O. sativa	temperate-japonica	0.792	7.5	13.4
RDP2	HEENATI::IRGC8963-1	NA	GSOR302056	IRGC121350	HEENATI::IRGC8963-1	Sri Lanka	NA	NA	NA	NA	NA
RDP2	HEENBALAWEE::IRGC8942-1	a358fb3f.0	GSOR301697	IRGC120966	HEENBALAWEE::IRGC8942-1	Sri Lanka	O. sativa	aus	0.854	7.5	7.1
RDP2	HEGRA::IRGC52441-1	NA	GSOR301698	IRGC120967	HEGRA::IRGC52441-1	India	NA	NA	NA	NA	NA
RDP2	HEI CHIAO CHUI LI HSIANG KENG	6cad450a.0	GSOR302393	IRGC121690	HEI CHIAO CHUI LI HSIANG KENG	China	O. sativa	admixed	1	9.3	15.1
RDP2	HEUINDADAK::IRGC55526-1	e7f60923.0	GSOR302272	IRGC121566	HEUINDADAK::IRGC55526-1	Korea, Republic of	O. sativa	temperate-japonica	1	0.8	0.4
RDP2	HINSUM::IRGC67832-1	608b0d34.0	GSOR302058	IRGC121352	HINSUM::IRGC67832-1	Bhutan	O. sativa	admixed	1	7.6	27.4
RDP2	HNANWA PHINGAUK A 26-2::IRGC5859-1	89112d02.0	GSOR302059	IRGC121353	HNANWA PHINGAUK A 26-2::IRGC5859-1	Myanmar	O. sativa	indica	0.98	5.3	4.7
RDP2	HODARAWALA::IRGC67631-1	NA	GSOR301699	IRGC120968	HODARAWALA::IRGC67631-1	Sri Lanka	NA	NA	NA	NA	NA
RDP2	HOLOI BASH (SOLOI BASH)::IRGC64778-1	14dc0f9b.0	GSOR301700	IRGC120969	HOLOI BASH (SOLOI BASH)::IRGC64778-1	Bangladesh	O. sativa	aus	1	3.7	3.6
RDP2	HOMURA 8::IRGC5388-1	b1032d17.0	GSOR302060	IRGC121354	HOMURA 8::IRGC5388-1	Japan	O. sativa	temperate-japonica	1	2.7	3.2
RDP2	HONDURAS::GERVEX 529-C1	aaddf7f6.0	GSOR302400	IRGC121697	HONDURAS::GERVEX 529-C1	Spain	O. sativa	tropical-japonica	1	1.3	1.3
RDP2	HONG KE WAN::IRGC59620-1	8f99b9e2.0	GSOR301910	IRGC121204	HONG KE WAN::IRGC59620-1	China	O. sativa	temperate-japonica	0.989	1.4	1.2
RDP2	HONG MI DONG MAO ZHAN::IRGC68078-1	6a7a899f.0	GSOR301701	IRGC120970	HONG MI DONG MAO ZHAN::IRGC68078-1	China	O. sativa	indica	1	2.5	2.3
RDP2	HONG ZUI ER::IRGC72706-1	d7e9eece.0	GSOR301702	IRGC120971	HONG ZUI ER::IRGC72706-1	China	O. sativa	indica	1	2.6	2.6
RDP2	HONG ZUI ZAO::IRGC68090-1	cd0832b9.0	GSOR301703	IRGC120972	HONG ZUI ZAO::IRGC68090-1	China	O. sativa	indica	0.97	4.5	4.2
RDP2	HONGJEONG::IRGC73052-1	c111198a.0	GSOR302061	IRGC121355	HONGJEONG::IRGC73052-1	Korea, Republic of	O. sativa	temperate-japonica	0.908	0.8	0.8
RDP2	HU SHAN NUO::IRGC59673-1	c3b10bc8.0	GSOR302063	IRGC121357	HU SHAN NUO::IRGC59673-1	China	O. sativa	temperate-japonica	0.974	1.2	1.4
RDP2	HUA KE ZAO::IRGC76598-1	bf19b73d.0	GSOR301704	IRGC120973	HUA KE ZAO::IRGC76598-1	China	O. sativa	indica	1	5	4.5
RDP2	HUANG JING NUO::IRGC80953-1	18741236.0	GSOR302062	IRGC121356	HUANG JING NUO::IRGC80953-1	China	O. sativa	temperate-japonica	0.908	1.1	1
RDP2	HUO SHAO TZU WU CHAN::IRGC65097-1	d4f79343.0	GSOR301705	IRGC120974	HUO SHAO TZU WU CHAN::IRGC65097-1	Taiwan	O. sativa	indica	0.927	8.4	8.3
RDP2	HWINBE::IRGC77660-1	da21922c.0	GSOR302064	IRGC121358	HWINBE::IRGC77660-1	Korea, Republic of	O. sativa	temperate-japonica	0.984	3.5	3.2
RDP2	IA CUBA 23::IRGC116991-1	NA	GSOR302577	IRGC121879	IA CUBA 23::IRGC116991-1	Cuba	NA	NA	NA	NA	NA
RDP2	IAC 1111::IRGC39050-1	973db90a.0	GSOR302806	IRGC124476	IAC 1111::IRGC39050-1	Brazil	O. sativa	tropical-japonica	0.977	4.7	5
RDP2	IAC 120::IRGC22712-1	84e1a141.0	GSOR302368	IRGC121665	IAC 120::IRGC22712-1	Brazil	O. sativa	tropical-japonica	1	1.5	1.8
RDP2	IAC 164::IRGC117251-1	05b4c5f5.0	GSOR302065	IRGC121359	IAC 164::IRGC117251-1	Brazil	O. sativa	tropical-japonica	1	2.8	2.4
RDP2	IAC 164::IRGC55860-1	72dd606d.0	GSOR302066	IRGC121360	IAC 164::IRGC55860-1	Brazil	O. sativa	tropical-japonica	0.939	6.8	6.9
RDP2	IAC 165::GERVEX 8508-C1	e7398f01.0	GSOR302671	IRGC122080	IAC 165::GERVEX 8508-C1	Brazil	O. sativa	tropical-japonica	1	1.8	1.6
RDP2	IAC 47::IRGC116992-1	f437902b.0	GSOR302067	IRGC121361	IAC 47::IRGC116992-1	Brazil	O. sativa	tropical-japonica	1	1.5	1.5
RDP2	IBO 380/33::GERVEX 942-C1	16d8852d.0	GSOR302448	IRGC121745	IBO 380/33::GERVEX 942-C1	Portugal	O. sativa	admixed-japonica	1	1.3	1.2
RDP2	IC 27525::IRGC53989-1	6c5fca8b.0	GSOR301911	IRGC121205	IC 27525::IRGC53989-1	India	O. sativa	aus	0.948	8.1	8.3
RDP2	ICTA PAZOS::IRGC116996-1	2ce7b56f.0	GSOR301706	IRGC120976	ICTA PAZOS::IRGC116996-1	Guatemala	O. sativa	indica	0.965	1.8	1.8
RDP2	ICTA POLOCHIC::IRGC116997-1	27aa24f8.0	GSOR301707	IRGC120977	ICTA POLOCHIC::IRGC116997-1	Guatemala	O. sativa	indica	0.967	3.6	3.2
RDP2	IDSA 77::C1	ea93ea6b.0	GSOR302449	IRGC121746	IDSA 77::C1	Cote d'Ivoire	O. sativa	tropical-japonica	0.958	4.8	4.1
RDP2	IKRA::IRGC77250-1	395653ad.0	GSOR301708	IRGC120978	IKRA::IRGC77250-1	Bangladesh	O. sativa	aus	1	7.6	8.4
RDP2	ILANG-ILANG::GERVEX 509-C1	a4d7d646.0	GSOR302450	IRGC121747	ILANG-ILANG::GERVEX 509-C1	Korea, Republic of	O. sativa	tropical-japonica	1	0.7	0.5
RDP2	ILIS AIR	NA	GSOR301543	IRGC117491	ILIS AIR	Indonesia	NA	NA	NA	NA	NA
RDP2	IM 16	c400d660.0	GSOR302394	IRGC121691	IM 16	Burkina Faso	O. sativa	indica	1	2.4	3.4
RDP2	IMMARANG::IRGC44455-1	bd119a75.0	GSOR302791	IRGC124461	IMMARANG::IRGC44455-1	Philippines	O. sativa	tropical-japonica	0.952	0.8	0.6
RDP2	IMPROVED BLUEBONNET::IRGC6224-1	de55def7.0	GSOR302068	IRGC121362	IMPROVED BLUEBONNET::IRGC6224-1	United States of America	O. sativa	tropical-japonica	1	3.4	3.5
RDP2	INDANE	01e7f933.0	GSOR301544*	IRGC117492	INDANE	Myanmar	O. sativa	admixed-japonica	0.983	0.7	0.6	*98.98%
RDP2	INDANE	2540f4a9.0	GSOR301544*	IRGC117492	INDANE	Myanmar	O. sativa	admixed-japonica	0.982	0.9	0.9		*used in the GWAS for grain average length
RDP2	INDIO::IRGC116998-1	be0d0ee1.0	GSOR302612	IRGC121914	INDIO::IRGC116998-1	France	O. sativa	admixed-japonica	1	0.8	0.7
RDP2	INDO NO 13046::IRGC48644-1	NA	GSOR302320	IRGC121614	INDO NO 13046::IRGC48644-1	Indonesia	NA	NA	NA	NA	NA
RDP2	INDO NO 13048::IRGC48646-1	703716b9.0	GSOR302807	IRGC124477	INDO NO 13048::IRGC48646-1	Indonesia	O. sativa	indica	0.974	5.5	6.2
RDP2	INIAP 415::IRGC117001-1	228b186f.0	GSOR301709	IRGC120979	INIAP 415::IRGC117001-1	Ecuador	O. sativa	indica	0.989	5.8	6.1
RDP2	INUWAY::IRGC67437-1	ce609ee5.0	GSOR302069	IRGC121363	INUWAY::IRGC67437-1	Philippines	O. sativa	tropical-japonica	0.701	9.7	15.1
RDP2	IR 1561-228-3-3::IRGC32627-C1	435c63e3.0	GSOR302672	IRGC122088	IR 1561-228-3-3::IRGC32627-C1	Philippines	O. sativa	indica	1	1.1	1.2
RDP2	IR 19746-28-2-2::IRGC78072-C1	f4ced436.0	GSOR302673	IRGC122089	IR 19746-28-2-2::IRGC78072-C1	Philippines	O. sativa	indica	1	1.6	1.8
RDP2	IR 20::C1	99dc35c0.0	GSOR302674	IRGC122090	IR 20::C1	Philippines	O. sativa	indica	1	1.3	1.3
RDP2	IR 2006-P12-12-2::IRGC32675-C1	04a06fb8.0	GSOR302451	IRGC121748	IR 2006-P12-12-2::IRGC32675-C1	Philippines	O. sativa	indica	0.937	2.3	2.3
RDP2	IR 22::IRGC11356-C1	de58a972.0	GSOR302675	IRGC122091	IR 22::IRGC11356-C1	Philippines	O. sativa	indica	1	3.4	3.6
RDP2	IR 2307-247-2-2-3::IRGC77982-C1	4f531512.0	GSOR302676	IRGC122092	IR 2307-247-2-2-3::IRGC77982-C1	Philippines	O. sativa	indica	1	2.8	7.2
RDP2	IR 2344-P1 PB-9-3-2B::IRGC39317-C1	1d7b66ea.0	GSOR302677	IRGC122093	IR 2344-P1 PB-9-3-2B::IRGC39317-C1	Philippines	O. sativa	indica	0.954	2.8	4.4
RDP2	IR 28::IRGC30411-C1	NA	GSOR302678	IRGC122094	IR 28::IRGC30411-C1	Philippines	NA	NA	NA	NA	NA
RDP2	IR 31917-45-3-2::IRGC78132-1	0c1b0a01.0	GSOR301710	IRGC120981	IR 31917-45-3-2::IRGC78132-1	Philippines	O. sativa	indica	1	3.6	4.1
RDP2	IR 32453-20-3-2-2::IRGC76331-1	f9fb837b.0	GSOR301711	IRGC120982	IR 32453-20-3-2-2::IRGC76331-1	Philippines	O. sativa	indica	0.975	3.8	3.5
RDP2	IR 43::IRGC117005-1	e76ce267.0	GSOR301712	IRGC120983	IR 43::IRGC117005-1	Philippines	O. sativa	indica	0.987	3.9	4.4
RDP2	IR 47684-05-1-B::C1	2a7942f9.0	GSOR302452	IRGC121749	IR 47684-05-1-B::C1	Philippines	O. sativa	tropical-japonica	0.839	1.8	2.6
RDP2	IR 47686-09-01-B-1::C1	af014bc6.0	GSOR302679	IRGC122095	IR 47686-09-01-B-1::C1	Philippines	O. sativa	tropical-japonica	1	0.7	0.5
RDP2	IR 5	c7379ee6.0	GSOR302297	IRGC121591	IR 5	Philippines	O. sativa	indica	1	2.6	2.9
RDP2	IR 50::C1	NA	GSOR302453	IRGC121750	IR 50::C1	Philippines	NA	NA	NA	NA	NA
RDP2	IR 52::IRGC53434-C1	d9693870.0	GSOR302454	IRGC121751	IR 52::IRGC53434-C1	Philippines	O. sativa	indica	1	1.5	1.9
RDP2	IR 53236-218-3::IRGC117335-1	NA	GSOR302070	IRGC121364	IR 53236-218-3::IRGC117335-1	Philippines	NA	NA	NA	NA	NA
RDP2	IR 53236-275-1::C1	1e0d4903.0	GSOR302680	IRGC122096	IR 53236-275-1::C1	Philippines	O. sativa	tropical-japonica	1	4.2	4.3
RDP2	IR 55411-50::IRTP 16682-C1	ebb77186.0	GSOR302759	IRGC124394	IR 55411-50::IRTP 16682-C1	Philippines	O. sativa	indica	1	1.3	1.4
RDP2	IR 55419-04::C1	a053129e.0	GSOR302455	IRGC121752	IR 55419-04::C1	Philippines	O. sativa	indica	0.972	1.5	1.7
RDP2	IR 57920-AC 25-2-B::C1	435bedf1.0	GSOR302681	IRGC122098	IR 57920-AC 25-2-B::C1	Philippines	O. sativa	indica	1	2	2
RDP2	IR 57924-24::IRTP 16675-C1	6c6075ef.0	GSOR302682	IRGC122099	IR 57924-24::IRTP 16675-C1	Philippines	O. sativa	indica	0.971	1.9	2.1
RDP2	IR 59469-2B-3-2::IRGC99703-1	db0b4169.0	GSOR301713	IRGC120984	IR 59469-2B-3-2::IRGC99703-1	Philippines	O. sativa	indica	1	1.1	1.3
RDP2	IR 60::IRGC63493-C1	1e41c2df.0	GSOR302456	IRGC121753	IR 60::IRGC63493-C1	Philippines	O. sativa	indica	1	1.3	1.4
RDP2	IR 60080-46 A	fe449c4c.0	GSOR301595	IRGC117596	IR 60080-46 A	Philippines	O. sativa	tropical-japonica	1	1.1	0.9
RDP2	IR 62266-42-6-2::C1	c329b56b.0	GSOR302760	IRGC124396	IR 62266-42-6-2::C1	Philippines	O. sativa	indica	0.942	0.8	0.9
RDP2	IR 63371-38::C1	93099d07.0	GSOR302457	IRGC121754	IR 63371-38::C1	Philippines	O. sativa	tropical-japonica	0.745	8.3	7.5
RDP2	IR 63372-8::C1	98d19fcb.0	GSOR302458	IRGC121755	IR 63372-8::C1	Philippines	O. sativa	tropical-japonica	0.972	2	2.4
RDP2	IR 63380-16::C1	c99e3bb1.0	GSOR302683	IRGC122101	IR 63380-16::C1	Philippines	O. sativa	tropical-japonica	0.975	0.7	0.8
RDP2	IR 65192-4B-10-3::IRGC117367-1	NA	GSOR302321	IRGC121615	IR 65192-4B-10-3::IRGC117367-1	Philippines	NA	NA	NA	NA	NA
RDP2	IR 65261-09-1-B::C1	NA	GSOR302459	IRGC121756	IR 65261-09-1-B::C1	Philippines	NA	NA	NA	NA	NA
RDP2	IR 65261-19-1-B::C1	5a93ec29.0	GSOR302684	IRGC122103	IR 65261-19-1-B::C1	Philippines	O. sativa	tropical-japonica	0.946	0.7	0.5
RDP2	IR 65482-17-511-5-7::IRGC117284-1	NA	GSOR302322	IRGC121616	IR 65482-17-511-5-7::IRGC117284-1	Philippines	NA	NA	NA	NA	NA
RDP2	IR 65600-81-5-3-2::IRGC117289-1	NA	GSOR302808	IRGC124478	IR 65600-81-5-3-2::IRGC117289-1	Philippines	NA	NA	NA	NA	NA
RDP2	IR 65907-116-1-B::C1	00794e86.0	GSOR302401	IRGC121698	IR 65907-116-1-B::C1	Philippines	O. sativa	tropical-japonica	0.814	2.9	2.9
RDP2	IR 65907-148-4-B::C1	NA	GSOR302761	IRGC124397	IR 65907-148-4-B::C1	Philippines	NA	NA	NA	NA	NA
RDP2	IR 65907-173-1-B::C1	b0565558.0	GSOR302685	IRGC122104	IR 65907-173-1-B::C1	Philippines	O. sativa	tropical-japonica	0.813	1	1.1
RDP2	IR 65907-188-1-B::IRTP 21075-C1	5c004033.0	GSOR302686	IRGC122105	IR 65907-188-1-B::IRTP 21075-C1	Philippines	O. sativa	tropical-japonica	0.816	0.6	0.5
RDP2	IR 65907-206-4-B::C1	0e85ef93.0	GSOR302687	IRGC122106	IR 65907-206-4-B::C1	Philippines	O. sativa	tropical-japonica	0.865	1.6	1.8
RDP2	IR 66421-096-2-1-1::C1	NA	GSOR302460	IRGC121757	IR 66421-096-2-1-1::C1	Philippines	NA	NA	NA	NA	NA
RDP2	IR 66421-105-1-1::C1	bf8a3e1d.0	GSOR302688	IRGC122107	IR 66421-105-1-1::C1	Philippines	O. sativa	tropical-japonica	0.87	0.7	0.5
RDP2	IR 68077-82-2-2-2-3::IRGC117338-1	NA	NA	NA	IR 68077-82-2-2-2-3::IRGC117338-1	Philippines	NA	NA	NA	NA	NA
RDP2	IR 68704-145-1-1-B::C1	6df8173f.0	GSOR302689	IRGC122108	IR 68704-145-1-1-B::C1	Philippines	O. sativa	tropical-japonica	0.892	1	0.8
RDP2	IR 70758-17-2-1::C1	1dc8c8b0.0	GSOR302461	IRGC121758	IR 70758-17-2-1::C1	Philippines	O. sativa	admixed-indica	0.707	4	4.4
RDP2	IR 71137-243-2-2-3-3::IRGC99696-1	3afe78bc.0	GSOR301714	IRGC120985	IR 71137-243-2-2-3-3::IRGC99696-1	Philippines	O. sativa	indica	0.911	8.9	8.6
RDP2	IR 71524-44-1-1::C1	2793c2ae.0	GSOR302690	IRGC122109	IR 71524-44-1-1::C1	Philippines	O. sativa	tropical-japonica	0.98	0.8	0.5
RDP2	IR 71525-19-1-1::C1	7b0d63f5.0	GSOR302691	IRGC122110	IR 71525-19-1-1::C1	Philippines	O. sativa	tropical-japonica	0.897	0.7	0.6
RDP2	IR 71676-90-2-2::C1	bce60c1a.0	GSOR302462	IRGC121759	IR 71676-90-2-2::C1	Philippines	O. sativa	indica	1	1.3	1.6
RDP2	IR 72::C1	e2ad1f9f.0	GSOR302463	IRGC121760	IR 72::C1	Philippines	O. sativa	indica	1	1.9	2
RDP2	IR 72132-AC 6-1::IRGC117369-1	NA	GSOR302578	IRGC121880	IR 72132-AC 6-1::IRGC117369-1	Philippines	NA	NA	NA	NA	NA
RDP2	IR 72967-12-2-3::C1	1259ff35.0	GSOR302692	IRGC122111	IR 72967-12-2-3::C1	Philippines	O. sativa	indica	1	1.1	1.1
RDP2	IR 73678-20-1-B::IRGC117292-1	NA	GSOR302323	IRGC121617	IR 73678-20-1-B::IRGC117292-1	Philippines	NA	NA	NA	NA	NA
RDP2	IR 74371-3-1-1::IRGC117373-1	NA	GSOR301715	IRGC120986	IR 74371-3-1-1::IRGC117373-1	Philippines	NA	NA	NA	NA	NA
RDP2	IR 74371-54-1-1::C1	55883d18.0	GSOR302693	IRGC122112	IR 74371-54-1-1::C1	Philippines	O. sativa	indica	0.988	0.9	1.2
RDP2	IR 77298-14-1-2::IRGC117374-1	NA	GSOR301716	IRGC120987	IR 77298-14-1-2::IRGC117374-1	Philippines	NA	NA	NA	NA	NA
RDP2	IR 77384-12-35-3-12-1-B::IRGC117299-1	fd96414a.0	GSOR301717	IRGC120988	IR 77384-12-35-3-12-1-B::IRGC117299-1	Philippines	O. sativa	indica	0.944	1.6	1.6
RDP2	IR 80314-4-B-1-3-B::IRGC117308-1	NA	GSOR301718	IRGC120989	IR 80314-4-B-1-3-B::IRGC117308-1	Philippines	NA	NA	NA	NA	NA
RDP2	IRAM 22::IRGC68491-1	NA	GSOR301719	IRGC120990	IRAM 22::IRGC68491-1	Madagascar	NA	NA	NA	NA	NA
RDP2	IRAT 104::C1	2783f020.0	GSOR302694	IRGC122114	IRAT 104::C1	Cote d'Ivoire	O. sativa	tropical-japonica	1	0.5	0.4
RDP2	IRAT 109::GERVEX 4988-C1	080cb61d.0	GSOR302464	IRGC121761	IRAT 109::GERVEX 4988-C1	Cote d'Ivoire	O. sativa	tropical-japonica	0.94	0.8	0.6
RDP2	IRAT 112::C1	62fc3268.0	GSOR302695	IRGC122115	IRAT 112::C1	Cote d'Ivoire	O. sativa	tropical-japonica	1	0.8	0.6
RDP2	IRAT 121::C1	NA	NA	IRGC131921	IRAT 121::C1	Madagascar	NA	NA	NA	NA	NA
RDP2	IRAT 144::IRGC55685-C1	fb76a962.0	GSOR302465	IRGC121762	IRAT 144::IRGC55685-C1	Ghana	O. sativa	tropical-japonica	1	0.9	0.8
RDP2	IRAT 170::IRGC64850-1	cd9e2376.0	GSOR302071	IRGC121365	IRAT 170::IRGC64850-1	Cote d'Ivoire	O. sativa	tropical-japonica	1	0.8	0.6
RDP2	IRAT 2::GERVEX 606-C1	2276ed84.0	GSOR302469	IRGC121766	IRAT 2::GERVEX 606-C1	Senegal	O. sativa	tropical-japonica	1	0.8	0.5
RDP2	IRAT 212::GERVEX 7698-C1	4040faf1.0	GSOR302466	IRGC121763	IRAT 212::GERVEX 7698-C1	Cote d'Ivoire	O. sativa	tropical-japonica	0.922	0.9	0.8
RDP2	IRAT 216::GERVEX 7702-C1	58e181d5.0	GSOR302467	IRGC121764	IRAT 216::GERVEX 7702-C1	Cote d'Ivoire	O. sativa	tropical-japonica	0.917	1.5	1.7
RDP2	IRAT 234::C1	79f5efca.0	GSOR302696	IRGC122119	IRAT 234::C1	French Guiana	O. sativa	tropical-japonica	1	0.8	0.6
RDP2	IRAT 257::C1	edc86429.0	GSOR302468	IRGC121765	IRAT 257::C1	Brazil	O. sativa	tropical-japonica	0.999	2.6	2.1
RDP2	IRAT 335::C1	264ca5bc.0	GSOR302697	IRGC122120	IRAT 335::C1	Bolivia	O. sativa	tropical-japonica	0.804	0.6	0.6
RDP2	IRAT 362::GERVEX 8712-C1	a302d3e9.0	GSOR302470	IRGC121767	IRAT 362::GERVEX 8712-C1	Nicaragua	O. sativa	tropical-japonica	0.973	0.7	0.6
RDP2	IRAT 364::GERVEX 8714-C1	fe887bb9.0	GSOR302471	IRGC121768	IRAT 364::GERVEX 8714-C1	Nicaragua	O. sativa	tropical-japonica	1	2.2	1.8
RDP2	IRAT 366::GERVEX 8716-C1	02275e26.0	GSOR302472	IRGC121769	IRAT 366::GERVEX 8716-C1	Nicaragua	O. sativa	tropical-japonica	0.904	7.8	6.8
RDP2	IRAT 380::C1	8a2423c0.0	GSOR302473	IRGC121770	IRAT 380::C1	Madagascar	O. sativa	tropical-japonica	0.879	1.2	1.2
RDP2	IRAT 843::IRGC12806-1	NA	GSOR302072	IRGC121366	IRAT 843::IRGC12806-1	Madagascar	NA	NA	NA	NA	NA
RDP2	IRI 365::IRGC69339-1	ada99965.0	GSOR302073	IRGC121367	IRI 365::IRGC69339-1	Korea, Republic of	O. sativa	temperate-japonica	1	1.4	1.7
RDP2	ITA 235::IRGC64854-1	f6c35d4d.0	GSOR302074	IRGC121368	ITA 235::IRGC64854-1	Cote d'Ivoire	O. sativa	tropical-japonica	0.882	1.4	1.2
RDP2	J 104::IRGC117008-1	NA	GSOR301720	IRGC120994	J 104::IRGC117008-1	Cuba	NA	NA	NA	NA	NA
RDP2	JABARSHAIL::IRGC25865-2	5776533f.0	GSOR302294	IRGC121588	JABARSHAIL::IRGC25865-2	Bangladesh	O. sativa	aus	1	4.3	4.4
RDP2	JABOR SAIL::IRGC66831-1	NA	GSOR302324	IRGC121618	JABOR SAIL::IRGC66831-1	Bangladesh	NA	NA	NA	NA	NA
RDP2	JAGANNATH (T 141 MUTANT)::IRGC17042-1	5cf44264.0	GSOR302809	IRGC124479	JAGANNATH (T 141 MUTANT)::IRGC17042-1	India	O. sativa	indica	0.996	2.4	2.3
RDP2	JAGLI BORO::IRGC27516-2	NA	GSOR301939	IRGC121233	JAGLI BORO::IRGC27516-2	Bangladesh	NA	NA	NA	NA	NA
RDP2	JAMAICA 3::IRGC4105-1	NA	GSOR302075	IRGC121369	JAMAICA 3::IRGC4105-1	Jamaica	NA	NA	NA	NA	NA
RDP2	JAMAJIGI::C1	9ce034a1.0	GSOR302474	IRGC121771	JAMAJIGI::C1	Mali	O. sativa	indica	1	4.3	3.9
RDP2	JAMBALI BUSSA::IRGC73102-1	3476f3f1.0	GSOR301721	IRGC120995	JAMBALI BUSSA::IRGC73102-1	Pakistan	O. sativa	aus	0.989	6.9	7.1
RDP2	JAMRI::IRGC37117-1	NA	GSOR301722	IRGC120997	JAMRI::IRGC37117-1	Bangladesh	NA	NA	NA	NA	NA
RDP2	JANGYEONGDO::IRGC73054-1	4a2f3d7e.0	GSOR302810	IRGC124480	JANGYEONGDO::IRGC73054-1	Korea, Republic of	O. sativa	admixed-japonica	0.945	0.6	0.5
RDP2	JANTROCEROS KORN::IRGC3193-1	feb86631.0	GSOR302076	IRGC121370	JANTROCEROS KORN::IRGC3193-1	Portugal	O. sativa	temperate-japonica	1	1.9	1.7
RDP2	JAO HAW::IRGC66891-1	80b14670.0	GSOR302369	IRGC121666	JAO HAW::IRGC66891-1	Thailand	O. sativa	admixed-japonica	0.944	0.9	0.8
RDP2	JAO::IRGC15046-1	04160e1f.0	GSOR302077	IRGC121371	JAO::IRGC15046-1	Thailand	O. sativa	admixed	1	7.5	27
RDP2	JARIYU::IRGC53265-1	NA	GSOR301723	IRGC120998	JARIYU::IRGC53265-1	India	NA	NA	NA	NA	NA
RDP2	JC 1	92044b56.0	GSOR301545	IRGC117494	JC 1	India	O. sativa	aromatic	0.836	8.3	9.8
RDP2	JC 101	NA	GSOR301546	IRGC117495	JC 101	India	NA	NA	NA	NA	NA
RDP2	JC 111	NA	GSOR301547	IRGC117496	JC 111	India	NA	NA	NA	NA	NA
RDP2	JC 117::IRGC9179-1	NA	GSOR302325	IRGC121619	JC 117::IRGC9179-1	India	NA	NA	NA	NA	NA
RDP2	JC 120::IRGC9178-1	e04809e7.0	GSOR302579	IRGC121881	JC 120::IRGC9178-1	India	O. sativa	indica	0.968	1.6	1.8
RDP2	JC 148::IRGC9069-2	e6b40416.0	GSOR301940	IRGC121234	JC 148::IRGC9069-2	India	O. sativa	aus	0.952	1.4	1.5
RDP2	JC 157	NA	GSOR301548	IRGC117498	JC 157	India	NA	NA	NA	NA	NA
RDP2	JC 73-4::IRGC9115-1	NA	GSOR302078	IRGC121372	JC 73-4::IRGC9115-1	India	NA	NA	NA	NA	NA
RDP2	JC 91	NA	GSOR301549	IRGC117500	JC 91	India	NA	NA	NA	NA	NA
RDP2	JC 92	78c5168c.0	GSOR301550	IRGC117501	JC 92	India	O. sativa	indica	1	4.5	4.7
RDP2	JC 93	fd9d3be2.0	GSOR301942	IRGC121236	JC 93	India	O. sativa	indica	1	6.6	8.8
RDP2	JENGAR::IRGC59027-C1	b6692a5b.0	GSOR302762	IRGC124398	JENGAR::IRGC59027-C1	Nepal	O. sativa	indica	0.926	2.4	2.7
RDP2	JEOKMOSAEK::IRGC55562-1	5d3d041f.0	GSOR302370	IRGC121667	JEOKMOSAEK::IRGC55562-1	Korea, Republic of	O. sativa	temperate-japonica	1	1.1	1.1
RDP2	JHONA 26	d4dd88ed.0	GSOR301551	IRGC117502	JHONA 26	Pakistan	O. sativa	aus	1	1.3	1.4
RDP2	JHUM BEGUNBICHI::IRGC25867-1	1ec6c35b.0	GSOR301724	IRGC120999	JHUM BEGUNBICHI::IRGC25867-1	Bangladesh	O. sativa	aus	0.951	8.8	10.1
RDP2	JHUM FULBADAM::IRGC25868-1	2bca2f34.0	GSOR301725	IRGC121000	JHUM FULBADAM::IRGC25868-1	Bangladesh	O. sativa	aus	0.999	6	5.2
RDP2	JHUM SONALICHIKON::IRGC25874-1	d9a92db4.0	GSOR301912	IRGC121206	JHUM SONALICHIKON::IRGC25874-1	Bangladesh	O. sativa	aus	1	7.2	6.7
RDP2	JI BO YA::IRGC77446-1	d81713a6.0	GSOR302079	IRGC121373	JI BO YA::IRGC77446-1	Congo	O. sativa	tropical-japonica	1	3.5	3.6
RDP2	JIMBRUK JOLOWORO::IRGC43420-C1	286d2883.0	GSOR302475	IRGC121772	JIMBRUK JOLOWORO::IRGC43420-C1	Indonesia	O. sativa	tropical-japonica	0.937	0.9	0.7
RDP2	JING XI 17::IRGC67676-1	NA	GSOR302326	IRGC121620	JING XI 17::IRGC67676-1	China	NA	NA	NA	NA	NA
RDP2	JINLING 78-102::IRGC88421-1	NA	GSOR301726	IRGC121001	JINLING 78-102::IRGC88421-1	China	NA	NA	NA	NA	NA
RDP2	JISAN 1::IRGC79428-1	66c5c186.0	GSOR302080	IRGC121374	JISAN 1::IRGC79428-1	Korea, Republic of	O. sativa	temperate-japonica	0.989	4	3.5
RDP2	JIU HUANG ZAO::IRGC72734-1	NA	GSOR302081	IRGC121375	JIU HUANG ZAO::IRGC72734-1	China	NA	NA	NA	NA	NA
RDP2	JOALBHANGA 499::IRGC6560-1	4483db02.0	GSOR302327	IRGC121621	JOALBHANGA 499::IRGC6560-1	Bangladesh	O. sativa	indica	0.915	8	9.3
RDP2	JOKEI 8162::IRGC66832-1	NA	NA	NA	JOKEI 8162::IRGC66832-1	Japan	NA	NA	NA	NA	NA
RDP2	JORGE VALLADRES::IRGC51135-1	NA	GSOR302613	IRGC121915	JORGE VALLADRES::IRGC51135-1	Cuba	NA	NA	NA	NA	NA
RDP2	JUMA 51::IRGC117009-1	60880c40.0	GSOR301727	IRGC121002	JUMA 51::IRGC117009-1	Dominican Republic	O. sativa	indica	1	4.4	4.2
RDP2	JUMA 58::IRGC117010-1	d0c152b0.0	GSOR302614	IRGC121916	JUMA 58::IRGC117010-1	Dominican Republic	O. sativa	indica	1	2.9	2.9
RDP2	JUMA::IRGC66800-1	df3c89f8.0	GSOR302082	IRGC121376	JUMA::IRGC66800-1	Bangladesh	O. sativa	aus	1	8.9	8.5
RDP2	JUMALI::IRGC9542-C1	de22ff14.0	GSOR302476	IRGC121773	JUMALI::IRGC9542-C1	Nepal	O. sativa	aromatic	0.712	4.8	4.7
RDP2	JUMULA 2	8419be2d.0	GSOR302395	IRGC121692	JUMULA 2	Nepal	O. sativa	admixed-japonica	0.764	2	2.3
RDP2	K WAN OK::IRGC57075-1	NA	GSOR302107	IRGC121401	K WAN OK::IRGC57075-1	Korea, Republic of	NA	NA	NA	NA	NA
RDP2	KADUMA::IRGC17777-1	3b7bddf8.0	GSOR302615	IRGC121917	KADUMA::IRGC17777-1	Indonesia	O. sativa	admixed	1	9	18
RDP2	KAKANI 2::IRGC13373-C1	96d3e4cd.0	GSOR302698	IRGC122128	KAKANI 2::IRGC13373-C1	Nepal	O. sativa	admixed	1	0.8	0.7
RDP2	KAL SHONI::IRGC64780-1	9a5569b2.0	GSOR301728	IRGC121004	KAL SHONI::IRGC64780-1	Bangladesh	O. sativa	aus	1	7.1	7.5
RDP2	KALA SANI::IRGC34959-1	8fa373e8.0	GSOR301913	IRGC121207	KALA SANI::IRGC34959-1	India	O. sativa	aus	1	5.5	7.2
RDP2	KALAMKATI	5808fd31.0	GSOR301552	IRGC117505	KALAMKATI	India	O. sativa	aus	1	5.6	5
RDP2	KALIA::IRGC34699-1	NA	GSOR301729	IRGC121005	KALIA::IRGC34699-1	Bangladesh	NA	NA	NA	NA	NA
RDP2	KALIBORO::IRGC77201-1	NA	GSOR301730	IRGC121006	KALIBORO::IRGC77201-1	Bangladesh	NA	NA	NA	NA	NA
RDP2	KALILA MENA::GERVEX 8367-C1	de6a5a81.0	NA	IRGC126999	KALILA MENA::GERVEX 8367-C1	Madagascar	O. sativa	indica	0.999	4.5	4.2
RDP2	KALINGA III::C1	4a23e300.0	GSOR302477	IRGC121774	KALINGA III::C1	India	O. sativa	indica	1	1.5	1.7
RDP2	KALO KUCHI::IRGC66806-1	2aa697f5.0	GSOR301731	IRGC121007	KALO KUCHI::IRGC66806-1	Bangladesh	O. sativa	aus	1	3.4	3.6
RDP2	KALO MONI::IRGC77259-1	7395f5f2.0	NA	IRGC127014	KALO MONI::IRGC77259-1	Bangladesh	O. sativa	admixed	1	8.5	7.8
RDP2	KALU A 30::IRGC49746-1	66391666.0	GSOR301732	IRGC121008	KALU A 30::IRGC49746-1	Sri Lanka	O. sativa	aus	0.755	8.2	7.2
RDP2	KALU MADE WALU::IRGC40821-1	8adcdf69.0	GSOR302328	IRGC121622	KALU MADE WALU::IRGC40821-1	Sri Lanka	O. sativa	indica	0.859	6.1	5.7
RDP2	KAM MRA::IRGC62172-1	57244fb4.0	GSOR302083	IRGC121377	KAM MRA::IRGC62172-1	Bhutan	O. sativa	admixed-japonica	0.922	2.8	3.1
RDP2	KAMOZ::IRGC67019-1	a7596568.0	GSOR301944	IRGC121238	KAMOZ::IRGC67019-1	Pakistan	O. sativa	aus	0.906	3.5	4.3
RDP2	KAMPAI 15::IRGC78246-1	8431d0cb.0	GSOR302084	IRGC121378	KAMPAI 15::IRGC78246-1	Thailand	O. sativa	admixed-japonica	1	1	1
RDP2	KAN MI::IRGC4887-1	NA	NA	NA	KAN MI::IRGC4887-1	China	NA	NA	NA	NA	NA
RDP2	KANGRO::IRGC73105-1	52b7f6cb.0	GSOR301733	IRGC121009	KANGRO::IRGC73105-1	Pakistan	O. sativa	aus	1	4.3	4.8
RDP2	KANNI MURUNGA::IRGC15432-1	e2a05b13.0	GSOR301734	IRGC121010	KANNI MURUNGA::IRGC15432-1	Sri Lanka	O. sativa	indica	0.855	6.7	6.1
RDP2	KAPUTU HOTA::IRGC66516-1	4874cc49.0	GSOR302329	IRGC121623	KAPUTU HOTA::IRGC66516-1	Sri Lanka	O. sativa	indica	0.832	6.8	6.9
RDP2	KARASUKARA SURANKASU::IRGC8196-C1	5d11b518.0	GSOR302699*	IRGC122130	KARASUKARA SURANKASU::IRGC8196-C1	Taiwan	O. sativa	admixed-japonica	0.994	0.8	0.6	*98.97%
RDP2	KARASUKARA SURANKASU::IRGC8196-C1	fb72ce06.0	GSOR302699*	IRGC122130	KARASUKARA SURANKASU::IRGC8196-C1	Taiwan	O. sativa	admixed-japonica	1	0.8	0.8
RDP2	KARAYAL::IRGC51001-1	ae03e236.0	GSOR301735	IRGC121011	KARAYAL::IRGC51001-1	Sri Lanka	O. sativa	indica	0.889	3.5	3.4
RDP2	KARTIKI::IRGC53177-1	NA	GSOR302085	IRGC121379	KARTIKI::IRGC53177-1	India	NA	NA	NA	NA	NA
RDP2	KARUTHA CHEENEDDI::IRGC47381-1	2b962329.0	GSOR302086	IRGC121380	KARUTHA CHEENEDDI::IRGC47381-1	Sri Lanka	O. sativa	aus	0.889	7.5	7
RDP2	KASAPUR::IRGC74751-1	90bc17da.0	GSOR301736	IRGC121013	KASAPUR::IRGC74751-1	India	O. sativa	aus	1	5	5.1
RDP2	KAT GIMI::IRGC64781-1	NA	GSOR301737	IRGC121014	KAT GIMI::IRGC64781-1	Bangladesh	NA	NA	NA	NA	NA
RDP2	KATAKTARA DA 2	NA	GSOR301553	IRGC117510	KATAKTARA DA 2	Bangladesh	NA	NA	NA	NA	NA
RDP2	KATI::IRGC67838-1	de22acec.0	GSOR301738	IRGC121015	KATI::IRGC67838-1	Bhutan	O. sativa	indica	1	2.9	2.8
RDP2	KAUKHMWE::IRGC33174-1	NA	GSOR301739	IRGC121016	KAUKHMWE::IRGC33174-1	Myanmar	NA	NA	NA	NA	NA
RDP2	KAUKHNYIN ANI::IRGC33176-1	498a66b3.0	NA	IRGC135516	KAUKHNYIN ANI::IRGC33176-1	Myanmar	O. sativa	indica	1	1.1	1
RDP2	KAUKKAHNYUT::IRGC33183-1	NA	GSOR302087	IRGC121381	KAUKKAHNYUT::IRGC33183-1	Myanmar	NA	NA	NA	NA	NA
RDP2	KAUKKYI ANI	NA	GSOR302396	IRGC121693	KAUKKYI ANI	Myanmar	NA	NA	NA	NA	NA
RDP2	KAUKKYISAW::IRGC33192-1	5664e98d.0	NA	IRGC126351	KAUKKYISAW	Myanmar	O. sativa	aromatic	0.709	6.1	5.7
RDP2	KAUKYAGYI::IRGC33208-1	e578ea0c.0	GSOR301880	IRGC121170	KAUKYAGYI::IRGC33208-1	Myanmar	O. sativa	indica	0.927	6.6	5.8
RDP2	KAW LUYOENG::IRGC27716-C1	4e05537d.0	GSOR302763	IRGC124401	KAW LUYOENG::IRGC27716-C1	Thailand	O. sativa	indica	1	3.2	3.7
RDP2	KAWIN 2::IRGC67418-1	937cf925.0	GSOR302811	IRGC124481	KAWIN 2::IRGC67418-1	Malaysia	O. sativa	tropical-japonica	0.974	3.3	3.6
RDP2	KEDAYAN::IRGC71537-1	1f432a79.0	NA	IRGC132382	KEDAYAN::IRGC71537-1	Malaysia	O. sativa	admixed	1	6.2	29.6
RDP2	KELE BARDHAN::IRGC34983-1	832b2be7.0	GSOR301740	IRGC121017	KELE BARDHAN::IRGC34983-1	India	O. sativa	aus	1	4.9	4.9
RDP2	KELEE::IRGC66807-1	04aca4b5.0	GSOR301741	IRGC121018	KELEE::IRGC66807-1	Bangladesh	O. sativa	aus	0.996	8.2	7.5
RDP2	KEN CHIAO JU HSIAO LI	2dfc3e8b.0	GSOR301554*	IRGC117512	KEN CHIAO JU HSIAO LI	China	O. sativa	temperate-japonica	0.98	0.9	0.9	*99.2%	*used in the GWAS for grain average length
RDP2	KEN CHIAO JU HSIAO LI	6db9741e.0	GSOR301554*	IRGC117512	KEN CHIAO JU HSIAO LI	China	O. sativa	temperate-japonica	0.983	0.7	0.6
RDP2	KENDINGA 5 H::IRGC60310-C1	094ba8c6.0	GSOR302700	IRGC122134	KENDINGA 5 H::IRGC60310-C1	Malaysia	O. sativa	tropical-japonica	1	1	1.1
RDP2	KENINGAU::IRGC71538-1	25382ab4.0	GSOR302371	IRGC121668	KENINGAU::IRGC71538-1	Malaysia	O. sativa	tropical-japonica	1	1.1	1.3
RDP2	KETAN GENTONG::IRGC19954-1	3bce9cbd.0	NA	IRGC127015	KETAN GENTONG::IRGC19954-1	Indonesia	O. sativa	tropical-japonica	0.703	1.6	1.8
RDP2	KETAN GONDOMONO::IRGC16449-1	b3179659.0	GSOR302616	IRGC121918	KETAN GONDOMONO::IRGC16449-1	Indonesia	O. sativa	admixed-japonica	0.742	5.3	6.7
RDP2	KETAN KONIR::IRGC43444-C1	c50a6179.0	GSOR302478	IRGC121775	KETAN KONIR::IRGC43444-C1	Indonesia	O. sativa	tropical-japonica	0.975	2.6	2.9
RDP2	KETAN LUMBU::IRGC17906-C1	a3843945.0	GSOR302479	IRGC121776	KETAN LUMBU::IRGC17906-C1	Indonesia	O. sativa	tropical-japonica	0.805	1	1.2
RDP2	KETAN MENAH::C1	9e6db356.0	GSOR302701	IRGC122135	KETAN MENAH::C1	Indonesia	O. sativa	tropical-japonica	0.979	1.1	1.1
RDP2	KETAN MERAH::IRGC24977-1	dd1277e6.0	GSOR302273	IRGC121567	KETAN MERAH::IRGC24977-1	Indonesia	O. sativa	tropical-japonica	0.919	2	1.8
RDP2	KETAN SELEM::IRGC43448-C1	NA	NA	IRGC132380	KETAN SELEM::IRGC43448-C1	Indonesia	NA	NA	NA	NA	NA
RDP2	KHADASIYA 3 (STRAW)::IRGC54072-1	1865f890.0	GSOR302088	IRGC121382	KHADASIYA 3 (STRAW)::IRGC54072-1	India	O. sativa	aus	1	1.8	2
RDP2	Khang khouay::IRGC29973-1	NA	GSOR302089	IRGC121383	Khang khouay::IRGC29973-1	Lao People's Democratic Republic	NA	NA	NA	NA	NA
RDP2	KHAO DAM	63978d53.0	GSOR301555	IRGC117513	KHAO DAM	Lao People's Democratic Republic	O. sativa	admixed-japonica	0.947	2.4	2.1
RDP2	KHAO DAW TAI::IRGC24108-1	634135c7.0	GSOR301742	IRGC121019	KHAO DAW TAI::IRGC24108-1	Thailand	O. sativa	indica	0.987	3.9	3.9
RDP2	KHAO DAWK MALI 105::IRGC27748-2	NA	GSOR301941	IRGC121235	KHAO DAWK MALI 105::IRGC27748-2	Thailand	NA	NA	NA	NA	NA
RDP2	Khao do ngoi::IRGC29772-1	fac69552.0	GSOR301914	IRGC121208	Khao do ngoi::IRGC29772-1	Lao People's Democratic Republic	O. sativa	admixed-japonica	0.951	2.8	2.5
RDP2	Khao ea ang::IRGC29588-1	NA	GSOR302090	IRGC121384	Khao ea ang::IRGC29588-1	Lao People's Democratic Republic	NA	NA	NA	NA	NA
RDP2	Khao ea long::IRGC29781-1	bda42cef.0	GSOR301753	IRGC121030	Khao ea long::IRGC29781-1	Lao People's Democratic Republic	O. sativa	indica	1	2.2	2.2
RDP2	KHAO GAEW::IRGC24224-3	NA	NA	IRGC135758	KHAO GAEW::IRGC24224-3	Thailand	NA	NA	NA	NA	NA
RDP2	KHAO HAWM::IRGC24225-2	NA	NA	NA	KHAO HAWM	Thailand	NA	NA	NA	NA	NA
RDP2	KHAO KAP SANG::IRGC23423-1	13582673.0	GSOR302091	IRGC121385	KHAO KAP SANG::IRGC23423-1	Lao People's Democratic Republic	O. sativa	tropical-japonica	0.956	3.5	4.1
RDP2	KHAO NOI::IRGC12945-1	9b5b0179.0	GSOR301881	IRGC121171	KHAO NOI::IRGC12945-1	Lao People's Democratic Republic	O. sativa	indica	1	4.6	4.4
RDP2	KHAO PON::IRGC48114-1	b33995e3.0	GSOR301743	IRGC121020	KHAO PON::IRGC48114-1	Thailand	O. sativa	indica	1	3.8	3.6
RDP2	KHAO' MUM::IRGC78259-1	af41e04c.0	GSOR302092	IRGC121386	KHAO' MUM::IRGC78259-1	Thailand	O. sativa	admixed-japonica	0.962	2.4	2.4
RDP2	KHARAI MURALI::IRGC66808-1	NA	GSOR301744	IRGC121021	KHARAI MURALI::IRGC66808-1	Bangladesh	NA	NA	NA	NA	NA
RDP2	KHARSU 80::IRGC28016-1	NA	GSOR301745	IRGC121022	KHARSU 80::IRGC28016-1	Pakistan	NA	NA	NA	NA	NA
RDP2	KHAU MEO::IRGC78330-1	dd6f07f2.0	GSOR302372	IRGC121669	KHAU MEO::IRGC78330-1	Viet Nam	O. sativa	admixed-japonica	0.994	1.1	1
RDP2	KHAU MUONG PIENG::IRGC78333-1	429e439a.0	GSOR302617	IRGC121919	KHAU MUONG PIENG::IRGC78333-1	Viet Nam	O. sativa	indica	1	1.5	1.4
RDP2	KHAU THEP::IRGC78341-1	NA	GSOR302093	IRGC121387	KHAU THEP::IRGC78341-1	Viet Nam	NA	NA	NA	NA	NA
RDP2	Khie tom::IRGC11887-1	0499f6f2.0	GSOR302094	IRGC121388	Khie tom::IRGC11887-1	Lao People's Democratic Republic	O. sativa	indica	1	1.6	1.4
RDP2	KHUDWANI ACC 409::IRGC34216-1	45388f1b.0	GSOR302095	IRGC121389	KHUDWANI ACC 409::IRGC34216-1	India	O. sativa	temperate-japonica	0.747	6.3	7.9
RDP2	KI 68::IRGC34768-1	4c343737.0	GSOR302096	IRGC121390	KI 68::IRGC34768-1	India	O. sativa	indica	0.739	6	4.7
RDP2	KIKILONG::IRGC71539-1	1de0e087.0	GSOR302097	IRGC121391	KIKILONG::IRGC71539-1	Malaysia	O. sativa	tropical-japonica	0.973	6	6.8
RDP2	KINANDANG PATONG	82493f30.0	GSOR301556	IRGC117517	KINANDANG PATONG	Philippines	O. sativa	tropical-japonica	0.988	3.3	4
RDP2	KINANDANG PUTI::IRGC44513-1	45d4a152.0	GSOR301746	IRGC121023	KINANDANG PUTI::IRGC44513-1	Philippines	O. sativa	indica	1	0.8	0.8
RDP2	KING::GERVEX 1655-C1	727ccfb0.0	GSOR302480	IRGC121777	KING::GERVEX 1655-C1	Italy	O. sativa	tropical-japonica	0.756	1	0.8
RDP2	KINYO::IRGC47248-1	f3b98222.0	GSOR302812	IRGC124482	KINYO::IRGC47248-1	Philippines	O. sativa	tropical-japonica	0.929	1.3	1.2
RDP2	KIRIMINY::IRGC69957-1	9a9187e6.0	GSOR302813	IRGC124483	KIRIMINY::IRGC69957-1	Madagascar	O. sativa	indica	0.89	8.1	7.3
RDP2	KIRIMINY::IRGC77849-2	21068151.0	NA	IRGC135763	KIRIMINY::IRGC77849-2	Madagascar	O. sativa	indica	0.77	6	5.3
RDP2	KIRIMURUNGA::IRGC15585-1	aa6cd0c1.0	GSOR301747	IRGC121024	KIRIMURUNGA::IRGC15585-1	Sri Lanka	O. sativa	indica	0.846	7.8	7.1
RDP2	KITRANA 1890::GERVEX 5115-C1	e048f5ff.0	GSOR302481	IRGC121778	KITRANA 1890::GERVEX 5115-C1	Madagascar	O. sativa	indica	0.811	4.5	4.6
RDP2	KITRANA 508::IRGC12793-C1	42b1abc7.0	GSOR302764	IRGC124404	KITRANA 508::IRGC12793-C1	Madagascar	O. sativa	indica	1	0.9	0.8
RDP2	KIUKI 46::IRGC2486-1	c08a700a.0	GSOR302274	IRGC121568	KIUKI 46::IRGC2486-1	Japan	O. sativa	temperate-japonica	0.777	9	15.8
RDP2	KOALARETA::IRGC28598-1	NA	GSOR302330	IRGC121624	KOALARETA::IRGC28598-1	India	NA	NA	NA	NA	NA
RDP2	KOGONI 91-1::C1	1b9287de.0	GSOR302702	IRGC122140	KOGONI 91-1::C1	Mali	O. sativa	indica	1	2.2	2
RDP2	KOI MURALI::IRGC66811-1	NA	GSOR301748	IRGC121025	KOI MURALI::IRGC66811-1	Bangladesh	NA	NA	NA	NA	NA
RDP2	KOICHU::IRGC77202-1	953d0397.0	GSOR302777	IRGC124446	KOICHU::IRGC77202-1	Bangladesh	O. sativa	indica	0.943	6	4.8
RDP2	KOMOJAMANITRA::GERVEX 8453-C1	73302985.0	GSOR302482	IRGC121779	KOMOJAMANITRA::GERVEX 8453-C1	Madagascar	O. sativa	tropical-japonica	1	1.4	1.1
RDP2	KOMOL BHOG::IRGC77266-1	9c63ad54.0	GSOR302098	IRGC121392	KOMOL BHOG::IRGC77266-1	Bangladesh	O. sativa	indica	0.818	2.1	2
RDP2	KOMPING POUY (SAMBOR)::IRGC22922-1	NA	GSOR302099	IRGC121393	KOMPING POUY (SAMBOR)::IRGC22922-1	Cambodia	NA	NA	NA	NA	NA
RDP2	KORAL::GERVEX 85-C1	6f2e8d2d.0	GSOR302483	IRGC121780	KORAL::GERVEX 85-C1	Italy	O. sativa	temperate-japonica	0.807	0.9	0.6
RDP2	KORPHOKPA::IRGC67840-1	NA	GSOR302100	IRGC121394	KORPHOKPA::IRGC67840-1	Bhutan	NA	NA	NA	NA	NA
RDP2	KORURING::IRGC18021-1	9b4d0a80.0	GSOR302101	IRGC121395	KORURING::IRGC18021-1	Indonesia	O. sativa	tropical-japonica	0.959	2.3	2.4
RDP2	KOSATA::IRGC31454-1	44a4883f.0	GSOR302580	IRGC121882	KOSATA::IRGC31454-1	Sri Lanka	O. sativa	tropical-japonica	0.982	1.5	1.3
RDP2	KOUNDARA::IRGC66424-1	fb149ca1.0	GSOR302792	IRGC124462	KOUNDARA::IRGC66424-1	Guinea	O. sativa	indica	0.963	4.2	4
RDP2	KOYRA::IRGC77267-1	66b6164a.0	GSOR301749	IRGC121026	KOYRA::IRGC77267-1	Bangladesh	O. sativa	aus	0.87	4.9	4.6
RDP2	KPOGON::IRGC30467-1	cd33864f.0	GSOR302102	IRGC121396	KPOGON::IRGC30467-1	Liberia	O. sativa	tropical-japonica	0.925	6.3	8
RDP2	KRAMPA WHITE::IRGC69708-1	NA	GSOR302581	IRGC121883	KRAMPA WHITE::IRGC69708-1	Ghana	NA	NA	NA	NA	NA
RDP2	KRASNODAR 424::IRGC13394-1	7860cd51.0	GSOR302103	IRGC121397	KRASNODAR 424::IRGC13394-1	Romania	O. sativa	temperate-japonica	1	0.7	0.6
RDP2	KUAN CHIN::IRGC5589-1	d61197d3.0	GSOR301750	IRGC121027	KUAN CHIN::IRGC5589-1	Taiwan	O. sativa	indica	1	7.8	7.2
RDP2	KULING::IRGC71543-2	17ffde63.0	NA	IRGC135765	KULING::IRGC71543-2	Malaysia	O. sativa	tropical-japonica	0.993	2.7	3.5
RDP2	KULOB::IRGC71544-1	7578b606.0	GSOR302104	IRGC121398	KULOB::IRGC71544-1	Malaysia	O. sativa	tropical-japonica	0.98	2.5	2.8
RDP2	KULU::IRGC11337-1	8bef80bb.0	GSOR302105	IRGC121399	KULU::IRGC11337-1	Australia	O. sativa	tropical-japonica	0.801	1.7	2
RDP2	KUMBI::IRGC752-1	d3810214.0	GSOR301751	IRGC121028	KUMBI::IRGC752-1	China	O. sativa	indica	1	1.9	1.8
RDP2	KUMBIPHOU::IRGC51990-1	36bb744b.0	GSOR302618	IRGC121920	KUMBIPHOU::IRGC51990-1	India	O. sativa	indica	0.993	0.8	1
RDP2	KUMDIN::IRGC74756-1	b41ea6b3.0	GSOR302619	IRGC121921	KUMDIN::IRGC74756-1	India	O. sativa	indica	0.947	2.8	3.3
RDP2	KUNING::IRGC24999-1	2f648b1a.0	NA	IRGC135517	KUNING::IRGC24999-1	Indonesia	O. sativa	admixed	1	8.2	43
RDP2	KUROKA::IRGC74556-C1	e2606999.0	GSOR302484	IRGC121781	KUROKA::IRGC74556-C1	Japan	O. sativa	admixed-japonica	0.946	1.8	2
RDP2	KURULU WEE (WHITE)::IRGC66518-1	NA	GSOR301752	IRGC121029	KURULU WEE (WHITE)::IRGC66518-1	Sri Lanka	NA	NA	NA	NA	NA
RDP2	KURUWEE::IRGC15214-1	1b0049fa.0	GSOR302106	IRGC121400	KURUWEE::IRGC15214-1	Sri Lanka	O. sativa	indica	0.947	4.5	7.2
RDP2	KWADWO AMOA::IRGC14738-1	72fe6215.0	GSOR302373	IRGC121670	KWADWO AMOA::IRGC14738-1	Ghana	O. sativa	tropical-japonica	1	1.6	1.5
RDP2	KYEEMA::GERVEX 1656-C1	a63aa2c0.0	GSOR302485	IRGC121782	KYEEMA::GERVEX 1656-C1	Australia	O. sativa	tropical-japonica	0.81	1.3	1.2
RDP2	KYRMYZY::IRGC36164-1	9605d939.0	GSOR302108	IRGC121402	KYRMYZY::IRGC36164-1	Uzbekistan	O. sativa	temperate-japonica	0.971	1.2	1.2
RDP2	L 201::IRGC51099-1	cd9a7003.0	GSOR302275	IRGC121569	L 201::IRGC51099-1	United States of America	O. sativa	tropical-japonica	0.862	1.9	1.8
RDP2	L 204::GERVEX 1658-C1	0766f190.0	GSOR302486	IRGC121783	L 204::GERVEX 1658-C1	United States of America	O. sativa	admixed-japonica	0.968	5.2	5.9
RDP2	L 4-32::IRGC13402-1	bc3dcd2c.0	GSOR302109	IRGC121403	L 4-32::IRGC13402-1	Romania	O. sativa	temperate-japonica	0.859	1.2	0.9
RDP2	LABELLE::IRGC24274-1	NA	GSOR302276	IRGC121570	LABELLE::IRGC24274-1	United States of America	NA	NA	NA	NA	NA
RDP2	LADY WRIGHT SELN (CI 12187)::IRGC1761-1	0497a90e.0	GSOR302110	IRGC121404	LADY WRIGHT SELN (CI 12187)::IRGC1761-1	United States of America	O. sativa	tropical-japonica	0.75	2.3	2.1
RDP2	LAGEADO	a781e5d1.0	GSOR301557*	IRGC117520	LAGEADO	Brazil	O. sativa	indica	1	4.1	4.4	*94.5%	*used in the GWAS for grain average length. The lack of perfect identity in cases where we have two genotypes on the same accession is likely due to the fact that "a different plant from the same genetic stock was used for genotyping during successive generations of single seed descent�
RDP2	LAGEADO	e17982cd.0	GSOR301557*	IRGC117520	LAGEADO	Brazil	O. sativa	indica	1	2.1	2.3
RDP2	LAI::IRGC15023-1	072145c9.0	GSOR302111	IRGC121405	LAI::IRGC15023-1	Thailand	O. sativa	admixed-japonica	0.94	3.3	3.2
RDP2	LAITRA::GERVEX 8400-C1	9fcc2af2.0	GSOR302765	IRGC124405	LAITRA::GERVEX 8400-C1	Madagascar	O. sativa	indica	0.734	4.2	5.1
RDP2	LAKHI PURI::IRGC34712-1	NA	GSOR301754	IRGC121032	LAKHI PURI::IRGC34712-1	Bangladesh	NA	NA	NA	NA	NA
RDP2	LAKHSNIKAJAL::IRGC25885-1	2c7fdb9e.0	GSOR301755	IRGC121033	LAKHSNIKAJAL::IRGC25885-1	Bangladesh	O. sativa	aus	1	7.8	7.2
RDP2	LAL AMAN	df968fc8.0	GSOR301558	IRGC117521	LAL AMAN	India	O. sativa	indica	0.888	7	7.3
RDP2	LAL BAGDAR::IRGC77272-1	a6134210.0	GSOR301756	IRGC121034	LAL BAGDAR::IRGC77272-1	Bangladesh	O. sativa	indica	0.95	2.5	2.3
RDP2	LALBAJAM::IRGC49227-1	5de1c893.0	GSOR301757	IRGC121035	LALBAJAM::IRGC49227-1	Bangladesh	O. sativa	indica	0.937	2.9	2.7
RDP2	LALKA BAWOG::IRGC53909-1	fd27d1db.0	GSOR302112	IRGC121406	LALKA BAWOG::IRGC53909-1	India	O. sativa	indica	0.881	0.9	0.9
RDP2	LALSAITA::IRGC43915-1	f523a01d.0	GSOR301758	IRGC121036	LALSAITA::IRGC43915-1	Bangladesh	O. sativa	aus	1	4.1	4.4
RDP2	LAMBAYQUE 1	NA	GSOR301559	IRGC117522	LAMBAYQUE 1	Peru	NA	NA	NA	NA	NA
RDP2	LAO HU DAO::IRGC59736-1	NA	GSOR302113	IRGC121407	LAO HU DAO::IRGC59736-1	China	NA	NA	NA	NA	NA
RDP2	LATISAIL::IRGC4803-1	NA	GSOR301759	IRGC121037	LATISAIL::IRGC4803-1	India	NA	NA	NA	NA	NA
RDP2	LATSIBOZAKA 112-1::GERVEX 8233-C1	57266d87.0	NA	IRGC127001	LATSIBOZAKA 112-1::GERVEX 8233-C1	Madagascar	O. sativa	admixed	1	1.4	3.5
RDP2	LATSIKA::IRGC69367-1	37226151.0	GSOR302331	IRGC121625	LATSIKA::IRGC69367-1	Madagascar	O. sativa	tropical-japonica	0.968	1.5	2
RDP2	LAWANGIN::IRGC14526-1	NA	GSOR302332	IRGC121626	LAWANGIN::IRGC14526-1	Afghanistan	NA	NA	NA	NA	NA
RDP2	LEBONNET::IRGC24275-1	NA	GSOR302114	IRGC121408	LEBONNET::IRGC24275-1	United States of America	NA	NA	NA	NA	NA
RDP2	LENJA MURALI::IRGC66815-1	NA	GSOR301760	IRGC121038	LENJA MURALI::IRGC66815-1	Bangladesh	NA	NA	NA	NA	NA
RDP2	LEUANG AWN 51::IRGC871-1	974cea6c.0	GSOR302793	IRGC124463	LEUANG AWN 51::IRGC871-1	Thailand	O. sativa	indica	1	1	1.1
RDP2	LEVANTE HOMEM::IRGC50492-1	8b3243d2.0	GSOR302115	IRGC121409	LEVANTE HOMEM::IRGC50492-1	Brazil	O. sativa	tropical-japonica	1	3.7	4.8
RDP2	LG 2::IRGC64763-1	470f6231.0	GSOR302116	IRGC121410	LG 2::IRGC64763-1	Philippines	O. sativa	tropical-japonica	1	4.5	5.9
RDP2	LI CHUAN DA BAI GU::IRGC70325-1	3728a9ec.0	GSOR302117	IRGC121411	LI CHUAN DA BAI GU::IRGC70325-1	China	O. sativa	indica	0.939	7	9.5
RDP2	LIDO::GERVEX 78-C1	50d80437.0	GSOR302487	IRGC121784	LIDO::GERVEX 78-C1	Italy	O. sativa	temperate-japonica	0.843	1.9	1.8
RDP2	LIEN CHAN SHA PU TSAN::IRGC4541-1	5325e87e.0	GSOR301761	IRGC121039	LIEN CHAN SHA PU TSAN::IRGC4541-1	China	O. sativa	indica	1	1.1	1.2
RDP2	LIGERITO (CORTO PUBESCENTE)::IRGC19919-1	a23d8ef5.0	GSOR302118	IRGC121412	LIGERITO (CORTO PUBESCENTE)::IRGC19919-1	Colombia	O. sativa	tropical-japonica	0.709	8.7	16.9
RDP2	LIU TOU TZE::IRGC119-1	NA	GSOR302119	IRGC121413	LIU TOU TZE::IRGC119-1	Taiwan	NA	NA	NA	NA	NA
RDP2	LIU XU::IRGC74099-1	NA	GSOR301762	IRGC121040	LIU XU::IRGC74099-1	China	NA	NA	NA	NA	NA
RDP2	LOHAMBITRO 224::GERVEX 5144-C1	c6ed0a6f.0	GSOR302488	IRGC121785	LOHAMBITRO 224::GERVEX 5144-C1	Madagascar	O. sativa	indica	0.789	1	0.9
RDP2	LOHAMBITRO 3670::GERVEX 8238-C1	e4778aa3.0	GSOR302489	IRGC121786	LOHAMBITRO 3670::GERVEX 8238-C1	Madagascar	O. sativa	admixed-indica	0.877	4.4	5.3
RDP2	LOKU SAMBA::IRGC31462-1	35c96b1f.0	GSOR301763	IRGC121041	LOKU SAMBA::IRGC31462-1	Sri Lanka	O. sativa	indica	0.78	7.1	6.8
RDP2	LONG ZI 1::IRGC63726-1	8e7fb380.0	GSOR301764	IRGC121042	LONG ZI 1::IRGC63726-1	China	O. sativa	indica	1	4	4.6
RDP2	LOSO::IRGC77307-1	NA	NA	NA	LOSO::IRGC77307-1	Congo, The Democratic Republic of the	NA	NA	NA	NA	NA
RDP2	LUA NHE DEN::IRGC16724-1	773db8bf.0	GSOR302582	IRGC121884	LUA NHE DEN::IRGC16724-1	Viet Nam	O. sativa	indica	1	0.9	1.1
RDP2	LUA TAU DUC::IRGC16872-1	NA	GSOR301765	IRGC121043	LUA TAU DUC::IRGC16872-1	Viet Nam	NA	NA	NA	NA	NA
RDP2	LUCHAI::IRGC52685-1	596109a8.0	GSOR302374	IRGC121671	LUCHAI::IRGC52685-1	India	O. sativa	indica	0.95	3.8	3.8
RDP2	LUDAN::IRGC64189-C1	c5065b98.0	GSOR302490	IRGC121787	LUDAN::IRGC64189-C1	Philippines	O. sativa	tropical-japonica	1	2.9	2.8
RDP2	LUMBINI::IRGC11947-1	96ebe5d3.0	GSOR302333	IRGC121627	LUMBINI::IRGC11947-1	Sri Lanka	O. sativa	indica	0.92	2.1	2.4
RDP2	LUNA::GERVEX 534-C1	NA	GSOR302491	IRGC121788	LUNA::GERVEX 534-C1	Spain	NA	NA	NA	NA	NA
RDP2	M 201::IRGC76308-1	c6a28e9a.0	GSOR302120	IRGC121414	M 201::IRGC76308-1	United States of America	O. sativa	admixed-japonica	0.846	4.7	7.3
RDP2	M 203::GERVEX 1664-C1	b61072f8.0	GSOR302492	IRGC121789	M 203::GERVEX 1664-C1	United States of America	O. sativa	temperate-japonica	0.715	2.6	2.5
RDP2	M 204::GERVEX 1665-C1	588ae055.0	GSOR302493	IRGC121790	M 204::GERVEX 1665-C1	United States of America	O. sativa	temperate-japonica	0.77	1.9	1.8
RDP2	M 301::IRGC55229-1	225b17eb.0	GSOR302277	IRGC121571	M 301::IRGC55229-1	United States of America	O. sativa	temperate-japonica	0.738	7	11.4
RDP2	M 302::IRGC57083-1	71ad2583.0	GSOR302121	IRGC121415	M 302::IRGC57083-1	United States of America	O. sativa	temperate-japonica	0.824	1.6	1.7
RDP2	M 401::IRGC57084-1	d94e2d1b.0	GSOR302278	IRGC121572	M 401::IRGC57084-1	United States of America	O. sativa	temperate-japonica	0.707	3.3	2.6
RDP2	M 5::IRGC55228-1	NA	GSOR302122	IRGC121416	M 5::IRGC55228-1	United States of America	NA	NA	NA	NA	NA
RDP2	M 9::IRGC34282-1	NA	GSOR302123	IRGC121417	M 9::IRGC34282-1	United States of America	NA	NA	NA	NA	NA
RDP2	MA GU ZI HE::IRGC68212-1	d2dd5d08.0	GSOR301766	IRGC121044	MA GU ZI HE::IRGC68212-1	China	O. sativa	indica	1	4.8	4.6
RDP2	MA HAE	NA	GSOR301560	IRGC117524	MA HAE	Thailand	NA	NA	NA	NA	NA
RDP2	MA WAINE OHN::IRGC33357-1	bcd95bfa.0	GSOR301767	IRGC121045	MA WAINE OHN::IRGC33357-1	Myanmar	O. sativa	indica	1	2.5	3.2
RDP2	MAAP::IRGC64911-1	4c13a3a3.0	GSOR302279	IRGC121573	MAAP::IRGC64911-1	Bhutan	O. sativa	tropical-japonica	0.701	4	3.7
RDP2	MACAN BINUNDOK::IRGC8245-C1	b9664b3f.0	GSOR302703	IRGC122156	MACAN BINUNDOK::IRGC8245-C1	Philippines	O. sativa	indica	0.984	2.7	2.7
RDP2	MADAEL	3fe1c922.0	GSOR301561*	IRGC117525	MADAEL	Sri Lanka	O. sativa	indica	0.915	1.9	2	*97.3%	*used in the GWAS for grain average length
RDP2	MADAEL	43f72773.0	GSOR301561*	IRGC117525	MADAEL	Sri Lanka	O. sativa	indica	0.925	0.9	1
RDP2	MADHABSAIL 741::IRGC29374-1	a8cecc0d.0	GSOR301768	IRGC121046	MADHABSAIL 741::IRGC29374-1	Bangladesh	O. sativa	aus	0.989	3.9	3.5
RDP2	MADHURI::IRGC67730-1	bc38c3cf.0	GSOR302124	IRGC121418	MADHURI::IRGC67730-1	India	O. sativa	indica	1	3.4	3.1
RDP2	MADINIKA 1329::GERVEX 8366-C1	69c2299e.0	GSOR302766	IRGC124407	MADINIKA 1329::GERVEX 8366-C1	Madagascar	O. sativa	indica	0.812	0.8	0.7
RDP2	MADINIKA::IRGC69369-1	dfdf7191.0	GSOR302781	IRGC124450	MADINIKA::IRGC69369-1	Madagascar	O. sativa	admixed-indica	0.919	7.9	7.1
RDP2	MAHA PANNITHI::IRGC51021-1	NA	GSOR302125	IRGC121419	MAHA PANNITHI::IRGC51021-1	Sri Lanka	NA	NA	NA	NA	NA
RDP2	MAHA SUDUWEE::IRGC15345-1	59feaf0f.0	GSOR302620	IRGC121922	MAHA SUDUWEE::IRGC15345-1	Sri Lanka	O. sativa	indica	0.858	5	4.8
RDP2	MAHADETHE::IRGC74762-1	2c665a9f.0	GSOR301882	IRGC121172	MAHADETHE::IRGC74762-1	India	O. sativa	indica	0.929	4.7	4.3
RDP2	MAHAPLEU (504)::IRGC50865-1	9174d0f8.0	GSOR302814	IRGC124484	MAHAPLEU (504)::IRGC50865-1	Cote d'Ivoire	O. sativa	tropical-japonica	1	3.3	3.3
RDP2	MAHLAR 346::IRGC6427-1	NA	GSOR301769	IRGC121047	MAHLAR 346::IRGC6427-1	Bangladesh	NA	NA	NA	NA	NA
RDP2	MAHSURI::IRGC10929-1	44510ad9.0	GSOR302126	IRGC121420	MAHSURI::IRGC10929-1	Malaysia	O. sativa	indica	0.982	5.5	6.1
RDP2	MAHUDU KIRIYAL::IRGC40844-1	a6e508e5.0	GSOR302583	IRGC121885	MAHUDU KIRIYAL::IRGC40844-1	Sri Lanka	O. sativa	indica	0.826	1.2	1.2
RDP2	MAI HSI TSAN::IRGC51366-1	e1d9a122.0	GSOR302127	IRGC121421	MAI HSI TSAN::IRGC51366-1	China	O. sativa	indica	1	5.6	5.7
RDP2	MAINTIMOLOTSY 1226::IRGC11010-C1	1deaab52.0	GSOR302494	IRGC121791	MAINTIMOLOTSY 1226::IRGC11010-C1	Madagascar	O. sativa	tropical-japonica	0.993	4	4
RDP2	MAIORAL::GERVEX 1069-C1	7db51659.0	GSOR302495	IRGC121792	MAIORAL::GERVEX 1069-C1	Portugal	O. sativa	admixed-japonica	0.962	1.2	1.2
RDP2	MAKALIOKA 34	NA	GSOR301562	IRGC117527	MAKALIOKA 34	Madagascar	NA	NA	NA	NA	NA
RDP2	MAKALIOKA::IRGC77864-1	3051c486.0	GSOR301770	IRGC121049	MAKALIOKA::IRGC77864-1	Madagascar	O. sativa	indica	0.733	6	5.6
RDP2	MAKALIOKA::IRGC77865-1	1e3bb322.0	NA	IRGC127016	MAKALIOKA::IRGC77865-1	Madagascar	O. sativa	indica	0.795	2.7	3.1
RDP2	MALACHAN::IRGC54748-1	e5c93e20.0	GSOR302128	IRGC121422	MALACHAN::IRGC54748-1	India	O. sativa	indica	0.879	8.6	7.5
RDP2	MALADY::GERVEX 8402-C1	dd7514b5.0	NA	IRGC127002	MALADY::GERVEX 8402-C1	Madagascar	O. sativa	admixed-indica	0.988	3.8	4.5
RDP2	MALAGKIT PIRURUTONG	5a36ef57.0	GSOR301563	IRGC117528	MALAGKIT PIRURUTONG	Philippines	O. sativa	tropical-japonica	0.911	6	7.4
RDP2	MALAGKIT PUTI::IRGC19451-1	662c51d5.0	GSOR302129	IRGC121423	MALAGKIT PUTI::IRGC19451-1	Philippines	O. sativa	tropical-japonica	0.845	7.5	10.9
RDP2	MALAGKIT::IRGC44583-1	3343a8d0.0	GSOR302564	IRGC121866	MALAGKIT::IRGC44583-1	Philippines	O. sativa	temperate-japonica	0.766	5.9	9
RDP2	MALINIS::IRGC44600-1	e41fa5d2.0	GSOR302815	IRGC124485	MALINIS::IRGC44600-1	Philippines	O. sativa	indica	0.987	3.4	5.4
RDP2	MAMORIAKA 114::GERVEX 5176-C1	cbe9c062.0	GSOR302704	IRGC122159	MAMORIAKA 114::GERVEX 5176-C1	Madagascar	O. sativa	indica	0.726	2.1	2.1
RDP2	MANA MURI	NA	GSOR301564	IRGC117529	MANA MURI	Nepal	NA	NA	NA	NA	NA
RDP2	MANANELATRA 520::GERVEX 8445-C1	ef6e94e2.0	GSOR302496	IRGC121793	MANANELATRA 520::GERVEX 8445-C1	Madagascar	O. sativa	tropical-japonica	1	1.5	1.2
RDP2	MANANELATRA::IRGC69861-1	1643f29f.0	GSOR302816	IRGC124486	MANANELATRA::IRGC69861-1	Madagascar	O. sativa	tropical-japonica	1	1.2	1.2
RDP2	MANDRIRAVINA 3512::GERVEX 8319-C1	eb20d6a5.0	GSOR302402	IRGC121699	MANDRIRAVINA 3512::GERVEX 8319-C1	Madagascar	O. sativa	tropical-japonica	1	1.8	1.6
RDP2	MANDRIRAVINA::IRGC69960-1	NA	GSOR301771	IRGC121050	MANDRIRAVINA::IRGC69960-1	Madagascar	NA	NA	NA	NA	NA
RDP2	MANGAKELY R::IRGC68689-1	8074b9da.0	GSOR302130	IRGC121424	MANGAKELY R::IRGC68689-1	Madagascar	O. sativa	tropical-japonica	0.961	3	3.7
RDP2	MANGAVAVA FOTSILANSTSIKA 1177::GERVEX 5719-C1	012f96c4.0	GSOR302497	IRGC121794	MANGAVAVA FOTSILANSTSIKA 1177::GERVEX 5719-C1	Madagascar	O. sativa	tropical-japonica	1	1.8	1.6
RDP2	MANITRANDREPENA::IRGC68694-1	NA	GSOR302131	IRGC121425	MANITRANDREPENA::IRGC68694-1	Madagascar	NA	NA	NA	NA	NA
RDP2	MARAVILHA::IRGC117012-1	NA	NA	IRGC127017	MARAVILHA::IRGC117012-1	Brazil	NA	NA	NA	NA	NA
RDP2	MARAYA::IRGC48757-1	ec39e321.0	NA	IRGC127018	MARAYA::IRGC48757-1	Indonesia	O. sativa	tropical-japonica	0.857	6.4	8.9
RDP2	MARONTRANA::IRGC83128-1	NA	NA	NA	MARONTRANA::IRGC83128-1	Madagascar	NA	NA	NA	NA	NA
RDP2	MARS::IRGC38541-1	NA	GSOR301915	IRGC121209	MARS::IRGC38541-1	United States of America	NA	NA	NA	NA	NA
RDP2	MASSAN MULAT::IRGC32313-1	7f495a55.0	GSOR302132	IRGC121426	MASSAN MULAT::IRGC32313-1	Iran	O. sativa	aromatic	1	8.8	8.3
RDP2	MASURAN::IRGC11997-1	e42b8512.0	NA	IRGC131912	MASURAN::IRGC11997-1	Sri Lanka	O. sativa	temperate-japonica	0.736	5.4	6.2
RDP2	MAT MERAH::IRGC18222-1	f9c63410.0	GSOR302134	IRGC121428	MAT MERAH::IRGC18222-1	Indonesia	O. sativa	tropical-japonica	0.865	1.8	1.5
RDP2	MATAHAMBRE::IRGC53200-1	b24c2e19.0	GSOR302133	IRGC121427	MATAHAMBRE::IRGC53200-1	Cuba	O. sativa	tropical-japonica	1	3.5	4.2
RDP2	MATIA AMAN 53-13::IRGC37764-2	NA	NA	IRGC135772	MATIA AMAN 53-13::IRGC37764-2	Bangladesh	NA	NA	NA	NA	NA
RDP2	MATUYAMA OMACHI::IRGC2547-1	3827f0a4.0	GSOR302280	IRGC121574	MATUYAMA OMACHI::IRGC2547-1	Japan	O. sativa	temperate-japonica	1	2.7	2.7
RDP2	MAURITIUS LOCAL::IRGC5834-1	NA	GSOR301772	IRGC121051	MAURITIUS LOCAL::IRGC5834-1	Mauritius	NA	NA	NA	NA	NA
RDP2	MAWTAIK::IRGC33359-1	NA	GSOR302135	IRGC121429	MAWTAIK::IRGC33359-1	Myanmar	NA	NA	NA	NA	NA
RDP2	MED NOI::GERVEX 2570-C1	NA	GSOR302498	IRGC121795	MED NOI::GERVEX 2570-C1	Thailand	NA	NA	NA	NA	NA
RDP2	MEHR::IRGC12883-1	NA	GSOR302358	IRGC121655	MEHR::IRGC12883-1	Iran	NA	NA	NA	NA	NA
RDP2	MEKEO WHITE::IRGC11146-1	898b1e62.0	GSOR302136	IRGC121430	MEKEO WHITE::IRGC11146-1	Papua New Guinea	O. sativa	indica	0.952	5	5.3
RDP2	MEKRA BHOL::IRGC61011-2	NA	NA	IRGC135773	MEKRA BHOL::IRGC61011-2	India	NA	NA	NA	NA	NA
RDP2	MENAHODITRA 1234::GERVEX 5213-C1	6088d970.0	GSOR302767	IRGC124409	MENAHODITRA 1234::GERVEX 5213-C1	Madagascar	O. sativa	indica	0.93	5.5	4.4
RDP2	MENAKELY::IRGC69963-1	NA	GSOR301773	IRGC121052	MENAKELY::IRGC69963-1	Madagascar	NA	NA	NA	NA	NA
RDP2	MERCURY::IRGC77141-1	d2d89b16.0	GSOR301916	IRGC121210	MERCURY::IRGC77141-1	United States of America	O. sativa	admixed-japonica	1	2	1.8
RDP2	MERY::IRGC34722-1	NA	GSOR301600	IRGC120852	MERY::IRGC34722-1	Bangladesh	NA	NA	NA	NA	NA
RDP2	MEUY KASET::IRGC78272-1	NA	GSOR302137	IRGC121431	MEUY KASET::IRGC78272-1	Thailand	NA	NA	NA	NA	NA
RDP2	MG 2::IRGC79837-1	bc3193ab.0	GSOR301774	IRGC121053	MG 2::IRGC79837-1	Brazil	O. sativa	indica	0.982	6.9	6.5
RDP2	MI TIMBRA::IRGC27571-1	NA	GSOR301775	IRGC121054	MI TIMBRA::IRGC27571-1	Bangladesh	NA	NA	NA	NA	NA
RDP2	MI ZO::IRGC19812-1	960b4fca.0	GSOR302142	IRGC121436	MI ZO::IRGC19812-1	Korea, Republic of	O. sativa	temperate-japonica	0.715	8.6	17.2
RDP2	MICOCHU::IRGC25888-1	4a76097c.0	GSOR301776	IRGC121055	MICOCHU::IRGC25888-1	Bangladesh	O. sativa	aus	0.948	9.3	8.2
RDP2	MIKHUDEB::IRGC25892-1	5a6e020b.0	GSOR301917*	IRGC121211	MIKHUDEB::IRGC25892-1	Bangladesh	O. sativa	tropical-japonica	0.778	0.8	0.7	*98.79%
RDP2	MIKHUDEB::IRGC25892-1	d4ba0ebd.0	GSOR301917*	IRGC121211	MIKHUDEB::IRGC25892-1	Bangladesh	O. sativa	tropical-japonica	0.783	1.1	1.1		*used in the GWAS for grain average length
RDP2	MIKOTCHU::IRGC25893-1	9651d67d.0	GSOR301777	IRGC121056	MIKOTCHU::IRGC25893-1	Bangladesh	O. sativa	aus	0.817	8.4	8.4
RDP2	MILYANG 23	NA	GSOR301565	IRGC117531	MILYANG 23	Korea, Republic of	NA	NA	NA	NA	NA
RDP2	MILYANG 59::IRGC61878-1	NA	GSOR302138	IRGC121432	MILYANG 59::IRGC61878-1	Korea, Republic of	NA	NA	NA	NA	NA
RDP2	MIMIDAM::IRGC25897-1	89c6d4c3.0	GSOR301918	IRGC121212	MIMIDAM::IRGC25897-1	Bangladesh	O. sativa	admixed-japonica	0.857	5.3	5.9
RDP2	MIMIDIM::IRGC25898-1	f105793e.0	GSOR302139	IRGC121433	MIMIDIM::IRGC25898-1	Bangladesh	O. sativa	tropical-japonica	0.724	3	3.3
RDP2	MIN CHE NIEN HSU THOU::IRGC4471-1	f5f3d6ea.0	GSOR302140	IRGC121434	MIN CHE NIEN HSU THOU::IRGC4471-1	China	O. sativa	indica	0.976	2.4	2.4
RDP2	MIRAMONO::IRGC19922-1	NA	GSOR302141	IRGC121435	MIRAMONO::IRGC19922-1	Colombia	NA	NA	NA	NA	NA
RDP2	MIRITI	NA	GSOR301566	IRGC117532	MIRITI	Bangladesh	NA	NA	NA	NA	NA
RDP2	MITSANGANA::IRGC69391-1	NA	GSOR302817	IRGC124487	MITSANGANA::IRGC69391-1	Madagascar	NA	NA	NA	NA	NA
RDP2	MITSANGANAHIJERY::GERVEX 8316-C1	dd3201c5.0	GSOR302705	IRGC122172	MITSANGANAHIJERY::GERVEX 8316-C1	Madagascar	O. sativa	tropical-japonica	0.929	0.8	0.8
RDP2	MO WAE DO::IRGC2356-1	edb1d7eb.0	GSOR301919	IRGC121213	MO WAE DO::IRGC2356-1	Korea, Republic of	O. sativa	temperate-japonica	1	1	0.8
RDP2	MOCHANGRA::IRGC13758-1	a126ec91.0	GSOR302818	IRGC124488	MOCHANGRA::IRGC13758-1	India	O. sativa	admixed-japonica	0.847	4.3	3.6
RDP2	MOLOK::IRGC43485-C1	e1a2638e.0	GSOR302499	IRGC121796	MOLOK::IRGC43485-C1	Indonesia	O. sativa	tropical-japonica	0.709	1.3	1
RDP2	MOMOKDO::IRGC73062-1	c43aa79c.0	GSOR302143	IRGC121437	MOMOKDO::IRGC73062-1	Korea, Republic of	O. sativa	admixed-japonica	0.717	6.2	38.6
RDP2	MOSHIA BHADOI::IRGC66817-1	727d7321.0	GSOR301778	IRGC121057	MOSHIA BHADOI::IRGC66817-1	Bangladesh	O. sativa	aus	1	2.5	2.9
RDP2	MOSHUR::IRGC64789-1	2bfcbe44.0	GSOR301779	IRGC121058	MOSHUR::IRGC64789-1	Bangladesh	O. sativa	aus	1	2.3	2.5
RDP2	MOTTA SAMBA::IRGC36489-1	830501be.0	GSOR301780	IRGC121059	MOTTA SAMBA::IRGC36489-1	Sri Lanka	O. sativa	indica	0.86	5.7	6.5
RDP2	MOYNA MOTI::IRGC66818-1	8a1459b3.0	GSOR301781	IRGC121060	MOYNA MOTI::IRGC66818-1	Bangladesh	O. sativa	aus	0.992	5	4.9
RDP2	MRT 195::IRGC79799-1	NA	GSOR302334	IRGC121628	MRT 195::IRGC79799-1	Mauritania	NA	NA	NA	NA	NA
RDP2	MTU 9	e709ab81.0	GSOR301567*	IRGC117533	MTU 9	India	O. sativa	indica	0.857	1.1	1.3	*98.19%
RDP2	MTU 9	f3db79bb.0	GSOR301567*	IRGC117533	MTU 9	India	O. sativa	indica	0.858	1.1	1.4		*used in the GWAS for grain average length
RDP2	MU XI QIU::IRGC59794-1	281fe84b.0	GSOR302148	IRGC121442	MU XI QIU::IRGC59794-1	China	O. sativa	temperate-japonica	0.855	5.4	9.4
RDP2	MULRATU PODIWEE::IRGC31498-1	97aefbde.0	GSOR302144	IRGC121438	MULRATU PODIWEE::IRGC31498-1	Sri Lanka	O. sativa	indica	0.916	3.8	4.1
RDP2	MUNSHI MURALI::IRGC66819-1	NA	GSOR301782	IRGC121061	MUNSHI MURALI::IRGC66819-1	Bangladesh	NA	NA	NA	NA	NA
RDP2	MUSAIK ZO ZIOK ZO::IRGC2357-1	15b45ca0.0	GSOR302145	IRGC121439	MUSAIK ZO ZIOK ZO::IRGC2357-1	Korea, Republic of	O. sativa	temperate-japonica	1	1.6	1.7
RDP2	MUSSATAREM::IRGC32321-1	d02dfe4e.0	GSOR302146	IRGC121440	MUSSATAREM::IRGC32321-1	Iran	O. sativa	aromatic	1	8	6.5
RDP2	MUT IAC 25-44-807::IRGC68799-1	3f2a659c.0	GSOR302375	IRGC121672	MUT IAC 25-44-807::IRGC68799-1	Guyana	O. sativa	tropical-japonica	1	3.1	3.5
RDP2	MUTANT 65::IRGC38323-1	NA	NA	IRGC127019	MUTANT 65::IRGC38323-1	India	NA	NA	NA	NA	NA
RDP2	MUTTU SAMBA::IRGC36333-1	2cdab92c.0	GSOR302147	IRGC121441	MUTTU SAMBA::IRGC36333-1	Sri Lanka	O. sativa	indica	0.837	8.1	9.2
RDP2	MYOTAW::IRGC33421-1	NA	GSOR302376	IRGC121673	MYOTAW::IRGC33421-1	Myanmar	NA	NA	NA	NA	NA
RDP2	N 3::GERVEX 547-C1	8f9e422a.0	GSOR302500	IRGC121797	N 3::GERVEX 547-C1	Spain	O. sativa	admixed-japonica	1	0.7	0.5
RDP2	N 56::IRGC36174-1	115e701d.0	GSOR302281	IRGC121575	N 56::IRGC36174-1	China	O. sativa	temperate-japonica	0.995	2.8	2.6
RDP2	NA GUI ZHAN GU::IRGC61841-1	3a239ed9.0	GSOR302150	IRGC121444	NA GUI ZHAN GU::IRGC61841-1	China	O. sativa	admixed-japonica	0.859	5.7	7.2
RDP2	NABESHI	NA	GSOR301568	IRGC117535	NABESHI	Taiwan	NA	NA	NA	NA	NA
RDP2	NABOHAI::IRGC17062-1	NA	GSOR302149	IRGC121443	NABOHAI::IRGC17062-1	Taiwan	NA	NA	NA	NA	NA
RDP2	NAILON::IRGC66929-1	NA	GSOR302565	IRGC121867	NAILON::IRGC66929-1	Guinea	NA	NA	NA	NA	NA
RDP2	NAKABAWA::IRGC70676-1	51defbb2.0	GSOR301783	IRGC121062	NAKABAWA::IRGC70676-1	Kenya	O. sativa	indica	1	4.3	4.1
RDP2	NAM ROO::C1	77fc11c7.0	GSOR302706	IRGC122178	NAM ROO::C1	Thailand	O. sativa	admixed-japonica	0.966	1.8	1.7
RDP2	NAM SA GUI 19::IRTP 6892-C1	e047a0cf.0	GSOR302707	IRGC122179	NAM SA GUI 19::IRTP 6892-C1	Thailand	O. sativa	indica	1	1.6	2
RDP2	NAM::IRGC64914-1	01a58510.0	GSOR302151	IRGC121445	NAM::IRGC64914-1	Bhutan	O. sativa	admixed-japonica	0.938	1.6	5
RDP2	NAN GENG 9::IRGC62777-1	77acb0f4.0	GSOR301920	IRGC121214	NAN GENG 9::IRGC62777-1	China	O. sativa	aromatic	0.848	6.8	11.1
RDP2	NAN TE 113::IRGC70345-1	b07942ab.0	GSOR301784	IRGC121063	NAN TE 113::IRGC70345-1	China	O. sativa	indica	0.995	0.8	0.7
RDP2	NARGUNI::IRGC74713-1	98042619.0	GSOR301785	IRGC121064	NARGUNI::IRGC74713-1	India	O. sativa	indica	1	2.9	2.9
RDP2	NARIKEL JHUPI::IRGC64792-1	NA	GSOR301601	IRGC120853	NARIKEL JHUPI::IRGC64792-1	Bangladesh	NA	NA	NA	NA	NA
RDP2	NARU HATHIYAL::IRGC15547-1	NA	GSOR301786	IRGC121065	NARU HATHIYAL::IRGC15547-1	Sri Lanka	NA	NA	NA	NA	NA
RDP2	NATO::IRGC1819-1	e24c23cc.0	GSOR302794	IRGC124464	NATO::IRGC1819-1	United States of America	O. sativa	tropical-japonica	0.92	0.8	0.7
RDP2	NAVOLATO A 71::IRGC117016-1	NA	GSOR302335	IRGC121629	NAVOLATO A 71::IRGC117016-1	Mexico	NA	NA	NA	NA	NA
RDP2	NAVOLATO A 71::IRGC51110-1	729756e4.0	GSOR302152	IRGC121446	NAVOLATO A 71::IRGC51110-1	Mexico	O. sativa	indica	0.959	8.4	7.6
RDP2	NAYIMA::IRGC9503-1	d7aee7e3.0	GSOR302153	IRGC121447	NAYIMA::IRGC9503-1	Iraq	O. sativa	admixed-indica	0.998	2.7	8
RDP2	NCS 130::IRGC51879-1	b03c81bb.0	GSOR301787	IRGC121066	NCS 130::IRGC51879-1	India	O. sativa	indica	0.861	7.2	6.4
RDP2	NCS 16::IRGC51774-1	31d0e4b2.0	GSOR302154	IRGC121448	NCS 16::IRGC51774-1	India	O. sativa	indica	1	2.6	2.8
RDP2	NCS 160::IRGC51903-1	910177dc.0	GSOR301788	IRGC121067	NCS 160::IRGC51903-1	India	O. sativa	aus	0.993	8.4	8.1
RDP2	NCS 183::IRGC51923-1	NA	GSOR301789	IRGC121068	NCS 183::IRGC51923-1	India	NA	NA	NA	NA	NA
RDP2	NCS 919::IRGC62579-1	NA	GSOR302155	IRGC121449	NCS 919::IRGC62579-1	India	NA	NA	NA	NA	NA
RDP2	NDOWATU::IRGC25239-1	9c00ac3a.0	GSOR302584	IRGC121886	NDOWATU::IRGC25239-1	Indonesia	O. sativa	admixed	1	3.7	12.8
RDP2	NEANG VENG 339 E 23::IRGC5951-1	91e82677.0	GSOR302377	IRGC121674	NEANG VENG 339 E 23::IRGC5951-1	Viet Nam	O. sativa	indica	0.993	5.3	5
RDP2	NENG NAH::IRGC78275-1	a27eecb6.0	GSOR302156	IRGC121450	NENG NAH::IRGC78275-1	Thailand	O. sativa	admixed-japonica	0.966	1.5	1.3
RDP2	NEP BONG RUONG HOA BINH::IRGC78357-2	NA	NA	IRGC135779	NEP BONG RUONG HOA BINH::IRGC78357-2	Viet Nam	NA	NA	NA	NA	NA
RDP2	NEP HOA VANG::IRGC40748-C1	c8349b51.0	NA	IRGC127003	NEP HOA VANG::IRGC40748-C1	Viet Nam	O. sativa	temperate-japonica	0.889	0.6	0.6
RDP2	NEP ME HOA BINH::IRGC78366-1	5fbef737.0	GSOR302621	IRGC121923	NEP ME HOA BINH::IRGC78366-1	Viet Nam	O. sativa	temperate-japonica	0.79	3	4.2
RDP2	NEP TEP RUONG::IRGC32241-1	04735a65.0	GSOR302795	IRGC124465	NEP TEP RUONG::IRGC32241-1	Viet Nam	O. sativa	indica	1	2.9	2.9
RDP2	NEP VANG ONG::IRGC78374-1	597682fb.0	GSOR302622	IRGC121924	NEP VANG ONG::IRGC78374-1	Viet Nam	O. sativa	temperate-japonica	0.807	1.9	1.8
RDP2	NGAJA::IRGC64917-1	NA	GSOR302282	IRGC121576	NGAJA::IRGC64917-1	Bhutan	NA	NA	NA	NA	NA
RDP2	NGUP PER::IRGC26940-2	NA	NA	IRGC135780	NGUP PER::IRGC26940-2	Philippines	NA	NA	NA	NA	NA
RDP2	NHTA 10::IRGC191-C1	f292fe0a.0	GSOR302501	IRGC121798	NHTA 10::IRGC191-C1	India	O. sativa	admixed-japonica	1	1.1	1.2
RDP2	NHTA 5	9f2f01a6.0	GSOR301569	IRGC117539	NHTA 5	India	O. sativa	admixed-japonica	0.947	1.7	1.8
RDP2	NILO 3 B::IRGC10283-1	2e05f839.0	GSOR302378	IRGC121675	NILO 3 B::IRGC10283-1	El Salvador	O. sativa	admixed	1	2	2.1
RDP2	NIONOKA::C1	013ef6b2.0	GSOR302502	IRGC121799	NIONOKA::C1	Mali	O. sativa	indica	0.996	4.1	4.1
RDP2	NIPPONBARE	392738ed.0	GSOR302298	IRGC121592	NIPPONBARE	Japan	O. sativa	temperate-japonica	0.971	5.6	7.1
RDP2	NONA BOKRA::IRGC22710-C1	e08d59cf.0	GSOR302708	IRGC122181	NONA BOKRA::IRGC22710-C1	India	O. sativa	indica	0.899	4.5	4.5
RDP2	NORIN 23::IRGC425-1	178d96de.0	GSOR302157	IRGC121451	NORIN 23::IRGC425-1	Japan	O. sativa	temperate-japonica	0.771	8.2	16.4
RDP2	NORIN 25::IRGC449-1	3006e778.0	GSOR302158	IRGC121452	NORIN 25::IRGC449-1	Japan	O. sativa	temperate-japonica	0.85	7.6	9.9
RDP2	NOROI::IRGC31611-1	NA	GSOR301790	IRGC121069	NOROI::IRGC31611-1	Bangladesh	NA	NA	NA	NA	NA
RDP2	NORTHROSE::IRGC6738-1	3a860263.0	GSOR302283	IRGC121577	NORTHROSE::IRGC6738-1	United States of America	O. sativa	admixed-japonica	1	2.4	1.9
RDP2	NORUNKAN::IRGC8934-1	5730daea.0	GSOR301791	IRGC121070	NORUNKAN::IRGC8934-1	Sri Lanka	O. sativa	indica	0.987	3.4	3.9
RDP2	NOUAKPO::IRGC56704-1	071cf19e.0	GSOR302159	IRGC121453	NOUAKPO::IRGC56704-1	Cote d'Ivoire	O. sativa	tropical-japonica	0.926	6.4	7.2
RDP2	NOVA 66::IRGC53087-1	f200c53c.0	GSOR302336	IRGC121630	NOVA 66::IRGC53087-1	United States of America	O. sativa	admixed-japonica	0.893	8.3	9.3
RDP2	NOVA 76::IRGC53088-1	a3c1a15a.0	GSOR302160	IRGC121454	NOVA 76::IRGC53088-1	United States of America	O. sativa	admixed-japonica	1	1.3	1.1
RDP2	NP 125::IRGC32559-1	130a948e.0	GSOR301792	IRGC121071	NP 125::IRGC32559-1	India	O. sativa	aus	1	3.9	4.7
RDP2	NPE 251::IRGC38689-1	6461d175.0	GSOR302161	IRGC121455	NPE 251::IRGC38689-1	Pakistan	O. sativa	temperate-japonica	0.819	2.3	2.2
RDP2	NPE 253::IRGC38690-C1	NA	NA	NA	NPE 253::IRGC38690-C1	Pakistan	NA	NA	NA	NA	NA
RDP2	NPE 826::IRGC38694-C1	NA	NA	IRGC127004	NPE 826::IRGC38694-C1	Pakistan	NA	NA	NA	NA	NA
RDP2	NPE 832::IRGC38695-1	65e9acfc.0	NA	IRGC127020	NPE 832::IRGC38695-1	Pakistan	O. sativa	temperate-japonica	0.791	3.8	4.2
RDP2	NPE 837::IRGC38697-1	8366125c.0	GSOR302337	IRGC121631	NPE 837::IRGC38697-1	Pakistan	O. sativa	admixed	1	4.8	6.5
RDP2	NS (VRAC) 130::IRGC68972-1	77741eb9.0	GSOR301793	IRGC121072	NS (VRAC) 130::IRGC68972-1	Madagascar	O. sativa	indica	0.736	4.1	3.7
RDP2	NS 113::IRGC68838-1	e6d9931e.0	GSOR301794	IRGC121073	NS 113::IRGC68838-1	Madagascar	O. sativa	admixed-indica	1	2.3	2.5
RDP2	NS 1288::IRGC68930-1	189977a6.0	GSOR302162	IRGC121456	NS 1288::IRGC68930-1	Madagascar	O. sativa	indica	0.707	2.2	2.8
RDP2	NS 1611::IRGC68963-1	852900ef.0	GSOR301795	IRGC121074	NS 1611::IRGC68963-1	Madagascar	O. sativa	indica	0.942	3	2.9
RDP2	NSICRC 106::IRGC117370-1	527b48fe.0	GSOR301796	IRGC121076	NSICRC 106::IRGC117370-1	Philippines	O. sativa	indica	0.997	5.1	5.9
RDP2	NUNGYU 1511::IRGC65181-1	6bae9567.0	GSOR302163	IRGC121457	NUNGYU 1511::IRGC65181-1	Taiwan	O. sativa	temperate-japonica	0.803	7.2	12.2
RDP2	NUNGYU 1803::IRGC65201-1	6e1c3c36.0	GSOR302164	IRGC121458	NUNGYU 1803::IRGC65201-1	Taiwan	O. sativa	temperate-japonica	1	1.7	1.9
RDP2	OIRAN	4f00d7a6.0	GSOR301570*	IRGC117542	OIRAN	Japan	O. sativa	admixed-japonica	1	1.1	1	*98.2%
RDP2	OIRAN	a27c9268.0	GSOR301570*	IRGC117542	OIRAN	Japan	O. sativa	admixed-japonica	1	1.7	1.8		*used in the GWAS for grain average length
RDP2	OLCENENGO::GERVEX 41-C1	ec2ea6d9.0	GSOR302503	IRGC121800	OLCENENGO::GERVEX 41-C1	Italy	O. sativa	temperate-japonica	0.769	1	0.8
RDP2	ONDA::IRGC77486-1	f5084c92.0	GSOR302165	IRGC121459	ONDA::IRGC77486-1	France	O. sativa	admixed-japonica	1	1.2	1.2
RDP2	ONDEYKAM::IRGC67846-1	28dd8a58.0	GSOR302166	IRGC121460	ONDEYKAM::IRGC67846-1	Bhutan	O. sativa	admixed-japonica	0.862	3.6	4.5
RDP2	OOURA::IRGC501-1	950ba1f2.0	GSOR302284	IRGC121578	OOURA::IRGC501-1	Japan	O. sativa	temperate-japonica	0.994	3.2	2.6
RDP2	ORIENTE 10::IRGC55808-1	7d71b69f.0	GSOR302167	IRGC121461	ORIENTE 10::IRGC55808-1	Ecuador	O. sativa	tropical-japonica	1	1.5	1.3
RDP2	ORYZICA SABANA 10::IRGC117018-1	19150230.0	GSOR302338	IRGC121632	ORYZICA SABANA 10::IRGC117018-1	Colombia	O. sativa	tropical-japonica	0.932	2.8	2.8
RDP2	ORYZICA SABANA 6::C1	121d1c4c.0	GSOR302504	IRGC121801	ORYZICA SABANA 6::C1	Colombia	O. sativa	tropical-japonica	0.988	2.5	2.2
RDP2	OS 4::IRGC11335-C1	1f60a36d.0	GSOR302709	IRGC122185	OS 4::IRGC11335-C1	Nigeria	O. sativa	tropical-japonica	1	0.8	0.6
RDP2	P 5589-1-1-3-P::C1	fe21ae22.0	GSOR302710	IRGC122188	P 5589-1-1-3-P::C1	Colombia	O. sativa	tropical-japonica	0.938	2.1	2
RDP2	P 660::IRGC28134-1	ac6f5be2.0	GSOR302168	IRGC121462	P 660::IRGC28134-1	Pakistan	O. sativa	admixed-indica	0.954	8.4	8.7
RDP2	P. TINGAGEW DAYKET QAY DAYON::IRGC8046-1	fc730730.0	GSOR302628	IRGC121930	P. TINGAGEW DAYKET QAY DAYON::IRGC8046-1	Philippines	O. sativa	tropical-japonica	0.936	0.8	0.7
RDP2	PACHEHAI PERUMAL	44fe4cf1.0	GSOR301571	IRGC117545	PACHEHAI PERUMAL	India	O. sativa	indica	0.807	8.9	9.5
RDP2	PACHOLINHA	79ec00de.0	GSOR302397	IRGC121694	PACHOLINHA	Brazil	O. sativa	tropical-japonica	1	1.1	1.1
RDP2	PADDY 1300 DE MADAG::IRGC69291-1	4a424ab9.0	GSOR302819	IRGC124489	PADDY 1300 DE MADAG::IRGC69291-1	Burkina Faso	O. sativa	indica	1	1.5	1.6
RDP2	PADI BANCUH::IRGC18353-1	07fd6392.0	GSOR302623	IRGC121925	PADI BANCUH::IRGC18353-1	Indonesia	O. sativa	tropical-japonica	0.991	1.9	1.9
RDP2	PADI BOENAR::IRGC9147-C1	dc4ecf81.0	GSOR302505	IRGC121802	PADI BOENAR::IRGC9147-C1	Indonesia	O. sativa	tropical-japonica	0.77	1.8	2.3
RDP2	PADI HOJONG	9e686ce5.0	GSOR301572	IRGC117547	PADI HOJONG	Indonesia	O. sativa	indica	0.997	1.9	2
RDP2	PADI KOMPAI::IRGC25510-1	30b44a71.0	GSOR302820	IRGC124490	PADI KOMPAI::IRGC25510-1	Indonesia	O. sativa	tropical-japonica	1	0.7	0.8
RDP2	PADI ORO::IRGC18387-1	f5182187.0	GSOR302778	IRGC124447	PADI ORO::IRGC18387-1	Indonesia	O. sativa	indica	0.901	2.2	4.4
RDP2	PADI RAOEKANG	0952e121.0	GSOR301573	IRGC117549	PADI RAOEKANG	Indonesia	O. sativa	indica	0.984	6	5.3
RDP2	PADI ROTAN::C1	1bba5319.0	GSOR302768	IRGC124413	PADI ROTAN::C1	Indonesia	O. sativa	indica	1	1.1	1.2
RDP2	PADI SABAH::IRGC71579-1	7fd2755e.0	GSOR302585	IRGC121887	PADI SABAH::IRGC71579-1	Malaysia	O. sativa	indica	1	2.4	2.3
RDP2	PADI TERAS::IRGC25554-1	5c60aacf.0	GSOR302624	IRGC121926	PADI TERAS::IRGC25554-1	Indonesia	O. sativa	tropical-japonica	0.927	4.3	5.7
RDP2	PAE URA::IRGC27321-1	9ef9cabb.0	GSOR302169	IRGC121463	PAE URA::IRGC27321-1	Indonesia	O. sativa	tropical-japonica	1	1	0.9
RDP2	PAEDAI MESARAHA::IRGC27209-1	NA	NA	IRGC127021	PAEDAI MESARAHA::IRGC27209-1	Indonesia	NA	NA	NA	NA	NA
RDP2	PALAWAN::C1	e3fc5497.0	GSOR302506	IRGC121803	PALAWAN::C1	Philippines	O. sativa	tropical-japonica	1	0.7	0.5
RDP2	PALAWAN::IRGC4020-1	4187b98c.0	GSOR302170	IRGC121464	PALAWAN::IRGC4020-1	Philippines	O. sativa	tropical-japonica	1	2.4	3.6
RDP2	PALMIRA::IRGC5097-1	6b4dfade.0	GSOR302379	IRGC121676	PALMIRA::IRGC5097-1	Costa Rica	O. sativa	admixed	1	9.4	47.8
RDP2	PANAKALI::IRGC47399-1	1ed60347.0	GSOR301797	IRGC121077	PANAKALI::IRGC47399-1	Sri Lanka	O. sativa	indica	0.856	8.6	8.8
RDP2	PANAMA 1537::IRGC117019-1	NA	GSOR302586	IRGC121888	PANAMA 1537::IRGC117019-1	Panama	NA	NA	NA	NA	NA
RDP2	PANJA::IRGC77289-1	30ff4a1b.0	GSOR302796	IRGC124466	PANJA::IRGC77289-1	Bangladesh	O. sativa	indica	0.965	2.4	2.4
RDP2	PANKHARI 203	ea0b205a.0	GSOR301574	IRGC117551	PANKHARI 203	India	O. sativa	aromatic	1	5.4	5.8
RDP2	PANKHIRAJ::IRGC25911-1	471e3f20.0	GSOR301798	IRGC121078	PANKHIRAJ::IRGC25911-1	Bangladesh	O. sativa	aus	1	2.8	3.3
RDP2	PANNITI::IRGC66527-1	NA	GSOR301921	IRGC121215	PANNITI::IRGC66527-1	Sri Lanka	NA	NA	NA	NA	NA
RDP2	PANNITTI::IRGC66526-1	NA	GSOR301883	IRGC121173	PANNITTI::IRGC66526-1	Sri Lanka	NA	NA	NA	NA	NA
RDP2	PANZ AMBARBU::IRGC51545-1	NA	GSOR302171	IRGC121465	PANZ AMBARBU::IRGC51545-1	Azerbaijan	NA	NA	NA	NA	NA
RDP2	PARE OO::IRGC54326-1	NA	NA	NA	PARE OO::IRGC54326-1	Indonesia	NA	NA	NA	NA	NA
RDP2	PARE TORO::IRGC54333-1	NA	GSOR302339	IRGC121633	PARE TORO::IRGC54333-1	Indonesia	NA	NA	NA	NA	NA
RDP2	PATBYEO	213f2bce.0	GSOR301575	IRGC117553	PATBYEO	Korea, Republic of	O. sativa	temperate-japonica	0.997	2.9	2.9
RDP2	PATCHAIPERUMAL::IRGC15681-1	NA	GSOR301799	IRGC121079	PATCHAIPERUMAL::IRGC15681-1	Sri Lanka	NA	NA	NA	NA	NA
RDP2	PATHARKA::IRGC64951-1	NA	GSOR302172	IRGC121466	PATHARKA::IRGC64951-1	Fiji	NA	NA	NA	NA	NA
RDP2	PATIK	d66638c8.0	GSOR301576	IRGC117555	PATIK	Indonesia	O. sativa	tropical-japonica	1	0.7	0.7
RDP2	PATLE::IRGC27635-1	0b170025.0	GSOR302173	IRGC121467	PATLE::IRGC27635-1	Nepal	O. sativa	admixed	1	2.4	2.4
RDP2	PATNAI 31-663::IRGC38133-2	NA	NA	IRGC135784	PATNAI 31-663::IRGC38133-2	Bangladesh	NA	NA	NA	NA	NA
RDP2	PATO DE GALLINAZO Y 5371::IRGC5766-1	dc353d6b.0	GSOR302625	IRGC121927	PATO DE GALLINAZO Y 5371::IRGC5766-1	Australia	O. sativa	tropical-japonica	1	2.2	2.3
RDP2	PAWHTUN::IRGC33562-1	b226d714.0	GSOR301800	IRGC121080	PAWHTUN::IRGC33562-1	Myanmar	O. sativa	indica	1	1.5	1.5
RDP2	PCT 11\0\0\2,BO 1>55-1-3-1::C1	181bf46e.0	GSOR302507	IRGC121804	PCT 11\0\02,BO 1>55-1-3-1::C1	Colombia	O. sativa	tropical-japonica	0.928	2.1	2.2
RDP2	PCT 4\SA\4\1>1076-2-4-1-5::C1	a51b2a39.0	GSOR302508	IRGC121805	PCT 4SA41>1076-2-4-1-5::C1	Colombia	O. sativa	tropical-japonica	0.87	0.7	0.6
RDP2	PECOS::IRGC66758-1	NA	GSOR302174	IRGC121468	PECOS::IRGC66758-1	United States of America	NA	NA	NA	NA	NA
RDP2	Peek::IRGC11821-1	9fc0cd56.0	GSOR302175	IRGC121469	Peek::IRGC11821-1	Lao People's Democratic Republic	O. sativa	admixed-japonica	0.983	1.6	2.4
RDP2	PEGASO::IRGC81604-1	5bfc8cb2.0	GSOR302176	IRGC121470	PEGASO::IRGC81604-1	Italy	O. sativa	admixed-japonica	0.907	4.7	7.7
RDP2	PEGONIL::GERVEX 539-C1	2d661c20.0	GSOR302509	IRGC121806	PEGONIL::GERVEX 539-C1	Spain	O. sativa	temperate-japonica	1	1.5	1.3
RDP2	PEH PI NUO::IRGC8266-C1	10ccd7df.0	GSOR302510	IRGC121807	PEH PI NUO::IRGC8266-C1	China	O. sativa	admixed-japonica	1	0.8	0.8
RDP2	PELET BANDISA::IRGC57184-1	90ab483e.0	NA	IRGC127022	PELET BANDISA::IRGC57184-1	Philippines	O. sativa	admixed-indica	0.787	4.4	19.9
RDP2	PELITA JANGGUT::IRGC43540-1	e279558c.0	GSOR302587	IRGC121889	PELITA JANGGUT::IRGC43540-1	Indonesia	O. sativa	indica	1	0.9	0.9
RDP2	PERLA::IRGC117021-1	c1784ffd.0	GSOR301801	IRGC121081	PERLA::IRGC117021-1	Cuba	O. sativa	indica	0.915	7.5	9.7
RDP2	PERUM KARUPPAN::IRGC15513-1	911f856a.0	GSOR301802	IRGC121082	PERUM KARUPPAN::IRGC15513-1	Sri Lanka	O. sativa	indica	0.855	6.2	5.8
RDP2	PERUM KARUPPAN::IRGC15524-1	5efeb5b6.0	GSOR301803	IRGC121083	PERUM KARUPPAN::IRGC15524-1	Sri Lanka	O. sativa	indica	0.886	6.6	5.6
RDP2	PETA	c51aa555.0	GSOR301577	IRGC117559	PETA	Indonesia	O. sativa	indica	1	2.3	2.2
RDP2	PHUDUGEY::IRGC32399-1	7f32098d.0	GSOR301804	IRGC121084	PHUDUGEY::IRGC32399-1	Bhutan	O. sativa	admixed	1	5.8	12.3
RDP2	PI 282203::IRGC16292-1	NA	GSOR302177	IRGC121471	PI 282203::IRGC16292-1	Hungary	NA	NA	NA	NA	NA
RDP2	PICONEGRO::IRGC117022-1	1a2b694e.0	GSOR301805	IRGC121085	PICONEGRO::IRGC117022-1	Ecuador	O. sativa	indica	0.972	7.6	7.4
RDP2	PIHATUWEE::IRGC11744-1	NA	GSOR301806	IRGC121086	PIHATUWEE::IRGC11744-1	Sri Lanka	NA	NA	NA	NA	NA
RDP2	PIN KAEO	028ac805.0	GSOR301578	IRGC117560	PIN KAEO	Thailand	O. sativa	tropical-japonica	0.962	0.9	0.6
RDP2	PIN TAWNG	NA	GSOR301579	IRGC117561	PIN TAWNG	Thailand	NA	NA	NA	NA	NA
RDP2	PINAS (BORIK)::IRGC44685-1	4d5bbf08.0	GSOR302626	IRGC121928	PINAS (BORIK)::IRGC44685-1	Philippines	O. sativa	indica	1	4.7	5.8
RDP2	PINURSIGI::IRGC26889-1	aca14ce9.0	GSOR301807	IRGC121087	PINURSIGI::IRGC26889-1	Philippines	O. sativa	indica	1	4.4	4.3
RDP2	PITIPO::IRGC117023-1	f276895c.0	GSOR301808	IRGC121088	PITIPO::IRGC117023-1	Peru	O. sativa	indica	0.994	3.6	4.2
RDP2	PL 20::IRGC50661-1	2aee3efb.0	GSOR302627	IRGC121929	PL 20::IRGC50661-1	Sri Lanka	O. sativa	indica	0.934	1.6	1.8
RDP2	PL 3231::IRGC62891-1	d201f62a.0	GSOR302380	IRGC121677	PL 3231::IRGC62891-1	China	O. sativa	admixed	1	8.2	8.2
RDP2	PL 5068-24::IRGC62952-1	212a733d.0	GSOR302821	IRGC124491	PL 5068-24::IRGC62952-1	China	O. sativa	admixed-japonica	1	1.2	1.4
RDP2	PLANTEA::IRGC31126-1	NA	NA	NA	PLANTEA::IRGC31126-1	Liberia	NA	NA	NA	NA	NA
RDP2	PLE SEET SEE::IRGC66745-1	ba4052aa.0	NA	IRGC127023	PLE SEET SEE::IRGC66745-1	Thailand	O. sativa	admixed-japonica	0.855	5.2	7.3
RDP2	POACEAE A 1::IRGC3641-1	30b72e37.0	GSOR302178	IRGC121472	POACEAE A 1::IRGC3641-1	India	O. sativa	aromatic	1	8.7	7.6
RDP2	PODI HEENATI::IRGC36345-1	dbd7a43d.0	GSOR302179	IRGC121473	PODI HEENATI::IRGC36345-1	Sri Lanka	O. sativa	aus	0.864	4.5	4.1
RDP2	PODI NIYAN WEE::IRGC66529-1	NA	GSOR302822	IRGC124492	PODI NIYAN WEE::IRGC66529-1	Sri Lanka	NA	NA	NA	NA	NA
RDP2	POENOET HITAM::IRGC8193-1	2ced64b0.0	GSOR302180	IRGC121474	POENOET HITAM::IRGC8193-1	Indonesia	O. sativa	admixed	1	3.7	4.3
RDP2	POKKALI	2825323a.0	GSOR301502	IRGC117275	POKKALI	India	O. sativa	indica	0.917	2.1	2.1
RDP2	POKKALI::IRGC108921-C1	98428aae.0	GSOR302711	IRGC122206	POKKALI::IRGC108921-C1	India	O. sativa	indica	0.924	1.7	1.9
RDP2	POKKALI::IRGC26869-C1	953d8cf4.0	GSOR302769	IRGC124416	POKKALI::IRGC26869-C1	Sri Lanka	O. sativa	indica	0.925	0.9	0.9
RDP2	POONAGARI PERUMAL::IRGC47408-1	3e2c5931.0	GSOR302340	IRGC121634	POONAGARI PERUMAL::IRGC47408-1	Sri Lanka	O. sativa	indica	0.907	3.4	3.3
RDP2	POPONG::IRGC13297-1	a078af6b.0	GSOR302181	IRGC121475	POPONG::IRGC13297-1	Malaysia	O. sativa	tropical-japonica	0.995	1.6	1.6
RDP2	POPOT::IRGC43545-C1	1abb6b2c.0	GSOR302511	IRGC121808	POPOT::IRGC43545-C1	Indonesia	O. sativa	indica	1	1.2	1.6
RDP2	PORTACHUELO::IRGC10758-1	606745be.0	NA	IRGC126973	PORTACHUELO::IRGC10758-1	Bolivia	O. sativa	tropical-japonica	0.817	9.9	12
RDP2	PR 26390-581 CRF::IRGC117350-1	5cbe4be7.0	GSOR302823	IRGC124493	PR 26390-581 CRF::IRGC117350-1	Philippines	O. sativa	temperate-japonica	0.946	1.3	1.3
RDP2	PR 304::IRGC1635-1	cb06b36a.0	GSOR301922	IRGC121216	PR 304::IRGC1635-1	Puerto Rico	O. sativa	tropical-japonica	1	1.4	1.3
RDP2	PRATAO	NA	GSOR301580	IRGC117562	PRATAO	Brazil	NA	NA	NA	NA	NA
RDP2	PRETO REGADO 142::IRGC65724-1	a628fcf6.0	GSOR302285	IRGC121579	PRETO REGADO 142::IRGC65724-1	Morocco	O. sativa	temperate-japonica	0.904	0.9	0.9
RDP2	PRIMAVERA::C1	2a7cba52.0	GSOR302512	IRGC121809	PRIMAVERA::C1	Brazil	O. sativa	tropical-japonica	0.911	0.8	0.9
RDP2	PSBRC 18::IRGC117375-1	a79461d6.0	GSOR301809	IRGC121089	PSBRC 18::IRGC117375-1	Philippines	O. sativa	indica	0.997	3.1	4.5
RDP2	PSBRC 46::IRGC99704-1	NA	GSOR302182	IRGC121476	PSBRC 46::IRGC99704-1	Philippines	NA	NA	NA	NA	NA
RDP2	PTB 1::IRGC19304-1	70929367.0	GSOR301810	IRGC121090	PTB 1::IRGC19304-1	India	O. sativa	indica	1	1	0.9
RDP2	PTB 25	NA	GSOR301581	IRGC117563	PTB 25	India	NA	NA	NA	NA	NA
RDP2	PTB 30::IRGC6304-2	NA	GSOR302295	IRGC121589	PTB 30::IRGC6304-2	India	NA	NA	NA	NA	NA
RDP2	PTB 9	99ab52cd.0	GSOR301582	IRGC117564	PTB 9	India	O. sativa	indica	0.9	5.2	6.3
RDP2	PULU LAPA::IRGC48857-C1	e06cb6c5.0	GSOR302513	IRGC121810	PULU LAPA::IRGC48857-C1	Indonesia	O. sativa	tropical-japonica	0.851	4.2	3.3
RDP2	PULUT KELASA::IRGC25599-1	32eff077.0	GSOR302566	IRGC121868	PULUT KELASA::IRGC25599-1	Indonesia	O. sativa	indica	0.975	6.2	5.6
RDP2	PULUT SAMPAKA::IRGC27428-1	b4b4df33.0	GSOR302183	IRGC121477	PULUT SAMPAKA::IRGC27428-1	Indonesia	O. sativa	indica	1	1.2	1.2
RDP2	PULUT TODOPI::IRGC27435-1	83958354.0	GSOR302629	IRGC121931	PULUT TODOPI::IRGC27435-1	Indonesia	O. sativa	tropical-japonica	0.916	6.4	6.7
RDP2	PURBIA (KALANSAR)::IRGC59189-1	3df0675e.0	GSOR301811	IRGC121091	PURBIA (KALANSAR)::IRGC59189-1	Nepal	O. sativa	indica	0.944	0.8	0.8
RDP2	QING GU::IRGC59839-1	47c2ea40.0	GSOR301812	IRGC121092	QING GU::IRGC59839-1	China	O. sativa	indica	1	1.4	1.5
RDP2	QING KE ZAO 1::IRGC67261-1	ce7eb496.0	GSOR301923	IRGC121217	QING KE ZAO 1::IRGC67261-1	China	O. sativa	indica	0.992	2.2	2.3
RDP2	QING SHUI ZAO::IRGC72807-1	NA	GSOR301813	IRGC121093	QING SHUI ZAO::IRGC72807-1	China	NA	NA	NA	NA	NA
RDP2	QUILA 64117::IRGC117024-1	4d7959b3.0	GSOR302782	IRGC124451	QUILA 64117::IRGC117024-1	Chile	O. sativa	temperate-japonica	0.913	0.9	0.7
RDP2	QUMANANI::IRGC15764-1	NA	GSOR302184	IRGC121478	QUMANANI::IRGC15764-1	Afghanistan	NA	NA	NA	NA	NA
RDP2	R 53-157::IRGC15073-1	NA	NA	IRGC135518	R 53-157::IRGC15073-1	Congo, The Democratic Republic of the	NA	NA	NA	NA	NA
RDP2	R 900::IRGC70545-1	NA	GSOR302588	IRGC121890	R 900::IRGC70545-1	Colombia	NA	NA	NA	NA	NA
RDP2	RACE::IRGC15706-1	ddaead61.0	GSOR301814	IRGC121094	RACE::IRGC15706-1	Sri Lanka	O. sativa	indica	0.892	4	4.1
RDP2	RAJ BHOG::IRGC77294-1	7d53852b.0	GSOR301815	IRGC121095	RAJ BHOG::IRGC77294-1	Bangladesh	O. sativa	indica	0.991	2.7	3.1
RDP2	RAKHOIL::IRGC64793-1	65329b91.0	GSOR301816	IRGC121096	RAKHOIL::IRGC64793-1	Bangladesh	O. sativa	aus	1	6.5	8.1
RDP2	RAM TULASI::IRGC181-1	NA	GSOR302186	IRGC121480	RAM TULASI::IRGC181-1	India	NA	NA	NA	NA	NA
RDP2	RAMJAWAIN::IRGC74773-1	8f2e4ad5.0	GSOR302185	IRGC121479	RAMJAWAIN::IRGC74773-1	India	O. sativa	indica	0.78	2.9	3
RDP2	RANAU KADAI::IRGC71604-1	e4833157.0	GSOR302341	IRGC121635	RANAU KADAI::IRGC71604-1	Malaysia	O. sativa	tropical-japonica	0.919	6.8	7.3
RDP2	RANDJANI::IRGC18596-1	95a5f956.0	GSOR302567	IRGC121869	RANDJANI::IRGC18596-1	Indonesia	O. sativa	admixed	1	9	13.6
RDP2	RANG PAN SAW::IRGC64611-1	NA	NA	NA	RANG PAN SAW::IRGC64611-1	Thailand	NA	NA	NA	NA	NA
RDP2	RANGPURI AUS::IRGC66822-1	1580b445.0	GSOR301817	IRGC121097	RANGPURI AUS::IRGC66822-1	Bangladesh	O. sativa	aus	1	3.9	4.4
RDP2	RATHAL	NA	GSOR301583	IRGC117565	RATHAL	Sri Lanka	NA	NA	NA	NA	NA
RDP2	RATHAL	NA	GSOR301584	IRGC117566	RATHAL	Sri Lanka	NA	NA	NA	NA	NA
RDP2	RATHAL::IRGC31524-C1	32b946c6.0	GSOR302712	IRGC122212	RATHAL::IRGC31524-C1	Sri Lanka	O. sativa	tropical-japonica	0.89	8.2	16
RDP2	RATHKANDIRAM::IRGC36507-1	13199c21.0	GSOR301818	IRGC121098	RATHKANDIRAM::IRGC36507-1	Sri Lanka	O. sativa	indica	0.853	4.4	4.4
RDP2	RATHU HEENATI::IRGC15609-1	NA	GSOR302187	IRGC121481	RATHU HEENATI::IRGC15609-1	Sri Lanka	NA	NA	NA	NA	NA
RDP2	RATHUWEE	6ac05b0a.0	GSOR301585	IRGC117567	RATHUWEE	Sri Lanka	O. sativa	indica	0.894	2.1	2.1
RDP2	RAY JAZAYKAYZ::IRGC62181-1	3f47082d.0	GSOR301819	IRGC121099	RAY JAZAYKAYZ::IRGC62181-1	Bhutan	O. sativa	indica	0.939	7.4	8
RDP2	RAY NABJA::IRGC62184-1	NA	GSOR301820	IRGC121100	RAY NABJA::IRGC62184-1	Bhutan	NA	NA	NA	NA	NA
RDP2	RAYADA	e5370b7e.0	GSOR301505	IRGC117283	RAYADA	Bangladesh	O. sativa	aus	0.921	1.4	1.3
RDP2	RAYADA::IRGC27594-1	NA	GSOR302797	IRGC124467	RAYADA::IRGC27594-1	Bangladesh	NA	NA	NA	NA	NA
RDP2	RAYADA::IRGC77210-C1	NA	NA	IRGC127006	RAYADA::IRGC77210-C1	Bangladesh	NA	NA	NA	NA	NA
RDP2	RED PIE BOLD 17-214::IRGC38207-1	NA	GSOR301821	IRGC121101	RED PIE BOLD 17-214::IRGC38207-1	Bangladesh	NA	NA	NA	NA	NA
RDP2	REKET MAUN::IRGC43570-C1	47a38852.0	GSOR302713	IRGC122215	REKET MAUN::IRGC43570-C1	Indonesia	O. sativa	tropical-japonica	0.719	0.7	0.5
RDP2	REXARK::IRGC6313-1	daeaa296.0	GSOR302188	IRGC121482	REXARK::IRGC6313-1	United States of America	O. sativa	tropical-japonica	0.855	3.7	4.5
RDP2	REXORO	f4563383.0	GSOR301586	IRGC117568	REXORO	United States of America	O. sativa	tropical-japonica	1	3.4	4
RDP2	RHS 107-2-1-2TB-1JM::IRGC117025-1	5b46a23b.0	GSOR302189	IRGC121483	RHS 107-2-1-2TB-1JM::IRGC117025-1	Mexico	O. sativa	tropical-japonica	0.927	2.1	2.8
RDP2	RIENALDO BERZANO::IRGC3230-1	d0af3af6.0	GSOR302286	IRGC121580	RIENALDO BERZANO::IRGC3230-1	Turkey	O. sativa	admixed-japonica	0.813	9.2	8.3
RDP2	RIKUTO NORIN 264::IRGC7409-1	5aca49df.0	GSOR302190	IRGC121484	RIKUTO NORIN 264::IRGC7409-1	Japan	O. sativa	admixed-japonica	0.92	2.7	4.1
RDP2	RIKUTO SHIRO HIGE::IRGC506-1	5da42fd9.0	GSOR302191	IRGC121485	RIKUTO SHIRO HIGE::IRGC506-1	Japan	O. sativa	admixed-japonica	0.996	3.1	3.8
RDP2	RIPUN::IRGC71607-1	580cdd2c.0	GSOR302630	IRGC121932	RIPUN::IRGC71607-1	Malaysia	O. sativa	tropical-japonica	0.998	0.7	0.6
RDP2	RIZZOTTO 264::IRGC65727-1	4dff8039.0	GSOR302192	IRGC121486	RIZZOTTO 264::IRGC65727-1	Italy	O. sativa	admixed-japonica	1	2	2
RDP2	ROJOFOTSY 693::GERVEX 8407-C1	6346e91f.0	GSOR302514	IRGC121811	ROJOFOTSY 693::GERVEX 8407-C1	Madagascar	O. sativa	admixed-indica	0.879	7.7	12.5
RDP2	ROJOKELY::GERVEX 8410-C1	4bd6d76f.0	GSOR302714	IRGC122220	ROJOKELY::GERVEX 8410-C1	Madagascar	O. sativa	admixed-indica	0.926	2.3	2.8
RDP2	ROJOMENA 1034::GERVEX 8412-C1	db9c335a.0	GSOR302515	IRGC121812	ROJOMENA 1034::GERVEX 8412-C1	Madagascar	O. sativa	admixed-indica	0.928	1.3	1.6
RDP2	ROJOMENA B 48::GERVEX 8433-C1	NA	GSOR302770	IRGC124418	ROJOMENA B 48::GERVEX 8433-C1	Madagascar	NA	NA	NA	NA	NA
RDP2	ROJOMENA::IRGC69408-1	NA	GSOR302342	IRGC121636	ROJOMENA::IRGC69408-1	Madagascar	NA	NA	NA	NA	NA
RDP2	ROTUNDUS::GERVEX 1243-C1	842bbc1f.0	GSOR302516	IRGC121813	ROTUNDUS::GERVEX 1243-C1	Hungary	O. sativa	temperate-japonica	0.994	1.4	1.1
RDP2	ROVUMA::GERVEX 1245-C1	fb2aa5d5.0	GSOR302517	IRGC121814	ROVUMA::GERVEX 1245-C1	Portugal	O. sativa	admixed-japonica	0.959	1.8	2.2
RDP2	RP 1451-1196-1562-4218::IRGC117351-1	NA	GSOR302343	IRGC121637	RP 1451-1196-1562-4218::IRGC117351-1	India	NA	NA	NA	NA	NA
RDP2	RR 166-645::IRGC117352-1	NA	GSOR301822	IRGC121102	RR 166-645::IRGC117352-1	India	NA	NA	NA	NA	NA
RDP2	RR 203-16::IRGC117353-1	NA	GSOR302344	IRGC121638	RR 203-16::IRGC117353-1	India	NA	NA	NA	NA	NA
RDP2	RT 1031-69	760b308a.0	GSOR301587	IRGC117571	RT 1031-69	Congo, The Democratic Republic of the	O. sativa	tropical-japonica	0.934	6.3	6.4
RDP2	RTS 4	0745f14c.0	GSOR301588	IRGC117574	RTS 4	Viet Nam	O. sativa	indica	1	1.6	2.1
RDP2	RTS 5::IRGC8233-1	e1838272.0	GSOR301823	IRGC121104	RTS 5::IRGC8233-1	Viet Nam	O. sativa	indica	0.893	9.8	8.3
RDP2	RUPA::IRGC69771-1	NA	GSOR302193	IRGC121487	RUPA::IRGC69771-1	Tanzania	NA	NA	NA	NA	NA
RDP2	RUSSO 1::GERVEX 1248-C1	68f6c96b.0	GSOR302518	IRGC121815	RUSSO 1::GERVEX 1248-C1	Italy	O. sativa	temperate-japonica	1	1.2	1
RDP2	RUZZ (HABUR)::IRGC55679-1	4387b815.0	GSOR301824	IRGC121105	RUZZ (HABUR)::IRGC55679-1	Iran	O. sativa	indica	0.918	8.3	7.8
RDP2	RXAR RGUE::IRGC1943-1	599b7524.0	GSOR302194	IRGC121488	RXAR RGUE::IRGC1943-1	United States of America	O. sativa	tropical-japonica	1	1	1
RDP2	S 101::IRGC76310-1	5dbf5fd5.0	GSOR301924	IRGC121218	S 101::IRGC76310-1	United States of America	O. sativa	temperate-japonica	1	1.3	1.1
RDP2	S 624::IRGC8896-C1	1ae6a2eb.0	NA	IRGC127007	S 624::IRGC8896-C1	India	O. sativa	indica	0.993	1.8	2
RDP2	SA TANG::IRGC29676-C1	c10dc5f6.0	GSOR302642	IRGC121944	SA TANG::IRGC29676-C1	Lao People's Democratic Republic	O. sativa	admixed-japonica	0.714	9.3	8.8
RDP2	SABA::IRGC8146-2	e15170c7.0	NA	IRGC135791	SABA::IRGC8146-2	Philippines	O. sativa	tropical-japonica	0.928	1.2	1.1
RDP2	SACIA 1 (TACU)::IRGC117027-1	NA	GSOR302195	IRGC121489	SACIA 1 (TACU)::IRGC117027-1	Bolivia	NA	NA	NA	NA	NA
RDP2	SACIA 4 (JISUNU)::IRGC117028-1	d0bf7f1a.0	GSOR302196	IRGC121490	SACIA 4 (JISUNU)::IRGC117028-1	Bolivia	O. sativa	tropical-japonica	0.777	2.4	2.9
RDP2	SADA DANGA BORO::IRGC77298-1	946e0202.0	GSOR301825	IRGC121106	SADA DANGA BORO::IRGC77298-1	Bangladesh	O. sativa	indica	0.871	1.4	1.5
RDP2	SADA SOLAY::IRGC73118-1	921baacd.0	GSOR301826	IRGC121107	SADA SOLAY::IRGC73118-1	Pakistan	O. sativa	aus	1	3.6	3.9
RDP2	SADRI::IRGC33949-1	0b7d031b.0	GSOR302197	IRGC121491	SADRI::IRGC33949-1	Iran	O. sativa	aromatic	1	2.8	2.8
RDP2	SAFED MACAN::IRGC74775-1	c4b1ffcf.0	GSOR301827	IRGC121108	SAFED MACAN::IRGC74775-1	India	O. sativa	aus	0.994	6.1	5.9
RDP2	SAFRI 17::IRGC117376-1	49a3b897.0	GSOR302381	IRGC121678	SAFRI 17::IRGC117376-1	India	O. sativa	temperate-japonica	0.899	0.9	0.7
RDP2	SAHEL 108::C1	8278a099.0	GSOR302715	IRGC122232	SAHEL 108::C1	Senegal	O. sativa	indica	1	1.6	5.4
RDP2	SAHEL 159::C1	NA	GSOR302640	IRGC121942	SAHEL 159::C1	Senegal	NA	NA	NA	NA	NA
RDP2	SAHELIKA::C1	NA	GSOR302519	IRGC121821	SAHELIKA::C1	Mali	NA	NA	NA	NA	NA
RDP2	SALUMPIKIT::IRTP 4777-C1	31686493.0	GSOR302716	IRGC122236	SALUMPIKIT::IRTP 4777-C1	Philippines	O. sativa	indica	0.978	1.7	1.6
RDP2	SAMBA MAHSURI::IRGC117377-1	NA	GSOR302198	IRGC121492	SAMBA MAHSURI::IRGC117377-1	India	NA	NA	NA	NA	NA
RDP2	SAMBALA MALO::C1	441fd56b.0	GSOR302717	IRGC122239	SAMBALA MALO::C1	Mali	O. sativa	indica	1	1.4	1.4
RDP2	SAMBEGEURY::IRGC4935-1	148de2ee.0	GSOR302382	IRGC121679	SAMBEGEURY::IRGC4935-1	Senegal	O. sativa	indica	0.93	8	8.1
RDP2	SAMPATTI::IRGC25920-1	6fe1d5f1.0	GSOR301828	IRGC121109	SAMPATTI::IRGC25920-1	Bangladesh	O. sativa	aus	0.797	8.9	9.2
RDP2	SAMPOG::IRGC71609-1	c330d53d.0	GSOR302199	IRGC121493	SAMPOG::IRGC71609-1	Malaysia	O. sativa	admixed	1	9.7	47.3
RDP2	SAN ANDREA::GERVEX 1395-C1	3be0177e.0	GSOR302641	IRGC121943	SAN ANDREA::GERVEX 1395-C1	Italy	O. sativa	temperate-japonica	0.798	1.7	1.7
RDP2	SAN DU BAI MI HONG GU::IRGC59849-1	522427a2.0	GSOR301829	IRGC121110	SAN DU BAI MI HONG GU::IRGC59849-1	China	O. sativa	indica	0.937	7	8.5
RDP2	SAN RI QI::IRGC59855-1	NA	GSOR301830	IRGC121111	SAN RI QI::IRGC59855-1	China	NA	NA	NA	NA	NA
RDP2	SANG DO::IRGC19850-1	d6eadc4d.0	GSOR302200	IRGC121494	SANG DO::IRGC19850-1	Korea, Republic of	O. sativa	temperate-japonica	0.893	4.6	8
RDP2	SANHYANG DAEME::IRGC2245-1	b0a4723c.0	GSOR302287	IRGC121581	SANHYANG DAEME::IRGC2245-1	Korea, Republic of	O. sativa	admixed-japonica	0.971	2.9	2.5
RDP2	SANTHI SUFAID 207::IRGC28212-1	0ac8b40d.0	GSOR301831	IRGC121112	SANTHI SUFAID 207::IRGC28212-1	Pakistan	O. sativa	aus	1	6.8	6.8
RDP2	SAO::IRGC61467-1	a36b3994.0	GSOR302345	IRGC121639	SAO::IRGC61467-1	Liberia	O. sativa	admixed	1	0.8	0.9
RDP2	SAREINA::IRGC67757-1	6302479a.0	GSOR302201	IRGC121495	SAREINA::IRGC67757-1	India	O. sativa	aus	0.999	3.3	3.3
RDP2	SATHI 34-36::C1	4085f2b3.0	GSOR302643	IRGC121945	SATHI 34-36::C1	India	O. sativa	aus	0.94	8.1	8.3
RDP2	SATHIYA::IRGC67759-1	NA	GSOR302383	IRGC121680	SATHIYA::IRGC67759-1	India	NA	NA	NA	NA	NA
RDP2	SATHRA 278::IRGC28239-1	740ad2ae.0	GSOR301884	IRGC121174	SATHRA 278::IRGC28239-1	Pakistan	O. sativa	aus	1	7.1	7.3
RDP2	SAVIO::GERVEX 635-C1	1938daea.0	GSOR302644	IRGC121946	SAVIO::GERVEX 635-C1	Italy	O. sativa	admixed-japonica	1	1	0.8
RDP2	SAYARI::IRGC74716-1	NA	GSOR301885	IRGC121175	SAYARI::IRGC74716-1	India	NA	NA	NA	NA	NA
RDP2	SAYLLEBON::IRGC32509-1	e349f491.0	GSOR302202	IRGC121496	SAYLLEBON::IRGC32509-1	Liberia	O. sativa	tropical-japonica	0.885	6.2	8.5
RDP2	SCENTED RICE EDOMEN::IRGC11342-1	99d33763.0	GSOR301925	IRGC121219	SCENTED RICE EDOMEN::IRGC11342-1	Japan	O. sativa	temperate-japonica	1	1.3	1
RDP2	SEBERANG MR 77::C1	a1260394.0	GSOR302771	IRGC124421	SEBERANG MR 77::C1	Mali	O. sativa	indica	1	1.1	1.2
RDP2	SEBOTA 65::C1	0c5f565a.0	GSOR302718	IRGC122242	SEBOTA 65::C1	Brazil	O. sativa	indica	0.969	6.3	6.8
RDP2	SEENETTI::IRGC47414-1	d9812864.0	GSOR301832	IRGC121114	SEENETTI::IRGC47414-1	Sri Lanka	O. sativa	aus	0.817	8.4	8.4
RDP2	SELENIO::IRGC82434-1	NA	GSOR302203	IRGC121497	SELENIO::IRGC82434-1	Italy	NA	NA	NA	NA	NA
RDP2	SENG::IRGC23776-1	6b7c863c.0	GSOR302204	IRGC121498	SENG::IRGC23776-1	Thailand	O. sativa	admixed-japonica	1	1.6	1.9
RDP2	SERETY::IRGC34732-1	NA	GSOR301833	IRGC121115	SERETY::IRGC34732-1	Bangladesh	NA	NA	NA	NA	NA
RDP2	SEULENDE::IRGC66635-1	f75b18e9.0	GSOR302824	IRGC124494	SEULENDE::IRGC66635-1	Indonesia	O. sativa	indica	1	1.9	2.1
RDP2	SHA PASAND::IRGC76989-1	NA	GSOR302206	IRGC121500	SHA PASAND::IRGC76989-1	Iran	NA	NA	NA	NA	NA
RDP2	SHADA SHAITA::IRGC64796-1	NA	GSOR301834	IRGC121116	SHADA SHAITA::IRGC64796-1	Bangladesh	NA	NA	NA	NA	NA
RDP2	SHANKA::IRGC67848-1	46aa9c6a.0	GSOR302205	IRGC121499	SHANKA::IRGC67848-1	Bhutan	O. sativa	aromatic	0.959	5.3	5.1
RDP2	SHANKAR::IRGC74777-1	NA	GSOR301602	IRGC120854	SHANKAR::IRGC74777-1	India	NA	NA	NA	NA	NA
RDP2	SHESTAK::IRGC32351-1	NA	GSOR302384	IRGC121681	SHESTAK::IRGC32351-1	Iran	NA	NA	NA	NA	NA
RDP2	SHINCHIKU IKU 103::IRGC10430-1	850b5257.0	GSOR302207	IRGC121501	SHINCHIKU IKU 103::IRGC10430-1	Taiwan	O. sativa	temperate-japonica	0.716	9.5	17.9
RDP2	SHINCHIKU IKU 150::IRGC10433-1	5c0c6c6a.0	GSOR302208	IRGC121502	SHINCHIKU IKU 150::IRGC10433-1	Taiwan	O. sativa	temperate-japonica	0.833	7.3	11.4
RDP2	SHIRATAMA::IRGC5394-1	529e807c.0	GSOR302346	IRGC121640	SHIRATAMA::IRGC5394-1	Japan	O. sativa	temperate-japonica	1	1.5	1.2
RDP2	SHIRKATI::IRGC14528-1	b1d2a9e0.0	GSOR301835	IRGC121117	SHIRKATI::IRGC14528-1	Afghanistan	O. sativa	aus	0.987	9.7	9.8
RDP2	SHONTH::IRGC74717-1	db083205.0	GSOR301836	IRGC121118	SHONTH::IRGC74717-1	India	O. sativa	indica	1	2.1	2.6
RDP2	SHSS 381::GERVEX 549-C1	e56c4dc8.0	GSOR302520	IRGC121822	SHSS 381::GERVEX 549-C1	Spain	O. sativa	temperate-japonica	0.797	1.3	1
RDP2	SI KURIA::IRGC66651-1	4a4f7bcf.0	NA	IRGC127024	SI KURIA::IRGC66651-1	Indonesia	O. sativa	tropical-japonica	0.882	4.8	5.7
RDP2	SIJAMBI SAPUSI::IRGC66650-1	eec8e16c.0	GSOR302209	IRGC121503	SIJAMBI SAPUSI::IRGC66650-1	Indonesia	O. sativa	indica	1	1.1	1.4
RDP2	SILAD::IRGC71619-1	95c8dd01.0	GSOR302631	IRGC121933	SILAD::IRGC71619-1	Malaysia	O. sativa	tropical-japonica	1	1.1	1.2
RDP2	SILADON::IRGC71620-1	985c5d71.0	GSOR302825	IRGC124495	SILADON::IRGC71620-1	Malaysia	O. sativa	tropical-japonica	1	0.8	0.7
RDP2	SIMUL KHURI::IRGC35154-1	a6888b79.0	GSOR301837	IRGC121120	SIMUL KHURI::IRGC35154-1	India	O. sativa	aus	1	3.2	3.1
RDP2	SINDURI::IRGC74778-1	3573bee5.0	GSOR302347	IRGC121641	SINDURI::IRGC74778-1	India	O. sativa	indica	0.964	5	7.3
RDP2	SINNA SITHIRA KALI::IRGC51064-C1	2c12e583.0	GSOR302772	IRGC124424	SINNA SITHIRA KALI::IRGC51064-C1	Sri Lanka	O. sativa	indica	0.93	3.5	4.3
RDP2	SIPULUT BRASTAGI::IRGC25759-1	b91c909a.0	GSOR302385	IRGC121682	SIPULUT BRASTAGI::IRGC25759-1	Indonesia	O. sativa	tropical-japonica	0.903	3.7	4.7
RDP2	SIRIBU RIBU::IRGC25791-1	a5f000cd.0	GSOR302826	IRGC124496	SIRIBU RIBU::IRGC25791-1	Indonesia	O. sativa	indica	0.897	5.9	5.3
RDP2	SL 51::IRGC39932-1	NA	GSOR302827	IRGC124497	SL 51::IRGC39932-1	Pakistan	NA	NA	NA	NA	NA
RDP2	SLO 16::IRGC63-1	NA	GSOR301838	IRGC121121	SLO 16::IRGC63-1	India	NA	NA	NA	NA	NA
RDP2	SML 81 B::IRGC393-1	fd06d669.0	GSOR302833	IRGC124503	SML 81 B::IRGC393-1	Surinam	O. sativa	admixed	1	0.7	0.7
RDP2	SOKANA::IRGC52763-1	794cc33e.0	GSOR301926*	IRGC121220	SOKANA::IRGC52763-1	India	O. sativa	aus	1	2.5	2.9	*94.19%	*the lack of perfect identity in cases where we have two genotypes on the same accession is likely due to the fact that "a different plant from the same genetic stock was used for genotyping during successive generations of single seed descent�
RDP2	SOKANA::IRGC52763-1	f8fbb82d.0	GSOR301926*	IRGC121220	SOKANA::IRGC52763-1	India	O. sativa	aus	1	2.9	2.5		*used in the GWAS for grain average length
RDP2	SOKOU MALSIRA::IRGC77301-1	869b040a.0	GSOR301839	IRGC121122	SOKOU MALSIRA::IRGC77301-1	Bangladesh	O. sativa	indica	0.915	4.3	4.7
RDP2	SOLOI::IRGC37598-1	166fad80.0	GSOR301840	IRGC121123	SOLOI::IRGC37598-1	Bangladesh	O. sativa	aus	1	2.6	2.6
RDP2	SOM CAU 70 A::IRGC8227-1	62a933c9.0	GSOR302348	IRGC121642	SOM CAU 70 A::IRGC8227-1	Viet Nam	O. sativa	indica	1	3	3.1
RDP2	SOMIMADAMO::IRGC69044-1	a7ba1ad9.0	GSOR301841	IRGC121124	SOMIMADAMO::IRGC69044-1	Madagascar	O. sativa	indica	0.838	7.9	8.5
RDP2	SOMIZY::GERVEX 8419-C1	e0f095ac.0	GSOR302521	IRGC121823	SOMIZY::GERVEX 8419-C1	Madagascar	O. sativa	indica	0.725	2.4	3.5
RDP2	SONA CHUR::IRGC53931-1	669c0aed.0	NA	NA	SONA CHUR::IRGC53931-1	India	O. sativa	temperate-japonica	1	3	3
RDP2	SONA::IRGC26971-C1	0c1db998.0	GSOR302719	IRGC122255	SONA::IRGC26971-C1	India	O. sativa	indica	1	1.9	1.8
RDP2	SOUN BONG 9::IRGC72554-1	1f505831.0	GSOR302210	IRGC121504	SOUN BONG 9::IRGC72554-1	Democratic People's Republic of Korea	O. sativa	temperate-japonica	1	0.7	0.4
RDP2	SOURE::GERVEX 1294-C1	08beaab3.0	GSOR302522	IRGC121824	SOURE::GERVEX 1294-C1	Portugal	O. sativa	temperate-japonica	1	2	2.1
RDP2	SPEAKER::C1	4c99061a.0	GSOR302523	IRGC121825	SPEAKER::C1	Philippines	O. sativa	tropical-japonica	1	0.9	0.7
RDP2	SPR 87032-2-1-1-4::IRGC117355-1	NA	GSOR301842	IRGC121125	SPR 87032-2-1-1-4::IRGC117355-1	Thailand	NA	NA	NA	NA	NA
RDP2	SPTLR 7201-PRE 26-2-GM-4::IRGC117356-1	4ab24252.0	GSOR302632	IRGC121934	SPTLR 7201-PRE 26-2-GM-4::IRGC117356-1	Thailand	O. sativa	indica	0.99	5.4	7
RDP2	SR 26 B::IRGC10798-1	5dc70773.0	GSOR302386	IRGC121683	SR 26 B::IRGC10798-1	Japan	O. sativa	indica	0.947	2.8	3
RDP2	SRE NIEN CON::IRGC14975-2	NA	NA	IRGC135798	SRE NIEN CON::IRGC14975-2	Viet Nam	NA	NA	NA	NA	NA
RDP2	SREERAMPUR SHAITA::IRGC64799-1	NA	GSOR301843	IRGC121126	SREERAMPUR SHAITA::IRGC64799-1	Bangladesh	NA	NA	NA	NA	NA
RDP2	SSAL BYEO 2::IRGC19868-1	d0494145.0	GSOR302211	IRGC121505	SSAL BYEO 2::IRGC19868-1	Korea, Republic of	O. sativa	temperate-japonica	1	1.2	0.9
RDP2	STG 556011::IRGC4059-1	3aacc5da.0	GSOR301927	IRGC121221	STG 556011::IRGC4059-1	United States of America	O. sativa	admixed-japonica	1	2.2	1.7
RDP2	SU JUNG ZO::IRGC19861-1	773d6ecf.0	GSOR302214	IRGC121508	SU JUNG ZO::IRGC19861-1	Korea, Republic of	O. sativa	temperate-japonica	1	1.7	1.6
RDP2	SU WON::IRGC2396-1	bcea78dd.0	GSOR302218	IRGC121512	SU WON::IRGC2396-1	Korea, Republic of	O. sativa	admixed-japonica	1	1.6	1.9
RDP2	SUDU HEENATI::IRGC15675-1	NA	GSOR302212	IRGC121506	SUDU HEENATI::IRGC15675-1	Sri Lanka	NA	NA	NA	NA	NA
RDP2	SUDURU SAMBA::IRGC15272-1	NA	NA	IRGC127025	SUDURU SAMBA::IRGC15272-1	Sri Lanka	NA	NA	NA	NA	NA
RDP2	SUDUWEE::IRGC8972-1	NA	GSOR301844	IRGC121127	SUDUWEE::IRGC8972-1	Sri Lanka	NA	NA	NA	NA	NA
RDP2	SUFAID 246::IRGC28303-1	b598fb70.0	GSOR301845	IRGC121128	SUFAID 246::IRGC28303-1	Pakistan	O. sativa	aus	1	5.7	5.8
RDP2	SUGDASI MONA::IRGC73123-1	NA	GSOR302213	IRGC121507	SUGDASI MONA::IRGC73123-1	Pakistan	NA	NA	NA	NA	NA
RDP2	SUKHIMMI::IRGC67849-1	d8ee9654.0	GSOR302215	IRGC121509	SUKHIMMI::IRGC67849-1	Bhutan	O. sativa	admixed	1	2.3	2
RDP2	SULAI::IRGC8908-1	NA	GSOR302633	IRGC121935	SULAI::IRGC8908-1	Sri Lanka	NA	NA	NA	NA	NA
RDP2	SULTANJATA::IRGC25924-1	NA	GSOR301846	IRGC121129	SULTANJATA::IRGC25924-1	Bangladesh	NA	NA	NA	NA	NA
RDP2	SUNBONNET::IRGC137-1	d809159c.0	GSOR302216	IRGC121510	SUNBONNET::IRGC137-1	United States of America	O. sativa	tropical-japonica	0.871	6.9	9.9
RDP2	SUNTING BEUREUNYEN::IRGC66676-1	c35a8e46.0	GSOR302634	IRGC121936	SUNTING BEUREUNYEN::IRGC66676-1	Indonesia	O. sativa	indica	1	2.6	2.8
RDP2	SURJA MUKHI::IRGC35166-1	a7398760.0	GSOR301887	IRGC121181	SURJA MUKHI::IRGC35166-1	India	O. sativa	aus	1	6.4	5.6
RDP2	SURMANIYA::IRGC61148-1	NA	GSOR301847	IRGC121130	SURMANIYA::IRGC61148-1	India	NA	NA	NA	NA	NA
RDP2	SUTHUWEE::IRGC8915-1	ae012399.0	GSOR301848	IRGC121131	SUTHUWEE::IRGC8915-1	Sri Lanka	O. sativa	indica	0.865	9.2	9.4
RDP2	SUWEON 251::IRGC46964-1	NA	GSOR302217	IRGC121511	SUWEON 251::IRGC46964-1	Korea, Republic of	NA	NA	NA	NA	NA
RDP2	SUWEON 280::GERVEX 1306-C1	7ae14817.0	GSOR302524	IRGC121826	SUWEON 280::GERVEX 1306-C1	Korea, Republic of	O. sativa	indica	0.915	2.4	2.7
RDP2	SWARNA	59581b9f.0	GSOR301503	IRGC117278	SWARNA	India	O. sativa	indica	1	3	3
RDP2	SWARNA::IRGC117278-C1	79010787.0	GSOR302720	IRGC122258	SWARNA::IRGC117278-C1	India	O. sativa	indica	1	1.7	1.7
RDP2	SZARVASI 70::IRGC50924-1	f8185856.0	GSOR302219	IRGC121513	SZARVASI 70::IRGC50924-1	Hungary	O. sativa	temperate-japonica	0.845	1	0.9
RDP2	SZE MIN Y 4269::IRGC1014-1	6bcd80c9.0	GSOR302220	IRGC121514	SZE MIN Y 4269::IRGC1014-1	Australia	O. sativa	indica	0.986	3.7	3.5
RDP2	SZIMAI::IRGC65743-1	6fb127b9.0	GSOR302221	IRGC121515	SZIMAI::IRGC65743-1	China	O. sativa	indica	0.922	6.6	6.8
RDP2	T 26::IRGC46768-1	NA	GSOR301849	IRGC121133	T 26::IRGC46768-1	India	NA	NA	NA	NA	NA
RDP2	TA SHUA::IRGC4266-1	c8fc9010.0	GSOR302227	IRGC121521	TA SHUA::IRGC4266-1	China	O. sativa	indica	0.957	3.3	3.4
RDP2	TABUNO (WHITE)::IRGC55403-2	NA	NA	IRGC135800	TABUNO (WHITE)::IRGC55403-2	Philippines	NA	NA	NA	NA	NA
RDP2	TADUKAN::IRGC9804-1	1cfc70d3.0	GSOR302349	IRGC121643	TADUKAN::IRGC9804-1	Philippines	O. sativa	indica	0.889	7.6	6.5
RDP2	TAHUN PUTEH::IRGC71631-1	615bc0c5.0	GSOR302828	IRGC124498	TAHUN PUTEH::IRGC71631-1	Malaysia	O. sativa	tropical-japonica	0.954	2.9	2.3
RDP2	TAICHUNG 163::IRGC65293-1	6e558caa.0	GSOR302222	IRGC121516	TAICHUNG 163::IRGC65293-1	Taiwan	O. sativa	temperate-japonica	0.795	9.2	14.5
RDP2	TAINAN IKU 512::IRGC2993-1	86e65036.0	GSOR302223	IRGC121517	TAINAN IKU 512::IRGC2993-1	Taiwan	O. sativa	temperate-japonica	0.996	3.7	3.8
RDP2	TAINUNG 29::IRGC65309-1	cda1ae58.0	GSOR302350	IRGC121644	TAINUNG 29::IRGC65309-1	Taiwan	O. sativa	temperate-japonica	1	1.4	1.1
RDP2	TAINUNG 49::IRGC65317-1	f6801eb5.0	GSOR301928	IRGC121222	TAINUNG 49::IRGC65317-1	Taiwan	O. sativa	temperate-japonica	1	1.2	0.9
RDP2	TAK SIAH::IRGC73126-1	9dd98930.0	GSOR301930	IRGC121224	TAK SIAH::IRGC73126-1	Pakistan	O. sativa	admixed	1	7.1	10.3
RDP2	TAK SUFAID::IRGC73127-1	89d2c5a0.0	GSOR301850	IRGC121134	TAK SUFAID::IRGC73127-1	Pakistan	O. sativa	aus	1	7.1	7.4
RDP2	TAK::IRGC73124-1	NA	GSOR302288	IRGC121582	TAK::IRGC73124-1	Pakistan	NA	NA	NA	NA	NA
RDP2	TAKMARU::IRGC67852-1	1ded3870.0	GSOR301929	IRGC121223	TAKMARU::IRGC67852-1	Bhutan	O. sativa	admixed-japonica	0.906	2.6	2.7
RDP2	TAN SIBUKU::IRGC71636-1	NA	GSOR302224	IRGC121518	TAN SIBUKU::IRGC71636-1	Malaysia	NA	NA	NA	NA	NA
RDP2	TANDUI::IRGC71635-C1	1ddd092f.0	GSOR302721	IRGC122262	TANDUI::IRGC71635-C1	Malaysia	O. sativa	tropical-japonica	1	0.6	0.4
RDP2	TANGKAI ROTAN::IRGC31-1	d2322ff7.0	GSOR302568	IRGC121870	TANGKAI ROTAN::IRGC31-1	Malaysia	O. sativa	indica	1	2.3	2.2
RDP2	TAOTHABI::IRGC13746-1	ce24c687.0	GSOR301851	IRGC121135	TAOTHABI::IRGC13746-1	India	O. sativa	aus	0.843	3.6	3.2
RDP2	TAPUNGOL (WHITE)::IRGC47345-1	NA	GSOR302589	IRGC121891	TAPUNGOL (WHITE)::IRGC47345-1	Philippines	NA	NA	NA	NA	NA
RDP2	TARA::IRGC59244-1	NA	GSOR302351	IRGC121645	TARA::IRGC59244-1	Nepal	NA	NA	NA	NA	NA
RDP2	TAREME::IRGC32357-1	NA	GSOR302225	IRGC121519	TAREME::IRGC32357-1	Iran	NA	NA	NA	NA	NA
RDP2	TARRA 140::IRGC65746-1	78eec49e.0	GSOR302226	IRGC121520	TARRA 140::IRGC65746-1	Australia	O. sativa	temperate-japonica	0.793	7.1	7.3
RDP2	TCHAMPA	280a75b5.0	GSOR301589	IRGC117585	TCHAMPA	Iran	O. sativa	aus	0.862	7.5	7.7
RDP2	TCHAMPA	NA	GSOR301590	IRGC117586	TCHAMPA	Iran	NA	NA	NA	NA	NA
RDP2	TD 2	NA	GSOR302398	IRGC121695	TD 2	Thailand	NA	NA	NA	NA	NA
RDP2	TD 25	503b79f9.0	GSOR301591	IRGC117587	TD 25	Thailand	O. sativa	indica	0.918	9.7	9.8
RDP2	TE KHA TRANG HOA BINH::IRGC78380-1	NA	NA	NA	TE KHA TRANG HOA BINH::IRGC78380-1	Viet Nam	NA	NA	NA	NA	NA
RDP2	TELIMANI::C1	04a9a633.0	GSOR302525	IRGC121827	TELIMANI::C1	Mali	O. sativa	indica	0.992	1.7	1.6
RDP2	TELOVOLANA 177::GERVEX 8391-C1	d225a930.0	NA	IRGC127008	TELOVOLANA 177::GERVEX 8391-C1	Madagascar	O. sativa	admixed-indica	0.728	1.1	1
RDP2	TELOVOLANA::IRGC69969-1	a0c41ad0.0	GSOR301852	IRGC121136	TELOVOLANA::IRGC69969-1	Madagascar	O. sativa	admixed-indica	1	4.1	3.6
RDP2	TEPI BORO	be814f56.0	GSOR301592	IRGC117588	TEPI BORO	Bangladesh	O. sativa	aus	1	1.9	1.7
RDP2	TETEP	NA	GSOR301593	IRGC117589	TETEP	Viet Nam	NA	NA	NA	NA	NA
RDP2	TEXMONT::GERVEX 1673-C1	7e8cbe08.0	GSOR302526	IRGC121828	TEXMONT::GERVEX 1673-C1	United States of America	O. sativa	tropical-japonica	0.893	2.3	2.3
RDP2	TGR 1395::IRGC64716-1	NA	NA	NA	TGR 1395::IRGC64716-1	Zimbabwe	NA	NA	NA	NA	NA
RDP2	TGR 923::IRGC64742-1	NA	NA	IRGC135519	TGR 923::IRGC64742-1	Zimbabwe	NA	NA	NA	NA	NA
RDP2	THAPACHINIYA::IRGC16234-1	2eafa96f.0	GSOR301931	IRGC121225	THAPACHINIYA::IRGC16234-1	Nepal	O. sativa	indica	0.98	4.7	6.3
RDP2	THIERNO BANDE::IRGC16009-C1	62b3c9db.0	NA	IRGC131922	THIERNO BANDE::IRGC16009-C1	Senegal	O. sativa	indica	1	1.5	2
RDP2	TI KU::IRGC1224-1	20ae61ed.0	GSOR301853	IRGC121137	TI KU::IRGC1224-1	China	O. sativa	indica	1	1.6	1.7
RDP2	TIE SI WU::IRGC59930-1	d10e2929.0	GSOR301932	IRGC121226	TIE SI WU::IRGC59930-1	China	O. sativa	temperate-japonica	0.971	1	0.8
RDP2	TIE WANG DA DAO::IRGC59932-1	3f0e6324.0	GSOR302228	IRGC121522	TIE WANG DA DAO::IRGC59932-1	China	O. sativa	temperate-japonica	0.907	3.9	6.9
RDP2	TIKKIRISAMBA::IRGC8947-1	5d627b54.0	GSOR302590	IRGC121892	TIKKIRISAMBA::IRGC8947-1	Sri Lanka	O. sativa	indica	0.892	2.1	2.8
RDP2	TNAU 7456::IRGC39858-1	61544ce0.0	GSOR301854	IRGC121139	TNAU 7456::IRGC39858-1	India	O. sativa	indica	1	2.4	2.4
RDP2	TOANG::IRGC19144-1	1e443ba8.0	GSOR302229	IRGC121523	TOANG::IRGC19144-1	Indonesia	O. sativa	tropical-japonica	0.984	3.2	3.7
RDP2	TOKAMBANY 663::GERVEX 8358-C1	41079769.0	GSOR302527	IRGC121829	TOKAMBANY 663::GERVEX 8358-C1	Madagascar	O. sativa	indica	0.733	3	2.9
RDP2	TOKAMBANY 669::GERVEX 8406-C1	11de926a.0	GSOR302528	IRGC121830	TOKAMBANY 669::GERVEX 8406-C1	Madagascar	O. sativa	admixed-indica	0.87	7.8	8.2
RDP2	TONO BREA 439::IRGC10661-1	NA	GSOR302635	IRGC121937	TONO BREA 439::IRGC10661-1	Dominican Republic	NA	NA	NA	NA	NA
RDP2	TORIO::GERVEX 1333-C1	b1b06a70.0	GSOR302529	IRGC121831	TORIO::GERVEX 1333-C1	Portugal	O. sativa	admixed-japonica	1	1.6	1.3
RDP2	TORO 2::IRGC66761-1	71271947.0	GSOR302798	IRGC124468	TORO 2::IRGC66761-1	United States of America	O. sativa	tropical-japonica	0.738	1.8	2.2
RDP2	TORO::IRGC50596-1	23b0b44c.0	GSOR302636	IRGC121938	TORO::IRGC50596-1	Brazil	O. sativa	tropical-japonica	1	2.5	2.4
RDP2	TOS 10483::IRGC56723-1	d241d0cb.0	GSOR302230	IRGC121524	TOS 10483::IRGC56723-1	Guinea-Bissau	O. sativa	tropical-japonica	0.973	4.7	7
RDP2	TOS 5790::IRGC117256-1	1c2c05d9.0	GSOR302352	IRGC121646	TOS 5790::IRGC117256-1	Nigeria	O. sativa	tropical-japonica	0.859	2.4	2.8
RDP2	TOS 724::IRGC11108-1	bf3633e6.0	GSOR302289	IRGC121583	TOS 724::IRGC11108-1	United States of America	O. sativa	tropical-japonica	0.855	1.1	0.8
RDP2	TOS 7564::IRGC47017-1	d38fc026.0	NA	IRGC127026	TOS 7564::IRGC47017-1	Cote d'Ivoire	O. sativa	admixed	1	9	12.1
RDP2	TOX 1011-4-1::IRGC117033-1	422f0805.0	GSOR302231	IRGC121525	TOX 1011-4-1::IRGC117033-1	Nigeria	O. sativa	tropical-japonica	0.988	4	4.4
RDP2	TOX 1859-102-3M-14::IRGC117034-1	NA	NA	NA	TOX 1859-102-3M-14::IRGC117034-1	Nigeria	NA	NA	NA	NA	NA
RDP2	TOX 2104-2-1::IRGC117257-1	9632b269.0	GSOR302232	IRGC121526	TOX 2104-2-1::IRGC117257-1	Nigeria	O. sativa	tropical-japonica	0.953	4	5.3
RDP2	TRES MESES::IRGC6464-C1	8d08169c.0	GSOR302722	IRGC122270	TRES MESES::IRGC6464-C1	Brazil	O. sativa	tropical-japonica	1	0.6	0.5
RDP2	TSAKA::IRGC64934-C1	33c78350.0	GSOR302530	IRGC121832	TSAKA::IRGC64934-C1	Bhutan	O. sativa	indica	0.759	2	2
RDP2	TSIAMPOETRY::IRGC77902-1	e04883b4.0	GSOR301855	IRGC121140	TSIAMPOETRY::IRGC77902-1	Madagascar	O. sativa	indica	0.806	6.5	5.4
RDP2	TSIPALA 1231::GERVEX 8418-C1	431da0d8.0	GSOR302773	IRGC124425	TSIPALA 1231::GERVEX 8418-C1	Madagascar	O. sativa	admixed-indica	0.933	2.5	11.3
RDP2	TSIPALA 89::GERVEX 8385-C1	012f5783.0	GSOR302531	IRGC121833	TSIPALA 89::GERVEX 8385-C1	Madagascar	O. sativa	tropical-japonica	0.931	0.9	0.9
RDP2	TSIPALA B 160::GERVEX 8378-C1	b8626bf8.0	GSOR302774	IRGC124426	TSIPALA B 160::GERVEX 8378-C1	Madagascar	O. sativa	indica	1	1.5	1.5
RDP2	TSIPALA FOTAKA::IRGC69080-1	68e4cbcd.0	GSOR302387	IRGC121684	TSIPALA FOTAKA::IRGC69080-1	Madagascar	O. sativa	indica	0.952	7.9	7.2
RDP2	TSIPALA FOTSY 1883::GERVEX 5387-C1	8c7826c2.0	GSOR302532	IRGC121834	TSIPALA FOTSY 1883::GERVEX 5387-C1	Madagascar	O. sativa	indica	0.756	3.3	3.4
RDP2	TSIPALA FOTSY::IRGC69973-1	NA	GSOR301856	IRGC121141	TSIPALA FOTSY::IRGC69973-1	Madagascar	NA	NA	NA	NA	NA
RDP2	TSIPALA MENA 626::GERVEX 5392-C1	7743e15d.0	GSOR302775	IRGC124427	TSIPALA MENA 626::GERVEX 5392-C1	Madagascar	O. sativa	indica	1	1.6	1.4
RDP2	TSIPALA MENA::IRGC69977-1	18beb528.0	GSOR301857	IRGC121142	TSIPALA MENA::IRGC69977-1	Madagascar	O. sativa	indica	0.816	5.7	5.2
RDP2	TSIPALA::IRGC10989-1	NA	GSOR301858	IRGC121144	TSIPALA::IRGC10989-1	Madagascar	NA	NA	NA	NA	NA
RDP2	TSON HSU DAU::IRGC4711-1	2a4742a1.0	GSOR302233	IRGC121527	TSON HSU DAU::IRGC4711-1	China	O. sativa	indica	1	1.7	1.6
RDP2	TUMO TUMO::IRGC71641-2	c3a0f7fe.0	NA	IRGC135805	TUMO TUMO::IRGC71641-2	Malaysia	O. sativa	admixed	1	7.8	25.5
RDP2	TUNG CH'IU AI::IRGC34265-1	e9a738b5.0	GSOR301859	IRGC121145	TUNG CH'IU AI::IRGC34265-1	China	O. sativa	aus	0.861	1.6	1.6
RDP2	TUNGHWANPEI::IRGC50195-1	64f24c90.0	GSOR301933	IRGC121227	TUNGHWANPEI::IRGC50195-1	China	O. sativa	indica	1	1.7	1.7
RDP2	TUO TUO HUANG::IRGC72851-1	0bcf4fb2.0	GSOR302234	IRGC121528	TUO TUO HUANG::IRGC72851-1	China	O. sativa	indica	1	2.4	2.2
RDP2	TX 10438::IRGC117035-1	b35ef751.0	GSOR302235	IRGC121529	TX 10438::IRGC117035-1	United States of America	O. sativa	tropical-japonica	1	1	0.8
RDP2	TX 13055::IRGC117036-1	812b0411.0	NA	IRGC127027	TX 13055::IRGC117036-1	United States of America	O. sativa	aromatic	1	2.2	3.1
RDP2	TX 750710-3::IRGC53382-1	4d01f7da.0	GSOR301934	IRGC121228	TX 750710-3::IRGC53382-1	United States of America	O. sativa	indica	0.905	4.3	16.6
RDP2	TZJAO BU ZSCHI::IRGC9287-1	0e503408.0	GSOR302236	IRGC121530	TZJAO BU ZSCHI::IRGC9287-1	Hungary	O. sativa	temperate-japonica	1	2.3	2.2
RDP2	UBA MURALI::IRGC25928-1	13bb91c9.0	GSOR301860	IRGC121146	UBA MURALI::IRGC25928-1	Bangladesh	O. sativa	indica	0.999	1.6	1.4
RDP2	UBAK BAKONG::IRGC36094-1	7c86efa6.0	GSOR302637	IRGC121939	UBAK BAKONG::IRGC36094-1	Malaysia	O. sativa	tropical-japonica	0.986	2.5	2.4
RDP2	UCHUTI::IRGC14694-1	424dfafe.0	GSOR302799	IRGC124469	UCHUTI::IRGC14694-1	Kenya	O. sativa	tropical-japonica	1	1.4	1.6
RDP2	ULE::IRGC19166-1	cb0c4d54.0	GSOR302237	IRGC121531	ULE::IRGC19166-1	Indonesia	O. sativa	tropical-japonica	0.832	5.5	9.2
RDP2	UP 1537::IRGC70490-1	46ad8f19.0	GSOR301861	IRGC121147	UP 1537::IRGC70490-1	Colombia	O. sativa	indica	0.818	7.6	6.8
RDP2	UPL RI 5::IRTP 7034-C1	e873af9d.0	GSOR302533	IRGC121835	UPL RI 5::IRTP 7034-C1	Philippines	O. sativa	indica	0.932	8.3	8.3
RDP2	UPL RI 7::IRTP 9897-C1	8ae7984c.0	GSOR302723	IRGC122272	UPL RI 7::IRTP 9897-C1	Philippines	O. sativa	indica	0.985	1.3	1.6
RDP2	UPLAND::IRGC7486-1	7661c797.0	GSOR302800	IRGC124470	UPLAND::IRGC7486-1	Ponape Island	O. sativa	tropical-japonica	1	3.6	5.1
RDP2	UPRB 49::IRGC44223-1	c24e8d0b.0	NA	IRGC127028	UPRB 49::IRGC44223-1	India	O. sativa	admixed	1	7.2	6.7
RDP2	UPRB 56::IRGC44229-1	43c32b7b.0	GSOR301862	IRGC121148	UPRB 56::IRGC44229-1	India	O. sativa	aus	0.885	1.5	1.9
RDP2	UPRH 184::IRGC61631-1	NA	GSOR301863	IRGC121149	UPRH 184::IRGC61631-1	India	NA	NA	NA	NA	NA
RDP2	URYEE BOOTA::IRGC74719-1	d64eaed2.0	GSOR301864	IRGC121150	URYEE BOOTA::IRGC74719-1	India	O. sativa	aus	0.97	4.4	4.4
RDP2	VANDANA	NA	GSOR301596	IRGC117598	VANDANA	India	NA	NA	NA	NA	NA
RDP2	VARIETY N::IRGC66329-1	149bf2cd.0	GSOR302353	IRGC121647	VARIETY N::IRGC66329-1	Guyana	O. sativa	indica	1	5.3	5
RDP2	VARY LAVA 90::GERVEX 8254-C1	3f191e83.0	GSOR302724	IRGC122275	VARY LAVA 90::GERVEX 8254-C1	Madagascar	O. sativa	tropical-japonica	1	1.1	0.9
RDP2	VARY LAVA DE BETAFO::GERVEX 8381-C1	05a70989.0	GSOR302725	IRGC122276	VARY LAVA DE BETAFO::GERVEX 8381-C1	Madagascar	O. sativa	tropical-japonica	0.918	1	0.8
RDP2	VARY LAVA DE MAROVATO::GERVEX 8396-C1	658e838e.0	GSOR302776	IRGC124428	VARY LAVA DE MAROVATO::GERVEX 8396-C1	Madagascar	O. sativa	admixed-indica	1	0.9	1.1
RDP2	VARY LAVA::IRGC11033-1	fdbd830a.0	GSOR302238	IRGC121532	VARY LAVA::IRGC11033-1	Madagascar	O. sativa	indica	0.817	9	11.2
RDP2	VARY LAVA::IRGC386-1	ba0e5693.0	GSOR302388	IRGC121685	VARY LAVA::IRGC386-1	Madagascar	O. sativa	tropical-japonica	0.931	1.2	1
RDP2	VARY MADINIKA 3494::GERVEX 8318-C1	NA	GSOR302534	IRGC121836	VARY MADINIKA 3494::GERVEX 8318-C1	Madagascar	NA	NA	NA	NA	NA
RDP2	VARY MADINIKA 3566::GERVEX 8448-C1	29996530.0	GSOR302726	IRGC122277	VARY MADINIKA 3566::GERVEX 8448-C1	Madagascar	O. sativa	tropical-japonica	1	1.1	1.1
RDP2	VARY MADINIKA::IRGC69433-1	722f3e58.0	NA	IRGC131925	VARY MADINIKA::IRGC69433-1	Madagascar	O. sativa	temperate-japonica	1	1.5	1.2
RDP2	VARY MAINTY::IRGC69910-1	7761515d.0	GSOR302354	IRGC121648	VARY MAINTY::IRGC69910-1	Madagascar	O. sativa	tropical-japonica	0.913	2	2.8
RDP2	VARY MALADY::GERVEX 8325-C1	cb12ee94.0	GSOR302727	IRGC122278	VARY MALADY::GERVEX 8325-C1	Madagascar	O. sativa	tropical-japonica	0.98	0.9	0.8
RDP2	VARY MANANELATRA::GERVEX 8447-C1	1a01d51e.0	GSOR302535	IRGC121837	VARY MANANELATRA::GERVEX 8447-C1	Madagascar	O. sativa	tropical-japonica	1	2.8	2.4
RDP2	VARY SOMOTRA SIHANAKA::GERVEX 8321-C1	0af4494d.0	GSOR302536	IRGC121838	VARY SOMOTRA SIHANAKA::GERVEX 8321-C1	Madagascar	O. sativa	tropical-japonica	1	1.5	2.2
RDP2	VARY VATO 154::GERVEX 5429-C1	b95ce243.0	GSOR302537	IRGC121839	VARY VATO 154::GERVEX 5429-C1	Madagascar	O. sativa	indica	0.825	1.8	1.8
RDP2	VARY VATO MENAHODITRA::IRGC69111-1	31ee2e47.0	GSOR301865	IRGC121151	VARY VATO MENAHODITRA::IRGC69111-1	Madagascar	O. sativa	indica	0.727	1.1	1.2
RDP2	VARY VATO::IRGC10964-1	NA	GSOR302239	IRGC121533	VARY VATO::IRGC10964-1	Madagascar	NA	NA	NA	NA	NA
RDP2	VASSE NANAN::IRGC56812-1	738e30d3.0	GSOR302801	IRGC124471	VASSE NANAN::IRGC56812-1	Cote d'Ivoire	O. sativa	tropical-japonica	0.961	6.9	11
RDP2	VATAN::IRGC55365-2	NA	NA	IRGC135807	VATAN::IRGC55365-2	Sri Lanka	NA	NA	NA	NA	NA
RDP2	VATO MATSOAMALONA::GERVEX 8454-C1	NA	GSOR302538	IRGC121840	VATO MATSOAMALONA::GERVEX 8454-C1	Madagascar	NA	NA	NA	NA	NA
RDP2	VAZAKONANDRIANA::IRGC69945-1	b96d2f2a.0	NA	NA	VAZAKONANDRIANA::IRGC69945-1	Madagascar	O. sativa	tropical-japonica	0.96	6.1	6
RDP2	VELA::IRGC82437-1	0ab47bcf.0	GSOR302240	IRGC121534	VELA::IRGC82437-1	Italy	O. sativa	admixed-japonica	0.856	6.7	12.6
RDP2	VELLAI SEENETTI::IRGC15516-1	NA	GSOR301866	IRGC121152	VELLAI SEENETTI::IRGC15516-1	Sri Lanka	NA	NA	NA	NA	NA
RDP2	VICTORIA::IRGC3266-1	f9bd9539.0	GSOR302241	IRGC121535	VICTORIA::IRGC3266-1	Argentina	O. sativa	temperate-japonica	0.76	1.4	1.3
RDP2	VIETNAM 1::C1	44046f80.0	GSOR302728	IRGC122281	VIETNAM 1::C1	Viet Nam	O. sativa	admixed-japonica	1	1	0.9
RDP2	VIETNAM 2::C1	c87aa39c.0	GSOR302539	IRGC121841	VIETNAM 2::C1	Viet Nam	O. sativa	admixed-japonica	0.959	2.3	2
RDP2	VIETNAM 3::C1	325e218d.0	GSOR302540	IRGC121842	VIETNAM 3::C1	Viet Nam	O. sativa	admixed-japonica	1	0.9	0.7
RDP2	VILLAGUAY P A::IRGC117259-1	b636ae41.0	GSOR302355	IRGC121649	VILLAGUAY P A::IRGC117259-1	Argentina	O. sativa	admixed-japonica	0.968	0.8	0.7
RDP2	VISTA::IRGC14530-1	NA	GSOR301935	IRGC121229	VISTA::IRGC14530-1	United States of America	NA	NA	NA	NA	NA
RDP2	VOOR KARUPPAN::IRGC51094-1	NA	GSOR302779	IRGC124448	VOOR KARUPPAN::IRGC51094-1	Sri Lanka	NA	NA	NA	NA	NA
RDP2	WAB 176-8-HB::IRGC117358-1	NA	GSOR302242	IRGC121536	WAB 176-8-HB::IRGC117358-1	Cote d'Ivoire	NA	NA	NA	NA	NA
RDP2	WAB 368-B-1-H1-HB::IRGC117359-1	c411a1bd.0	GSOR302243	IRGC121537	WAB 368-B-1-H1-HB::IRGC117359-1	Cote d'Ivoire	O. sativa	tropical-japonica	0.98	3	3.2
RDP2	WAB 56-125::IRTP 19771-C1	96235a69.0	GSOR302541	IRGC121843	WAB 56-125::IRTP 19771-C1	Cote d'Ivoire	O. sativa	tropical-japonica	0.97	1.4	1.2
RDP2	WAB 56-50::IRTP 19464-C1	45db86ce.0	GSOR302729	IRGC122282	WAB 56-50::IRTP 19464-C1	Cote d'Ivoire	O. sativa	tropical-japonica	0.938	3.8	3.5
RDP2	WAB 706-3-4-K4-KB-1::C1	f6ae871c.0	GSOR302542	IRGC121844	WAB 706-3-4-K4-KB-1::C1	Cote d'Ivoire	O. sativa	tropical-japonica	0.948	7.1	7.2
RDP2	WAB 706-3-4-K4-KB-1::C1	NA	GSOR302543	IRGC121845	WAB 706-3-4-K4-KB-1::C1	Cote d'Ivoire	NA	NA	NA	NA	NA
RDP2	WAB 99-16::IRGC117360-1	NA	GSOR302244	IRGC121538	WAB 99-16::IRGC117360-1	Cote d'Ivoire	NA	NA	NA	NA	NA
RDP2	WALANGA::IRGC27502-1	5f6dacad.0	GSOR302638	IRGC121940	WALANGA::IRGC27502-1	Indonesia	O. sativa	tropical-japonica	1	2.6	2.3
RDP2	WANNI DAHANALA::IRGC15721-1	NA	GSOR301867	IRGC121153	WANNI DAHANALA::IRGC15721-1	Sri Lanka	NA	NA	NA	NA	NA
RDP2	WARABEHATOMOCHI::IRGC14779-1	f8c60a5c.0	GSOR301936	IRGC121230	WARABEHATOMOCHI::IRGC14779-1	Japan	O. sativa	admixed-japonica	0.793	7.4	9.9
RDP2	WAS 105-B-IDSA-B-WAS 2-1-FKR-1::C1	633058c9.0	GSOR302730	IRGC122283	WAS 105-B-IDSA-B-WAS 2-1-FKR-1::C1	Senegal	O. sativa	indica	1	3.9	3.3
RDP2	WAS 169-B-B-4-2-1::C1	a5ef5ab7.0	GSOR302544	IRGC121846	WAS 169-B-B-4-2-1::C1	Senegal	O. sativa	indica	1	2.5	10.5
RDP2	WAS 170-B-B-1-1::C1	34af0d02.0	GSOR302731	IRGC122284	WAS 170-B-B-1-1::C1	Senegal	O. sativa	indica	1	1.6	1.6
RDP2	WAS 173-B-B-6-2-2::C1	c4aeea84.0	GSOR302732	IRGC122285	WAS 173-B-B-6-2-2::C1	Senegal	O. sativa	indica	0.981	2.5	2.9
RDP2	WAS 174-B-3-5::C1	7a6814b3.0	GSOR302733	IRGC122286	WAS 174-B-3-5::C1	Senegal	O. sativa	indica	0.969	2.5	2.5
RDP2	WAS 181-B-6-3::C1	3bbad6c8.0	GSOR302545	IRGC121847	WAS 181-B-6-3::C1	Senegal	O. sativa	indica	0.999	2.5	3.1
RDP2	WAS 182-B-1-1::C1	NA	GSOR302546	IRGC121848	WAS 182-B-1-1::C1	Senegal	NA	NA	NA	NA	NA
RDP2	WAS 183-B-6-2-3::C1	NA	GSOR302547	IRGC121849	WAS 183-B-6-2-3::C1	Senegal	NA	NA	NA	NA	NA
RDP2	WAS 194-B-3-2-5::C1	5975119a.0	GSOR302548	IRGC121850	WAS 194-B-3-2-5::C1	Senegal	O. sativa	indica	0.969	5.8	6
RDP2	WAS 197-B-6-3-11::C1	5872a595.0	GSOR302549	IRGC121851	WAS 197-B-6-3-11::C1	Senegal	O. sativa	indica	0.931	8.6	9.8
RDP2	WAS 198-B-3-1-3::C1	9546bb86.0	GSOR302734	IRGC122287	WAS 198-B-3-1-3::C1	Senegal	O. sativa	indica	0.997	1.7	1.6
RDP2	WAS 199-B-1-2-1::C1	da672708.0	GSOR302735	IRGC122288	WAS 199-B-1-2-1::C1	Senegal	O. sativa	indica	1	1.6	2
RDP2	WAS 20-B-B-1-2-2::C1	NA	GSOR302554	IRGC121856	WAS 20-B-B-1-2-2::C1	Senegal	NA	NA	NA	NA	NA
RDP2	WAS 200-B-B-1-1-1::C1	NA	GSOR302550	IRGC121852	WAS 200-B-B-1-1-1::C1	Senegal	NA	NA	NA	NA	NA
RDP2	WAS 202-B-B-1-1-2::C1	9660537c.0	GSOR302551	IRGC121853	WAS 202-B-B-1-1-2::C1	Senegal	O. sativa	indica	0.996	3.6	4.2
RDP2	WAS 203-B-B-2-4-1::C1	90a37af1.0	GSOR302736	IRGC122289	WAS 203-B-B-2-4-1::C1	Senegal	O. sativa	indica	1	4	4.4
RDP2	WAS 206-B-B-2-2-1::C1	11807362.0	GSOR302737	IRGC122290	WAS 206-B-B-2-2-1::C1	Senegal	O. sativa	indica	1	2.8	3.4
RDP2	WAS 207-B-B-3-1-1::C1	7bd3ab8f.0	GSOR302552	IRGC121854	WAS 207-B-B-3-1-1::C1	Senegal	O. sativa	indica	1	1	1.1
RDP2	WAS 208-B-B-5-1-1-3::C1	23e72f6e.0	GSOR302553	IRGC121855	WAS 208-B-B-5-1-1-3::C1	Senegal	O. sativa	indica	1	3.1	3.3
RDP2	WAS 21-B-B-20-4-3-3::C1	1d6c32b7.0	GSOR302738	IRGC122291	WAS 21-B-B-20-4-3-3::C1	Senegal	O. sativa	indica	0.989	3.7	4
RDP2	WAS 30-11-4-6-2-2-1::C1	5101c870.0	GSOR302555	IRGC121857	WAS 30-11-4-6-2-2-1::C1	Senegal	O. sativa	indica	1	1.4	1.3
RDP2	WAS 33-B-B-15-1-4-5::C1	ab8d68e9.0	GSOR302739	IRGC122292	WAS 33-B-B-15-1-4-5::C1	Senegal	O. sativa	indica	1	2.1	2
RDP2	WAS 49-B-B-9-1-4-2::C1	971603cb.0	GSOR302740	IRGC122293	WAS 49-B-B-9-1-4-2::C1	Senegal	O. sativa	indica	0.964	6.8	6
RDP2	WAS 50-B-B-24-4-2-1::C1	aadd5332.0	GSOR302741	IRGC122294	WAS 50-B-B-24-4-2-1::C1	Senegal	O. sativa	indica	1	2.3	2.7
RDP2	WAS 55-B-B-2-1-2-5::C1	a9c0d5ac.0	GSOR302742	IRGC122295	WAS 55-B-B-2-1-2-5::C1	Senegal	O. sativa	indica	1	1.6	1.6
RDP2	WAS 57-B-B-3-1-4-6::C1	babb1203.0	GSOR302743	IRGC122296	WAS 57-B-B-3-1-4-6::C1	Senegal	O. sativa	indica	1	1.7	1.6
RDP2	WAS 62-B-B-17-1-1-3::C1	NA	GSOR302556	IRGC121858	WAS 62-B-B-17-1-1-3::C1	Senegal	NA	NA	NA	NA	NA
RDP2	WAS 63-22-5-9-10-1::C1	f817e447.0	GSOR302744	IRGC122297	WAS 63-22-5-9-10-1::C1	Senegal	O. sativa	indica	1	3.7	3.8
RDP2	WASSA::C1	c3150884.0	NA	IRGC127009	WASSA::C1	Mali	O. sativa	indica	1	1	1.3
RDP2	WATARIBUNE::IRGC2455-1	bc730b70.0	GSOR302245	IRGC121539	WATARIBUNE::IRGC2455-1	Japan	O. sativa	admixed-japonica	1	4.7	5.8
RDP2	WAY RAREM::IRTP 23013-C1	2dc11592.0	GSOR302745	IRGC122298	WAY RAREM::IRTP 23013-C1	Indonesia	O. sativa	indica	0.981	2.3	2.3
RDP2	WC 2615::IRGC74460-1	676e7e71.0	GSOR302246	IRGC121540	WC 2615::IRGC74460-1	Turkey	O. sativa	admixed-japonica	0.93	5.4	7.5
RDP2	WC 296::IRGC1220-1	447b96f9.0	GSOR302290	IRGC121584	WC 296::IRGC1220-1	China	O. sativa	admixed-japonica	0.977	4.3	5.6
RDP2	WC 4419::IRGC10739-1	e5b216b3.0	GSOR302389	IRGC121686	WC 4419::IRGC10739-1	Honduras	O. sativa	tropical-japonica	0.943	5.4	4.6
RDP2	WEDA HEENATI::IRGC67661-1	994ddbe2.0	GSOR301868	IRGC121155	WEDA HEENATI::IRGC67661-1	Sri Lanka	O. sativa	aus	0.756	3.5	4.4
RDP2	WIR 1072::IRGC57496-1	NA	GSOR302247	IRGC121541	WIR 1072::IRGC57496-1	Belgium	NA	NA	NA	NA	NA
RDP2	WIR 1086::IRGC57498-1	260c1d61.0	GSOR302291	IRGC121585	WIR 1086::IRGC57498-1	United States of America	O. sativa	temperate-japonica	0.997	1	0.8
RDP2	WIR 1372::IRGC51604-1	5b45a727.0	GSOR302248	IRGC121542	WIR 1372::IRGC51604-1	Yugoslavia (Former)	O. sativa	admixed	1	6.7	17
RDP2	WIR 16::IRGC51557-1	a9fafe8d.0	GSOR302390	IRGC121687	WIR 16::IRGC51557-1	Uzbekistan	O. sativa	admixed	1	8.8	21.1
RDP2	WIR 1878::IRGC36198-1	96e53e77.0	GSOR302249	IRGC121543	WIR 1878::IRGC36198-1	Kazakhstan	O. sativa	temperate-japonica	0.986	3.3	8.9
RDP2	WIR 2521::IRGC51658-1	1d50b9fa.0	GSOR302250	IRGC121544	WIR 2521::IRGC51658-1	Ukraine	O. sativa	temperate-japonica	0.999	1	0.7
RDP2	WIR 2824::IRGC36208-1	53e1db9a.0	GSOR302251	IRGC121545	WIR 2824::IRGC36208-1	Tajikistan	O. sativa	admixed	1	2.2	2.1
RDP2	WIR 3363::IRGC36211-1	NA	GSOR302252	IRGC121546	WIR 3363::IRGC36211-1	Azerbaijan	NA	NA	NA	NA	NA
RDP2	WIR 3419::IRGC36212-1	NA	GSOR302253	IRGC121547	WIR 3419::IRGC36212-1	Azerbaijan	NA	NA	NA	NA	NA
RDP2	WIR 617::IRGC51580-1	ca2d28f0.0	GSOR302292	IRGC121586	WIR 617::IRGC51580-1	Azerbaijan	O. sativa	temperate-japonica	0.952	3.8	3.4
RDP2	WU BAI LI::IRGC70404-1	0222c8da.0	GSOR302356	IRGC121650	WU BAI LI::IRGC70404-1	China	O. sativa	indica	1	6.7	7.5
RDP2	WU KE NUO::IRGC59990-1	cd98441c.0	GSOR302254	IRGC121548	WU KE NUO::IRGC59990-1	China	O. sativa	temperate-japonica	0.958	3.5	5.4
RDP2	WU ZHOU NUO::IRGC60001-1	5e25caa7.0	GSOR302391	IRGC121688	WU ZHOU NUO::IRGC60001-1	China	O. sativa	temperate-japonica	1	1.7	1.9
RDP2	XI GU HONG::IRGC74226-1	1cdcc77d.0	GSOR301869	IRGC121156	XI GU HONG::IRGC74226-1	China	O. sativa	indica	0.976	1.3	1.2
RDP2	XI GU ZAO::IRGC72360-1	82e8b7f7.0	GSOR301886	IRGC121176	XI GU ZAO::IRGC72360-1	China	O. sativa	indica	1	3.5	3.5
RDP2	XI NUO ZAO::IRGC68279-1	f790c97d.0	GSOR301870	IRGC121157	XI NUO ZAO::IRGC68279-1	China	O. sativa	indica	0.997	3	2.6
RDP2	XI YOU ZHAN::IRGC78574-1	97859daf.0	GSOR302357	IRGC121651	XI YOU ZHAN::IRGC78574-1	China	O. sativa	indica	0.98	6.1	6.7
RDP2	Y CHANG JU::IRGC1254-1	NA	NA	IRGC135512	Y CHANG JU::IRGC1254-1	China	NA	NA	NA	NA	NA
RDP2	YAKADA::IRGC51096-1	68b91064.0	GSOR301871	IRGC121158	YAKADA::IRGC51096-1	Sri Lanka	O. sativa	indica	0.901	6.8	7.4
RDP2	YAKUMO::IRGC5320-1	14d89242.0	GSOR302255	IRGC121549	YAKUMO::IRGC5320-1	Japan	O. sativa	temperate-japonica	0.845	2.2	1.9
RDP2	YAMATO CHIKARA::IRGC5294-1	74c2e8af.0	GSOR302256	IRGC121550	YAMATO CHIKARA::IRGC5294-1	Japan	O. sativa	temperate-japonica	1	0.7	0.4
RDP2	YAN ZHAO 9::IRGC63062-1	3a0ba81b.0	GSOR302257	IRGC121551	YAN ZHAO 9::IRGC63062-1	China	O. sativa	temperate-japonica	0.995	1.8	1.5
RDP2	YANCAOUSSA::IRGC16071-C1	f891c0de.0	GSOR302557	IRGC121859	YANCAOUSSA::IRGC16071-C1	Cote d'Ivoire	O. sativa	tropical-japonica	1	2.2	2
RDP2	YANGKUM (RED)	dd87f5b2.0	GSOR301594	IRGC117593	YANGKUM (RED)	Bhutan	O. sativa	admixed-japonica	0.923	1.2	1.2
RDP2	YE TI ZHAN::IRGC68296-1	6cf8dce4.0	GSOR301872	IRGC121159	YE TI ZHAN::IRGC68296-1	China	O. sativa	indica	0.988	3.8	3.6
RDP2	YELAIK MEEDON::IRGC33888-1	NA	NA	IRGC135513	YELAIK MEEDON::IRGC33888-1	Myanmar	NA	NA	NA	NA	NA
RDP2	YEOL SULL BYEO::IRGC19884-1	7b03c5a3.0	GSOR302293	IRGC121587	YEOL SULL BYEO::IRGC19884-1	Korea, Republic of	O. sativa	temperate-japonica	1	1.1	0.7
RDP2	YN 2484-507-21::IRGC117364-1	c52e90d8.0	GSOR302639	IRGC121941	YN 2484-507-21::IRGC117364-1	Myanmar	O. sativa	indica	0.94	5.9	6.4
RDP2	YOMPOK::IRGC71647-2	NA	NA	IRGC135808	YOMPOK::IRGC71647-2	Malaysia	NA	NA	NA	NA	NA
RDP2	YRL 196::GERVEX 505-C1	2ece01ea.0	GSOR302558	IRGC121860	YRL 196::GERVEX 505-C1	Australia	O. sativa	temperate-japonica	0.787	0.9	0.7
RDP2	YU NONG 1::IRGC70443-1	NA	GSOR302259	IRGC121553	YU NONG 1::IRGC70443-1	China	NA	NA	NA	NA	NA
RDP2	YU WEOL ZO::IRGC19894-1	0cf4ae7f.0	GSOR302260	IRGC121554	YU WEOL ZO::IRGC19894-1	Korea, Republic of	O. sativa	temperate-japonica	1	1	0.7
RDP2	YUNLEN 7::IRGC81089-1	6411dbe6.0	GSOR302258	IRGC121552	YUNLEN 7::IRGC81089-1	China	O. sativa	temperate-japonica	1	1.1	0.7
RDP2	YUNLU 7::C1	670e6452.0	GSOR302559	IRGC121861	YUNLU 7::C1	China	O. sativa	admixed-japonica	1	0.9	0.7
RDP2	ZABI::IRGC66685-2	4a593fda.0	NA	IRGC135809	ZABI::IRGC66685-2	Indonesia	O. sativa	indica	0.923	8.4	7.7
RDP2	ZALCHA::IRGC62190-1	4901f055.0	GSOR301873	IRGC121161	ZALCHA::IRGC62190-1	Bhutan	O. sativa	indica	0.993	1.4	1.3
RDP2	ZAO SHAO ZHAN::IRGC68318-1	fe9ef786.0	GSOR301874	IRGC121162	ZAO SHAO ZHAN::IRGC68318-1	China	O. sativa	indica	1	2.4	2.5
RDP2	ZAO SHOU 691-11::IRGC70447-1	c86d6702.0	GSOR301875	IRGC121163	ZAO SHOU 691-11::IRGC70447-1	China	O. sativa	indica	1	2.7	3.5
RDP2	ZENA::GERVEX 101-C1	NA	GSOR302560	IRGC121862	ZENA::GERVEX 101-C1	Italy	NA	NA	NA	NA	NA
RDP2	ZHEN JIANG 2::IRGC53439-1	addc58a4.0	GSOR302261	IRGC121555	ZHEN JIANG 2::IRGC53439-1	China	O. sativa	indica	1	2.4	2.5
RDP2	ZI GAN NAN GU::IRGC70468-1	60121701.0	GSOR301876	IRGC121164	ZI GAN NAN GU::IRGC70468-1	China	O. sativa	indica	1	3.6	4.1
RDP2	ZI LENG 8-3::IRGC70471-1	ed44d54e.0	GSOR302829	IRGC124499	ZI LENG 8-3::IRGC70471-1	China	O. sativa	indica	0.898	9.2	12.5
RDP2	ZS 4::IRGC56707-1	59afa5e3.0	GSOR301877	IRGC121165	ZS 4::IRGC56707-1	Zambia	O. sativa	indica	0.738	7.4	6.7
NIAS	Aikoku	f1e566e4.0	NA	NA	JP 6365	Japan	O. sativa	temperate-japonica	1	2.3	2.1		other_accession_id = NIAS Germplasm ID
NIAS	Akage	074b77c3.0	NA	NA	JRC 17	Japan	O. sativa	temperate-japonica	1	1.5	1.2		other_accession_id = NIAS Germplasm ID
NIAS	Anjana Dhan	299cd71b.0	NA	NA	JP 54300	Nepal	O. sativa	aus	1	2.6	2.2		other_accession_id = NIAS Germplasm ID
NIAS	ARC 11094	88cda384.0	NA	IRGC12712	JP 54581	India	O. sativa	aus	0.971	7.6	6.5		other_accession_id = NIAS Germplasm ID
NIAS	ARC 7047	03c6494e.0	NA	IRGC12315	JP 54573	India	O. sativa	aus	0.972	8.7	7.4		other_accession_id = NIAS Germplasm ID
NIAS	Asahi	e4eedabb.0	NA	NA	JP 6746	Japan	O. sativa	temperate-japonica	1	1	0.5		other_accession_id = NIAS Germplasm ID
NIAS	Asu	56468c9d.0	NA	NA	JP 71239	Bhutan	O. sativa	indica	0.735	5.7	4.7		other_accession_id = NIAS Germplasm ID
NIAS	Badari Dhan	a6c97936.0	NA	NA	JP 70541	Nepal	O. sativa	aus	0.943	9.9	8		other_accession_id = NIAS Germplasm ID
NIAS	Basilanon	4176d4e6.0	NA	NA	JP 12422	Phillippines	O. sativa	admixed	1	1.9	1.6		other_accession_id = NIAS Germplasm ID
NIAS	Bei Khe	63c8f004.0	NA	NA	JP 80448	Cambodia	O. sativa	indica	1	1.1	0.9		other_accession_id = NIAS Germplasm ID
NIAS	Bingala	e57e1762.0	NA	NA	JP 81987	Myanmar	O. sativa	indica	0.901	5	4.7		other_accession_id = NIAS Germplasm ID
NIAS	Bleiyo	4ccd3edd.0	NA	NA	JP 8199	Thailand	O. sativa	indica	0.991	2.5	2		other_accession_id = NIAS Germplasm ID
NIAS	Calotoc	9b2638e2.0	NA	NA	JP 12486	Phillippines	O. sativa	admixed	1	0.9	0.7		other_accession_id = NIAS Germplasm ID
NIAS	Chin Galay	d922c304.0	NA	NA	JP 76278	Myanmar	O. sativa	indica	1	2.5	2.8		other_accession_id = NIAS Germplasm ID
NIAS	Co 13	cb4ad06b.0	NA	NA	JP 12907	India	O. sativa	indica	0.841	2.8	2		other_accession_id = NIAS Germplasm ID
NIAS	Davao 1	51dd7586.0	NA	NA	JP 12426	Phillippines	O. sativa	indica	1	3	2.6		other_accession_id = NIAS Germplasm ID
NIAS	Deejiaohualuo	7ff91fce.0	NA	NA	WRC 98	China	O. sativa	indica	1	0.9	0.7		other_accession_id = NIAS Germplasm ID
NIAS	Deng Pao Zhai	73aec5ea.0	NA	NA	JP 11828	China	O. sativa	indica	0.98	1.6	1.3		other_accession_id = NIAS Germplasm ID
NIAS	Dianyu 1	2560fd8e.0	NA	NA	JP 42944	China	O. sativa	temperate-japonica	1	1.3	0.9		other_accession_id = NIAS Germplasm ID
NIAS	Eiko	669e3d51.0	NA	NA	JP 5274	Japan	O. sativa	temperate-japonica	1	0.7	0.6		other_accession_id = NIAS Germplasm ID
NIAS	Hakphaynhay	6a5146e0.0	NA	NA	JP 105163	Laos	O. sativa	indica	1	1.3	1.2		other_accession_id = NIAS Germplasm ID
NIAS	Hong Cheuh Zai	41a77e0a.0	NA	NA	WRC 99	China	O. sativa	indica	0.989	2.2	1.9		other_accession_id = NIAS Germplasm ID
NIAS	IR 58	e7f0806b.0	NA	NA	JP 180265	Phillippines	O. sativa	indica	0.999	4.4	3.4		other_accession_id = NIAS Germplasm ID
NIAS	Jaguary	c81608a5.0	NA	NA	JP 14836	Brazil	O. sativa	admixed-japonica	1	0.9	0.4		other_accession_id = NIAS Germplasm ID
NIAS	Jarjan	15c81bea.0	NA	NA	JP 71261	Bhutan	O. sativa	aus	0.875	4.1	3.1		other_accession_id = NIAS Germplasm ID
NIAS	Jarjan	3cb37cc2.0	NA	NA	JP 72161	Bhutan	O. sativa	aus	0.849	5.3	4		other_accession_id = NIAS Germplasm ID
NIAS	Jena 035	31a635bf.0	NA	NA	JP 14030	Nepal	O. sativa	aus	0.908	1.7	1.3		other_accession_id = NIAS Germplasm ID
NIAS	Jhona 2	0479b909.0	NA	NA	WRC 26	India	O. sativa	aus	1	1.4	1.1		other_accession_id = NIAS Germplasm ID
NIAS	Jinguoyin	2f806e22.0	NA	NA	JP 79691	China	O. sativa	indica	0.945	6.7	5.3		other_accession_id = NIAS Germplasm ID
NIAS	Kahei	9d891ce4.0	NA	NA	JP 4719	Japan	O. sativa	admixed-japonica	0.954	0.9	0.6		other_accession_id = NIAS Germplasm ID
NIAS	Kalo Dhan	78fdc427.0	NA	NA	JP 54283	Nepal	O. sativa	aus	0.827	4.8	3.6		other_accession_id = NIAS Germplasm ID
NIAS	Kaluheenati	d51012b7.0	NA	NA	JP 14070	Sri Lanka	O. sativa	aus	0.898	2.2	1.8		other_accession_id = NIAS Germplasm ID
NIAS	Kameji	b5e78cd9.0	NA	NA	JP 9895	Japan	O. sativa	temperate-japonica	1	2.6	2.4		other_accession_id = NIAS Germplasm ID
NIAS	Kemasin	f41aff57.0	NA	NA	JP 37979	Malaysia	O. sativa	indica	0.994	3	2.4		other_accession_id = NIAS Germplasm ID
NIAS	Khao Nam Jen	2b09d29a.0	NA	NA	JP 105227	Laos	O. sativa	admixed-japonica	0.974	0.8	0.5		other_accession_id = NIAS Germplasm ID
NIAS	Khao Nok	00eb64ff.0	NA	NA	JP 12568	Laos	O. sativa	admixed-japonica	0.968	1.2	0.8		other_accession_id = NIAS Germplasm ID
NIAS	Khau Mac Kho	89254798.0	NA	NA	JP 86166	Vietnam	O. sativa	admixed-japonica	1	0.5	0.3		other_accession_id = NIAS Germplasm ID
NIAS	Khau Tan Chiem	40565e0c.0	NA	NA	JP 86141	Vietnam	O. sativa	temperate-japonica	0.72	1	0.8		other_accession_id = NIAS Germplasm ID
NIAS	Lebed	0cec5a7c.0	NA	NA	JP 181369	Phillippines	O. sativa	admixed	1	1.1	2.6		other_accession_id = NIAS Germplasm ID
NIAS	Local Basmati	c7ededfe.0	NA	NA	JP 13277	India	O. sativa	admixed	1	5.8	4.8		other_accession_id = NIAS Germplasm ID
NIAS	Ma sho	fad25f2d.0	NA	NA	JP 12853	Myanmar	O. sativa	tropical-japonica	0.771	0.9	0.6		other_accession_id = NIAS Germplasm ID
NIAS	Milyang 23	7af335f7.0	NA	NA	JP 37823	Korea	O. sativa	indica	0.891	3.5	3.4		other_accession_id = NIAS Germplasm ID
NIAS	Muha	8451e994.0	NA	NA	WRC 25	India	O. sativa	aus	0.832	5.3	4.9		other_accession_id = NIAS Germplasm ID
NIAS	Naba	d6d7f2fd.0	NA	NA	JP 13351	India	O. sativa	indica	0.933	5.7	4.5		other_accession_id = NIAS Germplasm ID
NIAS	Neang Menh	e88bd99f.0	NA	NA	JP 100959	Cambodia	O. sativa	indica	1	1.3	1		other_accession_id = NIAS Germplasm ID
NIAS	Neang Phtong	da412234.0	NA	NA	JP 100973	Cambodia	O. sativa	indica	0.969	3.8	3.3		other_accession_id = NIAS Germplasm ID
NIAS	Nepal 555	ca108782.0	NA	NA	WRC 40	India	O. sativa	aus	1	3.8	3.1		other_accession_id = NIAS Germplasm ID
NIAS	Nepal 8	3d71b9ff.0	NA	NA	JP 85148	Nepal	O. sativa	aus	0.896	3.3	2.8		other_accession_id = NIAS Germplasm ID
NIAS	Nipponbare	ff7ace8e.0	NA	NA	JP 9046	Japan	O. sativa	temperate-japonica	1	0.6	0.2		other_accession_id = NIAS Germplasm ID
NIAS	Omachi	a7c72ef5.0	NA	NA	JP 7529	Japan	O. sativa	temperate-japonica	1	1.5	1		other_accession_id = NIAS Germplasm ID
NIAS	Padi Kuning	9158ad61.0	NA	NA	JP 103839	Indonesia	O. sativa	indica	0.86	1.3	1.3		other_accession_id = NIAS Germplasm ID
NIAS	Padi Perak	1c90f30d.0	NA	NA	JP 74372	Indonesia	O. sativa	tropical-japonica	0.958	1.2	0.9		other_accession_id = NIAS Germplasm ID
NIAS	Phulba	cf184e89.0	NA	NA	JP 96217	India	O. sativa	admixed-japonica	0.924	0.9	0.5		other_accession_id = NIAS Germplasm ID
NIAS	Pinulupot 1	cdeff1a8.0	NA	NA	JP 12481	Phillippines	O. sativa	admixed	1	1.7	2.1		other_accession_id = NIAS Germplasm ID
NIAS	Pokkali	bfcf9a06.0	NA	NA	JP 95066	Sri Lanka	O. sativa	indica	0.924	2	1.8		other_accession_id = NIAS Germplasm ID
NIAS	Puluik Arang	791cbbb3.0	NA	NA	JP 74384	Indonesia	O. sativa	indica	1	2.7	2.2		other_accession_id = NIAS Germplasm ID
NIAS	Qingyu	a66e51e4.0	NA	NA	JP 12170	China	O. sativa	indica	0.981	1.9	1.4		other_accession_id = NIAS Germplasm ID
NIAS	Rambhog	78f800b1.0	NA	NA	JP 13178	Indonesia	O. sativa	indica	0.792	9.3	8.6		other_accession_id = NIAS Germplasm ID
NIAS	Ratul	1d228dbc.0	NA	NA	JP 13672	India	O. sativa	aus	1	2.9	2.5		other_accession_id = NIAS Germplasm ID
NIAS	Rexmont	bf2bfe3b.0	NA	NA	JP 109700	US	O. sativa	tropical-japonica	0.868	0.9	0.6		other_accession_id = NIAS Germplasm ID
NIAS	Rikuu132	3f829fb5.0	NA	NA	JP 5416	Japan	O. sativa	temperate-japonica	0.913	6.5	3.7		other_accession_id = NIAS Germplasm ID
NIAS	Rinsisanhongmi	b4701a3f.0	NA	NA	JP 11859	China	O. sativa	indica	0.968	5.5	5		other_accession_id = NIAS Germplasm ID
NIAS	Sensho	f268d1d4.0	NA	NA	JP 4386	Japan	O. sativa	admixed-japonica	0.947	1.5	1		other_accession_id = NIAS Germplasm ID
NIAS	Shinriki	cd13e5c7.0	NA	NA	JP 9109	Japan	O. sativa	temperate-japonica	1	2	1.4		other_accession_id = NIAS Germplasm ID
NIAS	Shoni	c4a387e7.0	NA	NA	JP 54535	Bangladesh	O. sativa	aus	0.997	8	6.5		other_accession_id = NIAS Germplasm ID
NIAS	Shuusoushu	f7377409.0	NA	NA	JP 11831	China	O. sativa	indica	0.962	3.9	3.3		other_accession_id = NIAS Germplasm ID
NIAS	Shwe Nang Gyi	7ea14274.0	NA	NA	JP 80366	Myanmar	O. sativa	indica	0.723	0.9	0.7		other_accession_id = NIAS Germplasm ID
NIAS	Surjamukhi	38fd6917.0	NA	NA	JP 12887	India	O. sativa	aus	1	8.5	6.1		other_accession_id = NIAS Germplasm ID
NIAS	Taducan	4916ae53.0	NA	NA	JP 12485	Phillippines	O. sativa	indica	0.869	7.8	6.4		other_accession_id = NIAS Germplasm ID
NIAS	Tima	88a73de4.0	NA	IRGC67856	JP 81972	Bhutan	O. sativa	admixed	1	0.8	0.6		other_accession_id = NIAS Germplasm ID
NIAS	Tupa 121-3	3fb2d6a8.0	NA	IRGC29426	JP 70609	Bangladesh	O. sativa	aus	1	3.2	2.8		other_accession_id = NIAS Germplasm ID
NIAS	Tupa729	08ad4a27.0	NA	NA	JP 70616	Bangladesh	O. sativa	admixed	1	1.2	1.1		other_accession_id = NIAS Germplasm ID
NIAS	Urasan 1	1eb9eba2.0	NA	NA	JP 4656	Japan	O. sativa	tropical-japonica	0.729	1.2	0.7		other_accession_id = NIAS Germplasm ID
NIAS	Vandaran	9911d255.0	NA	NA	JP 54647	Sri Lanka	O. sativa	indica	0.857	5.9	4.9		other_accession_id = NIAS Germplasm ID
NIAS	Vary Futsi	e26bcea4.0	NA	NA	JP 77231	Madagascar	O. sativa	indica	0.783	7.2	5.3		other_accession_id = NIAS Germplasm ID
Column descriptions
Column	Description
A	Sample set - Germplasm collection subgroup name
B	Common name/Plant variety Name
C	HDRA genotype assay ID - used in HDRA6.4 genotype files to uniquely identify DNA samples used in the study
D	GSOR ID - ID needed to request seed from USDA-ARS GSOR within the US
E	IRGC ID - ID needed to request seed from IRRI Genebank
F	Other accession ID - alternate seed or accession ID, if available
G	Country of origin - the country of origin of the original seed collected from which the accession used in this study was sourced
H	Species - as recorded in accession provenance
I	fastStructure subpopulation call
J	fastStructure percent ancestry
K	Predicted percent error in HDRA SNP calls - Quailty control metric used to determine predicted percent error in HDRA SNP calls per sample
L	Percent heterozygous SNPs called in sample
M	% similarity if duplicate sample
N	Note
