# Supplementary material for: Open access resources for genome-wide association mapping in rice
Source: Nat Commun. 2016 Feb 4;7:10532. doi: 10.1038/ncomms10532 (PMC4742900; doi:10.1038/ncomms10532)
Supplement: Supplementary Data 3 — P values, allele effects and percent variance explained (PVE) for the most significant SNP in each GWAS peak identified with and without SNP covariates [file ncomms10532-s4.xlsx]

## Sheet: (a) ALL-Indica-Japonica
Supplementary Table 3a: P values, allele effects and percent variance explained (PVE) for the most significant SNP in each GWAS peak identified with and without SNP covariates.
The top table lists the MS-SNP for the major peaks on chromosomes 3 and 5 identified in GWAS without SNP covariates. The bottom table lists MS-SNPs for each peak identified in GWAS when SNP covariates were included (see Fig. 5).
ALL, joint INDICA and joint JAPONICA
No SNP covariates
SUB_POP	SNP-NAME	CHR	POSITION	pVALUE	Allele effect	PVE
ALL	SNP-3.16732086.	3	16733441	1.05355e-59	0.39	15.92
ALL	SNP-5.5371749.	5	5371772	8.72242e-18	0.193	4.22
INDICA	SNP-3.16732086.	3	16733441	2.66471e-31	0.44	18.28
INDICA	SNP-5.5359497.	5	5359520	3.7924e-12	-0.179	4.4
JAPONICA	SNP-3.16732086.	3	16733441	2.87408e-29	0.354	11.87
JAPONICA	SNP-5.5366680.	5	5366703	3.63555e-09	0.232	5.02
With 2 SNP covariates *
SUB_POP	SNP-NAME	CHR	POSITION	pVALUE	Allele effect	PVE
ALL	SNP-1.9474658.	1	9475683	9.85562e-06	-0.084	0.6
ALL	SNP-1.24728305.	1	24729350	2.13021e-06	0.107	1.08
ALL	SNP-3.8181235.	3	8182298	1.48698e-06	-0.086	0.52
ALL	SNP-3.16709886.	3	16711241	1.90057e-07	0.226	0.71
ALL	SNP-4.32302633.	4	32487742	5.45874e-07	0.16	0.58
ALL	SNP-7.28311478.	7	28312471	8.32201e-07	-0.161	0.48
ALL	SNP-8.26814486.	8	26817201	5.55988e-06	-0.134	0.8
ALL	SNP-9.5667631.	9	5668632	2.91903e-06	0.352	1.06
ALL	SNP-10.13521183.	10	13592414	6.19831e-08	-0.152	2.38
ALL	SNP-10.22991879.	10	23063407	2.95363e-06	-0.097	0.56
ALL	SNP-12.25469131.	12	25502737	3.08157e-06	0.073	0.6
ALL	SNP-12.26446763.	12	26480370	7.69705e-06	-0.096	0.97
INDICA	SNP-1.33210444.	1	33211489	2.31347e-06	0.164	1.38
INDICA	SNP-2.22750779.	2	22756649	7.11715e-08	0.16	1.82
INDICA	SNP-3.4422859.	3	4423858	2.08587e-06	0.331	1.41
INDICA	SNP-3.16709886.	3	16711241	2.41405e-10	0.308	2.66
INDICA	SNP-3.26167424.	3	26169406	2.81228e-07	0.238	1.49
INDICA	SNP-4.29142683.	4	29327818	7.04016e-07	-0.177	1.7
INDICA	SNP-5.2633048.	5	2633073	1.41973e-07	-0.193	1.35
INDICA	SNP-6.16004860.	6	16005859	5.82983e-07	-0.175	3.25
INDICA	SNP-7.23509243.	7	23510237	1.76708e-06	0.142	2.4
INDICA	SNP-8.26431707.	8	26434422	2.75671e-06	0.166	1.52
INDICA	SNP-8.27230289.	8	27233004	1.21233e-06	0.23	2.01
INDICA	SNP-11.3479712.	11	3483810	8.76889e-06	-0.11	1.24
INDICA	SNP-12.7873403.	12	7875998	1.03535e-08	0.11	1.48
JAPONICA	SNP-4.32515049.	4	32700160	1.4e-05	0.12	1.37
JAPONICA	SNP-10.13525536.	10	13596767	4.26e-07	-0.127	1.52
* SNP covariates used in each subpopulation are the ones listed on the top table, i.e. the MS-SNPs on chromosomes 3 and 5.

## Sheet: (b) Subpops
Supplementary Table 3b: P values, allele effects and percent variance explained (PVE) for the most significant SNP in each GWAS peak identified with and without SNP covariates
The top table lists the MS-SNP for the major peaks on chromosomes 3 and 5 identified in GWAS without SNP covariates. The bottom table lists MS-SNPs for each peak identified in GWAS when SNP covariates were included (see Suppl. Fig. 4)
EACH INDIVIDUAL SUBPOPULATION
No SNP covariates
SUB_POP	SNP-NAME	CHR	POSITION	pVALUE	Allele effect	PVE
AUS	SNP-3.16709886.	3	16711241	1.25477e-09	0.387	15.47
INDICA	SNP-3.16732086.	3	16733441	2.74208e-32	0.462	24.17
INDICA	SNP-5.5359497.	5	5359520	4.00441e-10	-0.195	4.93
TRJ	SNP-3.16732086.	3	16733441	2.66015e-14	0.357	10.72
TRJ	SNP-5.5375144.	5	5375167	2.56592e-07	0.23	6.33
TEJ	SNP-3.15327852.	3	15329206	1.16e-05	0.356	5.84
TEJ	SNP-5.5501218.	5	5501241	3.04614e-05	0.159	3.91
With SNP covariates *
SUB_POP	SNP-NAME	CHR	POSITION	pVALUE	Allele effect	PVE
AUS	SNP-2.20746042.	2	20751911	3.83455e-06	-0.181	4.83	**
AUS	SNP-3.26061875.	3	26063857	7.78651e-07	0.25	6.06
AUS	SNP-4.29140842.	4	29325977	6.05067e-07	-0.162	4.75
AUS	SNP-5.2633048.	5	2633073	3.13557e-07	-0.188	4.61
AUS	SNP-5.2859155.	5	2859180	1.61695e-06	-0.238	4.14
AUS	SNP-6.26991296.	6	26992294	5.28152e-07	-0.313	5.57	**
AUS	SNP-8.26740805.	8	26743520	1.33456e-05	0.29	8.4
AUS	SNP-9.5692033.	9	5693034	1.04941e-05	-0.176	4.08	**
IND	SNP-7.22836691.	7	22837685	3.79105e-06	0.196	1.36	**
IND	SNP-8.20784138.	8	20786852	7.88238e-05	-0.097	0.63	**
IND	SNP-11.3413402.	11	3417500	4.69431e-06	0.139	1.37
IND	SNP-11.16816954.	11	17283103	5.67729e-05	0.119	1	**
TRJ	SNP-1.24708863.	1	24709908	4.17574e-06	0.193	4.09	**
TRJ	SNP-7.28351401.	7	28352394	6.87029e-07	-0.254	4.4
TEJ	SNP-9.13149192.	9	13150194	2.1805e-05	0.149	2.46	**
TEJ	SNP-12.25459314.	12	25492920	1.60452e-06	0.179	3.99
* SNP covariates used in each subpopulation are the ones listed on the top table, i.e. the MS-SNPs on chromosomes 3 and 5. Only one SNP covariate was used for the aus subpopulation.
** the asterisks indicate peaks that are unique to the subpopulation-specific analysis, i.e. were not identified in ALL, joint INDICA or joint JAPONICA (see Supplementary Table 3a)
