# Supplementary material for: Open access resources for genome-wide association mapping in rice
Source: Nat Commun. 2016 Feb 4;7:10532. doi: 10.1038/ncomms10532 (PMC4742900; doi:10.1038/ncomms10532)
Supplement: Supplementary Data 4 — List of candidate genes, loci and QTL regions mapped for grain length, weight, or other grain shape traits, included in our analysis [file ncomms10532-s5.xlsx]

## Sheet: candidate genes 
List of candidate genes, loci and QTL regions mapped for grain length, weight, or other grain shape traits, included in our analysis
Locus / Gene / QTL Region	MSUv7 ID	reference
DWARF61 / OsBRI1	LOC_Os01g52050	Zhao et al 2013 Plant Science
qGRL1.1	LOC_Os01g66820 to LOC_Os01g66950*	Singh et al 2012 J Pl Biochem Biotech
GW2	LOC_Os02g14720	Song et al 2007 Nat Gen
qLWR2	LOC_Os02g34530 to LOC_Os02g34680	Bai et al 2010 BMC Genet
GS2	LOC_Os02g47280, LOC_Os02g47290, LOC_Os02g47300	Zhang et al 2013 Crop Journal
PGL2	LOC_Os02g51320	Heang and Sassa 2012 Breeding Sci
smg1 / OsMKK4	LOC_Os02g54600	Duan et al 2014 Plant J
GS3	N / A	Fan et al 2006 TAG; Mao et al 2010 PNAS
PGL1	LOC_Os03g07510	Heang and Sassa 2012 PLoS One
qGL3 / OsPPKL1	LOC_Os03g44500	Hu et al 2012 JIPB
qGL4b	LOC_Os04g32740 to LOC_Os04g38150*	Kato et al 2011 Breeding Sci
GIF1	LOC_Os04g33740	Wang et al 2008 Nat Gen
DWARF11	LOC_Os04g39430	Tanabe et al 2005 Plant Cell
APG	LOC_Os05g04740	Heang and Sassa 2012 PLoS One
SGL / SRS3	LOC_Os05g06280	Wu et al 2014 Plant Cell Rep
GS5	LOC_Os05g06660	Li et al 2011 Nat Genet
D1 / RGA1	LOC_Os05g26890	Ashikari et al 1999 PNAS
GW5	N / A	Shomura et al 2008 Nat Genet
BU1	LOC_Os06g12210	Tanaka et al 2009 Plant Phys
GW6	LOC_Os06g33930 to LOC_Os06g35860*	Guo et al 2009 JIPB
GL7 / GW7 / qSS7 / GS7	LOC_ Os07g41200	Shao et al 2012 TAG; Wang Y et al 2015 Nat Gen; Wang S et al 2015 Nat Gen
qGL7	LOC_Os07g47201 to LOC_Os07g47710	Bai et al 2010 BMC Genet
SRS1/DEP2	LOC_Os07g42410	Abe et al 2010 Genes Genet Syst
OsFIE1	LOC_Os08g04290	Folsom et al 2014 Plant Phys
GW8 / OsSPL16	LOC_Os08g41940	Wang et al 2012 Nat Gen
DEP1	LOC_Os09g26999	Huang et al 2009 Nat Gen
SG1	LOC_Os09g28520	Nakagawa 2012 Plant Phys
gw9.1	LOC_Os09g36735 to LOC_Os09g36790*	Xie et al 2008 TAG
DWARF2	LOC_Os10g25780	Hong et al 2005 Plant Cell
SRS5	LOC_Os11g14220	Segami et al 2012 Rice
tgw11	LOC_Os11g45740 to LOC_Os11g47070*	Oh et al 2011 Genes&Genomics
* QTL regions: approximate physical positions were inferred based on marker locations using BLAST

## Sheet: sheet2
qGL4b	19728100 - 22,708,674	Kato et al 2011 Breeding Sci
	LOC_Os04g32740 to LOC_Os04g38150
GW6	chr 6 19,728,535..20,925,773	Guo et al 2009 JIPB
	LOC_Os06g33930 to LOC_Os06g35860
gw9.1	chr9:21205446..21222304	Xie et al 2008 TAG
	LOC_Os09g36735 to LOC_Os09g36790
tgw11	chr11:27673302..28281936	Oh et al 2011 Genes&Genomics
	LOC_Os11g45740 to LOC_Os11g47070
	LOC_Os01g52050,
	LOC_Os01g66820, LOC_Os01g66950,
	LOC_Os02g14720,
	LOC_Os02g47280, LOC_Os02g47290, LOC_Os02g47300,
	LOC_Os02g51320,
	LOC_Os02g54600,
	LOC_Os03g07510,
	LOC_Os03g44500,
	LOC_Os04g32740, LOC_Os04g38150,
	LOC_Os04g33740,
	LOC_Os04g39430,
	LOC_Os05g04740,
	LOC_Os05g06280,
	LOC_Os05g06660,
	LOC_Os06g12210,
	LOC_Os06g33930, LOC_Os06g35860,
	LOC_ Os07g41200,
	LOC_Os08g04290,
	LOC_Os08g41940,
	LOC_Os09g26999,
	LOC_Os09g28520,
	LOC_Os09g36735, LOC_Os09g36790,
	LOC_Os10g25780,
	LOC_Os07g42410,
	LOC_Os05g26890,
	LOC_Os11g14220,
	LOC_Os11g45740, LOC_Os11g47070

## Sheet: sheet3
List of candidate genes, loci and QTL regions mapped for grain length, weight, or other grain shape traits, included in our analysis
Locus / Gene / QTL Region	MSUv7 ID	MSUv7 physical location	reference
DWARF61 / OsBRI1	LOC_Os01g52050	chr 1: 29,927,543 - 29,931,487	Zhao et al 2013 Plant Science
qGRL1.1	LOC_Os01g66820 to LOC_Os01g66950*	chr 1: 38,795,480 - 38,889,245	Singh et al 2012 J Pl Biochem Biotech
GW2	LOC_Os02g14720	chr 2: 8,114,961 - 8,121,925	Song et al 2007 Nat Gen
qLWR2			Bai et al 2010 BMC Genet
GS2	LOC_Os02g47280, LOC_Os02g47290, LOC_Os02g47300	chr 2: 28,863,173 - 28,887,828	Zhang et al 2013 Crop Journal
PGL2	LOC_Os02g51320		Heang and Sassa 2012 Breeding Sci
smg1 / OsMKK4	LOC_Os02g54600		Duan et al 2014 Plant J
GS3	N / A		Fan et al 2006 TAG; Mao et al 2010 PNAS
PGL1	LOC_Os03g07510		Heang and Sassa 2012 PLoS One
qGL3 / OsPPKL1	LOC_Os03g44500		Hu et al 2012 JIPB
qGL4b	LOC_Os04g32740 to LOC_Os04g38150*	chr 4: 19,728,100 - 22,708,674	Kato et al 2011 Breeding Sci
GIF1	LOC_Os04g33740		Wang et al 2008 Nat Gen
DWARF11	LOC_Os04g39430		Tanabe et al 2005 Plant Cell
APG	LOC_Os05g04740		Heang and Sassa 2012 PLoS One
SGL / SRS3	LOC_Os05g06280		Wu et al 2014 Plant Cell Rep
GS5	LOC_Os05g06660		Li et al 2011 Nat Genet
D1 / RGA1	LOC_Os05g26890		Ashikari et al 1999 PNAS
GW5	N / A		Shomura et al 2008 Nat Genet
BU1	LOC_Os06g12210	chr 6: 6,556,802 - 6,557,319	Tanaka et al 2009 Plant Phys
GW6	LOC_Os06g33930 to LOC_Os06g35860*	chr 6: 19,728,535 - 20,925,773	Guo et al 2009 JIPB
GL7 / GW7 / qSS7 / GS7	LOC_ Os07g41200		Shao et al 2012 TAG; Wang Y et al 2015 Nat Gen; Wang S et al 2015 Nat Gen
qGL7	LOC_Os07g47201 to LOC_Os07g47710	chr 7: 28,215,131 - 28,500,915	Bai et al 2010 BMC Genet
SRS1/DEP2	LOC_Os07g42410		Abe et al 2010 Genes Genet Syst
OsFIE1	LOC_Os08g04290	chr 8: 2,095,644 - 2,100,604	Folsom et al 2014 Plant Phys
GW8 / OsSPL16	LOC_Os08g41940	chr 8: 26,501,167 - 26,506,218	Wang et al 2012 Nat Gen
DEP1	LOC_Os09g26999	chr 9: 16,411,151 - 16,415,862	Huang et al 2009 Nat Gen
SG1	LOC_Os09g28520	chr 9: 17,350,765 - 17,352,566	Nakagawa 2012 Plant Phys
gw9.1	LOC_Os09g36735 to LOC_Os09g36790*	chr 9: 21,205,446 - 21,222,304	Xie et al 2008 TAG
DWARF2	LOC_Os10g25780	chr 10: 13,359,545 - 13,363,225	Hong et al 2005 Plant Cell
SRS5	LOC_Os11g14220	chr 11: 7,960,506 - 7,963,390	Segami et al 2012 Rice
tgw11	LOC_Os11g45740 to LOC_Os11g47070*	chr 11: 27,673,302 - 28,281,936	Oh et al 2011 Genes&Genomics
* QTL regions: approximate physical positions were inferred based on marker locations using BLAST
