# Supplementary material for: Open access resources for genome-wide association mapping in rice
Source: Nat Commun. 2016 Feb 4;7:10532. doi: 10.1038/ncomms10532 (PMC4742900; doi:10.1038/ncomms10532)
Supplement: Supplementary Data 5 — Raw genotype data (HDRA SNPs) in the region of the aus-specific peak. This was the raw data used in the construction of the haplotype map in Figure 6. [file ncomms10532-s6.xlsx]

## Sheet: raw
						chr	3	3	3	3	3	3	3	3	3	3	3	3	3	3	3	3	3	3	3	3	3	3	3	3	3	3	3	3	3	3	3	3	3	3	3	3	3	3	3	3	3	3	3
						position	16601645	16601811	16602272	16602730	16602774	16603017	16603311	16605280	16606026	16606106	16606112	16606142	16606798	16608193	16608415	16608569	16608823	16609108	16609519	16610549	16610558	16611076	16611100	16611143	16611354	16611501	16612026	16612235	16612432	16612581	16612603	16612671	16612979	16613494	16613540	16613726	16613730	16613912	16613930	16614103	16614532	16614917	16615001
						SNP ID	SNP-3.16600289.	SNP-3.16600455.	SNP-3.16600916.	SNP-3.16601374.	SNP-3.16601418.	SNP-3.16601661.	SNP-3.16601955.	SNP-3.16603924.	SNP-3.16604670.	SNP-3.16604750.	SNP-3.16604756.	SNP-3.16604786.	SNP-3.16605442.	SNP-3.16606837.	SNP-3.16607059.	SNP-3.16607213.	SNP-3.16607467.	SNP-3.16607752.	SNP-3.16608163.	SNP-3.16609193.	SNP-3.16609202.	SNP-3.16609720.	SNP-3.16609744.	SNP-3.16609787.	SNP-3.16609998.	SNP-3.16610145.	SNP-3.16610670.	SNP-3.16610879.	SNP-3.16611076.	SNP-3.16611225.	SNP-3.16611247.	SNP-3.16611315.	SNP-3.16611623.	SNP-3.16612138.	SNP-3.16612184.	SNP-3.16612370.	SNP-3.16612374.	SNP-3.16612556.	SNP-3.16612574.	SNP-3.16612747.	SNP-3.16613176.	SNP-3.16613561.	SNP-3.16613645.
	average grain length	accession ID	accession name	panel	subpopulation	HDRA genotype assay ID
1	7.04	121316	CIWINI SML	RDP2	admixed	c88dcbba.0	A A	A A	A A	A A	A A	A A	B B	B A	A A	A A	0 0	A A	A A	A A	A A	A A	A A	A A	0 0	A A	A A	A A	A A	A A	A A	B B	A A	A A	A A	A A	0 0	A A	A A	0 0	A A	A A	0 0	A A	A A	B B	A A	B B	A A
2	4.62	121578	OOURA	RDP2	temperate-japonica	950ba1f2.0	A A	A A	B B	A A	A A	A A	A A	A A	A A	A A	A A	A A	A A	0 0	A A	A A	A A	A A	0 0	B B	A A	0 0	A A	A A	A A	B B	A A	A A	0 0	A A	A A	A A	0 0	A A	A A	A A	A A	A A	A A	A A	A A	A A	A A
3	7.18	121491	SADRI	RDP2	aromatic	0b7d031b.0	A A	A A	A A	A A	A A	A A	A A	A A	A A	A A	A A	A A	A A	A A	A A	A A	A A	B B	A A	A A	A A	A A	A A	A A	A A	A A	A A	A A	A A	A A	A A	A A	A A	0 0	A A	A A	A A	A A	A A	A A	A A	A A	A A
4	6.91	121440	MUSSATAREM	RDP2	aromatic	d02dfe4e.0	A A	A A	A A	0 0	A A	A A	A A	A A	0 0	0 0	A A	A A	A A	0 0	A A	A A	A A	B B	B B	A A	A A	0 0	A A	A A	0 0	A B	A B	A A	A A	A B	0 0	A A	A A	B A	A A	B A	A A	A A	A A	A A	A A	A A	A A
5	5.72	121896	ANBARBOO	RDP2	admixed	89688646.0	A A	A A	A A	A A	A A	0 0	A A	A A	A A	A A	A A	A A	A A	B B	A A	A A	A A	A A	A A	A A	A A	0 0	A A	A A	A A	A A	A A	A A	A A	A A	A A	A A	A A	A A	A A	A A	A A	A A	A A	A A	0 0	A A	A A
6	6.78	121323	DEHRADUNI	RDP2	aromatic	57c71a3b.0	A A	0 0	B B	A A	A A	A A	A A	A A	A A	A A	A A	A A	A A	A A	0 0	A A	A A	B B	A A	B B	A A	A A	0 0	A A	A A	A B	A A	B A	0 0	A A	A A	A A	B B	A A	A A	B A	A A	A A	B B	A A	0 0	B B	A A
7	6.37	121251	AMBAR	RDP2	aromatic	392016d6.0	A A	A A	A A	A A	A A	A A	A A	0 0	A A	0 0	A A	A A	A A	A A	A A	A A	A A	B B	0 0	A A	A A	B B	A A	A A	0 0	A A	A A	A A	A A	A A	A A	A A	A A	B A	A A	A A	A A	A A	A A	A A	A A	A A	A A
8	6.73	121902	BERENJ 1277 S	RDP2	admixed	f1be6ab1.0	B B	0 0	B B	A A	A A	0 0	A A	A A	A A	A A	A A	B B	A A	0 0	A A	A A	B B	B B	A A	A A	A A	B B	B B	A A	A A	B B	B B	A A	A A	B B	B B	A A	A A	A A	A A	A A	A A	A A	A A	A A	0 0	B B	A A
9	6.49	121314	CI 9541	RDP2	tropical-japonica	6c2404e4.0	B B	B B	B B	A A	A A	A A	A A	B B	A A	A A	A A	A A	A A	A A	B B	A A	B B	A A	B B	A A	A A	B B	B B	A A	A A	B B	B B	0 0	0 0	B B	B B	A A	A A	A A	A A	A A	A A	A A	0 0	B B	A A	0 0	A A
10	6.71	121899	BASMATI 370	RDP2	aromatic	60808a33.0	A A	0 0	A A	A A	A A	A A	A A	A A	0 0	A A	0 0	A A	A A	A A	0 0	A A	A A	B B	B B	A A	A A	0 0	A A	A A	0 0	B B	A B	A A	A A	A A	A A	A A	A A	0 0	A A	A A	A A	A A	A A	A A	0 0	0 0	A A
11	5.14	121864	BARANKALAMKATI	RDP2	aromatic	0a12f8f9.0	A A	A A	A A	A A	A A	A A	A A	A A	A A	A A	A A	A A	A A	A A	A A	A A	A A	B B	A A	A A	A A	0 0	A A	A A	A A	A A	A A	A A	B B	A A	0 0	A A	A A	0 0	A A	A A	A A	A A	A A	A A	A A	A A	A A
12	5.51	121321	DAGOZAN (RED)	RDP2	admixed-japonica	7495fecd.0	A A	B A	B B	B B	A A	A A	A A	A A	0 0	0 0	A A	A A	A A	B B	0 0	A A	A A	0 0	A A	A A	0 0	A A	B A	A A	0 0	B B	A A	A A	A A	B B	B A	A A	0 0	0 0	A A	A A	A A	A A	A A	0 0	A A	B B	A A
13	4.68	121773	JUMALI	RDP2	aromatic	de22ff14.0	A A	A A	A A	A A	0 0	A A	A A	B A	A A	A A	A A	A A	A A	A A	0 0	A A	A A	B B	A A	A A	0 0	0 0	A A	A A	A A	A B	A B	A A	A A	0 0	A A	A A	A A	A A	A A	A A	0 0	A A	A A	A A	A A	0 0	A A
14	5.42	121262	ARC 14696	RDP2	aromatic	16ef3c90.0	A A	A A	A A	A A	A A	A A	A A	A A	A A	A A	A A	A A	A A	B B	A A	A A	A A	B B	A A	A A	A A	0 0	A A	A A	A A	A B	A A	A A	A A	A A	A A	A A	0 0	0 0	A A	A A	A A	A A	A A	A A	0 0	A A	A A
15	5.42	121265	ARC 15889	RDP2	aromatic	26863647.0	A A	A A	A A	A A	A A	0 0	A A	A A	A A	A A	A A	A A	A A	0 0	A A	A A	0 0	A B	A A	0 0	A A	0 0	A A	A A	A A	A A	A A	A A	A A	A A	A A	A A	A A	A A	A A	A A	A A	A A	A A	A A	A A	B B	A A
16	6.86	121472	POACEAE A 1	RDP2	aromatic	30b72e37.0	A A	0 0	A A	0 0	A A	A A	A A	0 0	A A	A A	A A	A A	0 0	0 0	0 0	A A	A A	B B	A A	A A	A A	A A	A A	A A	A A	A A	A A	A A	A A	A A	A A	0 0	0 0	A A	A A	A A	A A	A A	A A	A A	A A	A A	A A
17	5.5	121467	PATLE	RDP2	admixed	0b170025.0	A A	A A	A A	A A	A A	0 0	A A	A A	A A	A A	A A	A A	A A	A A	A A	0 0	A A	0 0	A A	A A	A A	0 0	A A	A A	A A	A A	0 0	A A	A A	0 0	A A	A A	A A	0 0	A A	A A	0 0	A A	A A	A A	A A	0 0	A A
18	5.27	121084	PHUDUGEY	RDP2	admixed	7f32098d.0	A A	A A	A A	A A	A A	0 0	B A	A A	A A	A A	A A	A A	A A	A A	A A	A A	A A	B B	A A	A A	A A	B B	A A	A A	A A	A A	A B	A A	A A	A A	A A	A A	A A	A A	A A	A A	A A	A A	A A	B B	0 0	B B	A A
19	6.81	121426	MASSAN MULAT	RDP2	aromatic	7f495a55.0	A A	0 0	A A	A A	A A	A A	0 0	0 0	A A	A A	0 0	A A	A A	A A	0 0	A A	A A	B B	A A	A A	A A	A A	A A	A A	B A	A B	A A	A A	A A	A A	A A	A A	B B	B A	A A	A A	0 0	A A	A A	A A	A A	A A	A A
20	5.33	121352	HINSUM	RDP2	admixed	608b0d34.0	A A	A A	A A	0 0	0 0	A A	A A	A A	A A	A A	B A	A A	A A	A A	A A	A A	A A	B B	A A	A A	A A	0 0	A A	A A	A A	A A	A A	A A	A A	A A	0 0	A A	A A	A A	A A	A A	A A	A A	A A	A A	A A	B B	A A
21	5.66	121330	DS 17	RDP2	aromatic	244f1a44.0	A A	A A	A A	A A	A A	A A	A A	A A	A A	A A	A A	A A	A A	A A	A A	A A	A A	B B	A A	B A	A A	B B	A A	A A	A A	A B	A B	A A	A A	A A	0 0	A A	A A	A A	A A	A A	A A	A A	A A	A A	0 0	A A	A A
22	5.74	121332	DUMSIKALAM	RDP2	indica	780db140.0	A A	A A	B B	A A	0 0	0 0	0 0	A A	B B	A A	B B	A A	A A	A A	A A	A A	A A	A A	A A	A A	A A	B B	A A	A A	A A	B B	B B	A A	B B	B B	B B	A A	0 0	B B	A A	A A	A A	B B	A A	A A	A A	B B	B B
23	5.69	117551	PANKHARI 203	RDP2	aromatic	ea0b205a.0	A A	A A	A A	A A	A A	0 0	A A	A A	A A	A A	A A	A A	A A	B B	B A	A A	A A	B B	A A	A A	A A	B B	A A	A A	A A	A A	A A	A A	A A	A A	A A	A A	A A	0 0	A A	A A	A A	A A	A A	A A	A A	0 0	A A
24	4.88	121509	SUKHIMMI	RDP2	admixed	d8ee9654.0	A A	A A	B B	0 0	A A	A A	A A	A A	A A	A A	A A	A A	A A	A A	A A	A A	A A	0 0	A A	0 0	A A	0 0	A A	A A	A A	B B	A A	A A	A A	A A	0 0	A A	A A	A A	A A	A A	A A	A A	B B	A A	A A	B B	A A
25	4.94	121909	GANDASALA	RDP2	aromatic	d00521f4.0	A A	A A	A A	A A	A A	A A	A A	A A	A A	A A	A A	A A	A A	A A	A A	A A	A A	B B	A A	A A	A A	0 0	A A	A A	A A	A A	A A	A A	B B	A A	A A	A A	A A	A A	A A	A A	A A	A A	A A	A A	A A	A A	A A
26	5.14	121455	NPE 251	RDP2	temperate-japonica	6461d175.0	A A	A A	A A	0 0	0 0	A A	A A	A A	A A	A A	A A	A A	A A	A A	0 0	0 0	A A	0 0	A A	B B	0 0	0 0	A A	A A	A A	B B	A A	A A	A A	A A	B A	A A	B B	A A	A A	A A	A A	A A	B B	0 0	A A	A A	A A
27	5.27	121499	SHANKA	RDP2	aromatic	46aa9c6a.0	A A	A A	A A	A A	A A	A A	A A	A A	A A	A A	A A	A A	A A	0 0	A A	A A	A A	A B	A A	A A	A A	B B	A A	A A	0 0	A A	A A	A A	A A	A A	A A	0 0	0 0	A A	A A	A A	A A	A A	A A	A A	A A	0 0	A A
28	5.43	117425	ARC 10497	RDP2	aromatic	d00c1e13.0	A A	A A	A A	A A	A A	A A	A A	A A	A A	A A	0 0	A A	A A	A A	A A	A A	A A	B B	A A	A A	A A	A A	A A	A A	A A	A A	A A	A A	B A	A A	A A	B B	A A	A A	A A	A A	A A	A A	A A	A A	A A	A A	A A
29	5.63	121223	TAKMARU	RDP2	admixed-japonica	1ded3870.0	A A	0 0	B B	B B	0 0	A A	A A	A A	A A	A A	A A	A A	B A	A A	0 0	A A	A A	0 0	A A	A A	A A	B B	A A	A A	A A	B B	B B	A A	A A	B B	0 0	A A	B B	0 0	A A	A A	A A	A A	A A	A A	A A	B B	A A
30	4.76	117426	ARC 13829	RDP2	aromatic	61659fb4.0	A A	A A	A A	A A	0 0	A A	A A	A A	A A	A A	A A	0 0	A A	A A	0 0	A A	A A	A A	0 0	A A	A A	B B	A A	A A	A A	A A	A A	A A	A A	A A	A A	A A	A A	A A	A A	A A	A A	A A	A A	A A	A A	A A	A A
31	4.84	121898	BADARI	RDP2	aromatic	d4f656cf.0	A A	A A	A A	0 0	A A	A A	A A	A A	A A	A A	A A	A A	A A	A A	A A	A A	A A	B B	0 0	A A	A A	B B	A A	A A	A A	A A	A A	A A	B A	A A	0 0	A A	A A	A A	A A	A A	A A	A A	A A	A A	A A	A A	A A
32	5.23	121631	NPE 837	RDP2	admixed	8366125c.0	A A	0 0	B B	A A	A A	A A	A A	A A	A A	0 0	A A	A A	A A	A A	A A	A A	A A	0 0	A A	0 0	A A	B B	A A	A A	A A	B B	A A	A A	A A	A A	A A	A A	B B	A A	A A	A A	A A	A A	B B	A A	A A	A A	A A
33	6.18	117475	GHARIB	RDP2	admixed	9517bcf3.0	A A	A A	A A	B B	A A	A A	A A	A A	A A	A A	A A	A A	A A	A A	A A	A A	A A	0 0	A A	A A	A A	B B	A A	A A	A A	A A	0 0	A A	A A	A A	A A	A A	A A	A A	A A	A A	A A	A A	A A	A A	A A	0 0	A A
34	4.65	117494	JC 1	RDP2	aromatic	92044b56.0	A A	0 0	A A	0 0	A A	A A	A A	A A	A A	A A	B A	A A	A A	A A	A A	A A	A A	A A	B B	A A	A A	B B	A A	A A	A A	0 0	A B	A A	B B	A A	A A	A A	A A	0 0	A A	A A	A A	A A	A A	A A	A A	0 0	A A
35	5.69	121559	ARC 11708	RDP2	admixed-japonica	51a3d19a.0	A A	0 0	B B	B B	A A	A A	A A	A A	A A	A A	0 0	A A	0 0	A A	A A	A A	A A	0 0	0 0	A A	A A	0 0	0 0	A A	0 0	B B	B B	A A	A A	B B	B B	A A	0 0	A A	B A	A A	A A	A A	A A	B B	A A	B B	A A
36	5.16	121324	DEHULA	RDP2	aus	deaa5daa.0	A A	A A	B B	B B	B B	0 0	0 0	A A	A A	0 0	A A	A A	A A	A A	A A	A A	A A	B B	A A	0 0	A A	B B	A A	B B	A A	B B	A A	A A	A A	A A	0 0	A A	A A	0 0	A A	A A	A A	A A	B B	A A	A A	B B	A A
37	5.2	121155	WEDA HEENATI	RDP2	aus	994ddbe2.0	A A	A A	A A	0 0	B B	0 0	A A	A A	A A	0 0	A A	A A	A A	A A	A A	A A	A A	A A	0 0	A A	A A	B B	A A	A A	B A	A A	A A	A A	A A	A A	A A	A A	A A	0 0	A A	A A	A A	A A	A A	A A	A A	B B	A A
38	5.19	121114	SEENETTI	RDP2	aus	d9812864.0	A A	A A	B B	A A	A A	A A	A A	A A	A A	A A	A A	A A	A A	0 0	A A	A A	A A	A A	A A	B B	A A	A A	A A	A A	A A	B B	0 0	A A	A A	A B	A A	A A	A A	A A	A A	B A	A A	A A	B A	0 0	A A	B B	A A
39	5.51	121270	ASAHI	RDP2	admixed-indica	63b37a65.0	B B	A A	B B	A A	A A	A A	A A	A A	A A	A A	A A	B B	A A	A A	B B	A A	B B	B B	B B	A A	A A	B B	0 0	A A	A A	B B	B B	A A	A A	B B	B B	A A	A A	B A	A A	A A	A A	A A	A A	A A	A A	B B	A A
40	5.65	120849	AUS 196	RDP2	aus	6bdc5ba1.0	B B	0 0	B B	A A	A A	A A	A A	A A	A A	A A	A A	0 0	A A	A A	B B	A A	B B	B B	B B	A A	A A	B B	B B	A A	A A	B B	B B	A A	A A	B B	B B	A A	A A	A A	A A	A A	A A	A A	A A	A A	A A	B B	A A
41	6.31	121117	SHIRKATI	RDP2	aus	b1d2a9e0.0	B A	0 0	B B	A A	A A	A A	A A	A A	A A	A A	A A	0 0	A A	A A	B B	A A	0 0	B B	B B	A A	A A	B B	B A	A A	A A	B B	B B	A A	A A	B B	0 0	A A	A A	A A	0 0	A A	0 0	A A	A A	A A	A A	B B	A A
42	6.3	121447	NAYIMA	RDP2	admixed-indica	d7aee7e3.0	A A	A A	B B	A A	0 0	A A	A A	A A	0 0	A A	B B	A A	A A	A A	A A	A A	A A	B B	A A	A A	A A	B B	A A	A A	A A	B B	B B	A A	B B	B B	B B	0 0	0 0	B B	A A	A A	A A	B A	A A	A A	A A	B B	B A
43	5.26	120966	HEENBALAWEE	RDP2	aus	a358fb3f.0	A A	A A	B B	B B	A A	A A	A A	A A	A A	A A	A A	A A	A A	A A	A A	A A	A A	0 0	0 0	0 0	A A	B B	A A	A A	A A	B B	A B	A A	A A	A A	A A	A A	0 0	0 0	A A	A A	A A	A A	B B	A A	A A	B B	A A
44	6.17	121181	SURJA MUKHI	RDP2	aus	a7398760.0	B B	A A	B B	A A	A A	A A	A A	A A	0 0	A A	A A	0 0	A A	A A	B B	A A	0 0	0 0	0 0	0 0	A A	0 0	B B	A A	A A	B B	B B	A A	A A	B B	B B	A A	0 0	A A	A A	A A	A A	A A	A A	A A	A A	B B	A A
45	5.34	120955	GARIA	RDP2	aus	2a5ee06d.0	B B	0 0	B B	A A	A A	A A	A A	A A	A A	A A	0 0	0 0	A A	A A	B B	A A	B B	B B	0 0	A A	A A	0 0	0 0	A A	A A	B B	B B	A A	A A	B B	B B	A A	A A	A A	A A	A A	A A	A A	A A	0 0	0 0	B B	A A
46	4.79	121473	PODI HEENATI	RDP2	aus	dbd7a43d.0	A A	A A	A A	A A	B B	A A	A A	A A	A A	A A	A A	A A	A A	A A	A A	A A	A A	0 0	A A	A A	A A	A A	A A	A A	A A	A A	A B	A A	A A	A A	0 0	A A	A A	A A	A A	A A	A A	A A	A A	A A	0 0	B B	A A
47	5.58	121495	SAREINA	RDP2	aus	6302479a.0	A A	A A	B B	A A	0 0	A A	B A	B A	A A	0 0	A A	A A	A A	0 0	A A	A A	A A	A A	0 0	0 0	A A	A A	0 0	A A	A A	B B	A A	A A	A A	A A	0 0	A A	A A	B A	A A	A A	A A	A A	B B	A A	A A	0 0	A A
48	5.31	121376	JUMA	RDP2	aus	df3c89f8.0	B A	0 0	B B	0 0	0 0	A A	A A	B B	B A	A A	0 0	B B	A A	A A	B A	A A	B A	B B	0 0	0 0	A A	B B	0 0	A A	B A	B B	B B	A A	0 0	B B	B A	A A	B B	A A	0 0	A A	B A	A A	A A	A A	0 0	A A	A A
49	5.45	120935	DHARIA	RDP2	aus	78f9e9fe.0	B B	0 0	B B	A A	A A	A A	A A	B A	A A	B B	A A	B B	A A	A A	B B	A A	B B	B B	0 0	A A	A A	B B	B B	A A	A A	B B	B B	A A	A A	B B	B B	A A	A A	A A	A A	A A	0 0	A A	A A	A A	A A	B B	A A
50	5.2	121055	MICOCHU	RDP2	aus	4a76097c.0	B B	0 0	B B	A A	A A	0 0	B A	A A	A A	0 0	A A	B B	A A	A A	B B	A A	B B	A B	0 0	0 0	A A	0 0	B B	A A	A A	B B	0 0	A A	0 0	B B	B A	A A	A A	A A	A A	A A	A A	A A	A A	A A	A A	B B	A A
51	5.4	121018	KELEE	RDP2	aus	04aca4b5.0	B B	0 0	B B	A A	A A	A A	A A	A A	A A	A A	A A	B B	A A	A A	B B	A A	B A	B B	B B	A A	A A	0 0	B B	A A	0 0	B B	B B	A A	0 0	B B	B B	A A	A A	0 0	A A	0 0	0 0	A A	A A	A A	A A	B B	A A
52	5.19	120915	CHUNGUR BALI	RDP2	aus	c0fe8244.0	B A	0 0	B B	A A	0 0	A A	A A	A A	A A	A A	0 0	0 0	A A	A A	B B	0 0	B B	B B	B B	A A	A A	B B	0 0	A A	B A	B B	B B	A A	A A	B B	B B	A A	A A	A A	B A	A A	0 0	A A	A A	A A	A A	B B	A A
53	5.36	120901	BOTESHAWAR	RDP2	aus	04704bb4.0	B B	A A	B B	0 0	A A	A A	A A	A A	A A	A A	A A	B B	A A	A A	B B	A A	0 0	0 0	B B	A A	A A	0 0	B A	A A	A A	B B	B B	A A	A A	B B	B A	A A	A A	A A	A A	A A	0 0	A A	A A	A A	0 0	B B	A A
54	5.32	121276	BAGETAULI	RDP2	admixed	5cf82125.0	A A	A A	A A	B B	0 0	A A	A A	A A	A A	A A	A A	A A	A A	A A	A A	A A	A A	B B	0 0	A A	A A	A A	A A	A A	A A	A A	A A	A A	A A	A A	A A	A A	A A	A A	A A	A A	A A	A A	A A	0 0	A A	B B	A A
55	5.22	120931	DHALA BAGDAR 2	RDP2	aus	559cd294.0	B B	0 0	B B	A A	A A	A A	A A	A A	A A	0 0	A A	B B	A A	A A	B B	A A	0 0	B B	0 0	B A	A A	B B	B A	A A	A A	B B	A B	A A	0 0	B B	B B	A A	0 0	A A	A A	A A	A A	A A	A A	A A	B B	B B	A A
56	5.49	120851	DHALA BHADOI	RDP2	aus	98ca16ae.0	B B	0 0	B B	A A	A A	A A	A A	A A	0 0	0 0	0 0	0 0	A A	A A	B B	A A	B B	A B	B B	B A	A A	B B	B A	A A	A A	B B	B B	A A	B A	B B	B B	A A	0 0	A A	A A	B A	A A	A A	A A	A A	A A	B B	A A
57	6.7	117505	KALAMKATI	RDP2	aus	5808fd31.0	A A	A A	B B	A A	B B	A A	A A	0 0	A A	A A	A A	A A	A A	A A	A A	A A	A A	B B	0 0	B B	A A	A A	A A	A A	A A	B B	A B	A A	A A	A A	A A	A A	A A	A A	A A	A A	A A	A A	B B	A A	A A	B B	A A
58	5.43	121382	KHADASIYA 3 (STRAW)	RDP2	aus	1865f890.0	A A	A A	B B	A A	0 0	A A	A A	A A	A A	A A	A A	A A	A A	A A	A A	A A	A A	A A	A A	0 0	A A	B B	A A	A A	A A	B B	A A	A A	A A	A A	0 0	A A	A A	A A	A A	A A	A A	A A	B B	A A	A A	B B	A A
59	5.14	121441	MUTTU SAMBA	RDP2	indica	2cdab92c.0	A A	A A	A A	B B	A A	A A	A A	0 0	A A	0 0	A A	A A	A A	A A	0 0	A A	A A	A A	A A	A A	A A	0 0	A A	A A	A A	A A	B B	A A	B B	A A	A A	A A	A A	A A	A A	A A	A A	A A	A A	A A	A A	B B	A A
60	5.4	121008	KALU A 30	RDP2	aus	66391666.0	A A	0 0	A A	A A	0 0	A A	A A	A A	A A	A A	0 0	A A	A A	A A	A A	A A	A A	0 0	0 0	0 0	A A	0 0	A A	A A	0 0	A A	A A	A A	A A	A A	0 0	A A	A A	A A	A A	A A	0 0	A A	A A	A A	A A	B B	A A
61	4.69	121277	BALA (CR 42-38)	RDP2	admixed-indica	68fcf28b.0	A A	A A	A A	0 0	B B	A A	A A	A A	0 0	A A	0 0	A A	A A	A A	B A	A A	A A	0 0	0 0	A A	A A	0 0	A A	A A	0 0	A A	A B	A A	0 0	A A	A A	A A	B B	A A	A A	B A	B B	A A	A A	A A	A A	B B	A A
62	5.3	120881	BAILAM	RDP2	aus	824bd841.0	A A	0 0	B B	A A	A A	A A	A A	A A	A A	A A	A A	B B	A A	A A	B B	A A	0 0	B B	0 0	0 0	A A	B B	B A	A A	A A	B B	B B	A A	0 0	B B	0 0	A A	A A	A A	A A	A A	0 0	A A	A A	A A	A A	0 0	A A
63	5.43	120896	BIRANJ	RDP2	aus	971d8d35.0	B B	A A	B B	B B	A A	0 0	A A	A A	A A	A A	0 0	A A	A A	A A	B B	A A	B B	B B	B B	A A	A A	B B	A A	B B	A A	B B	B B	A A	A A	B B	B B	A A	A A	A A	A A	A A	A A	A A	A A	B B	A A	B B	B B
64	5.67	121120	SIMUL KHURI	RDP2	aus	a6888b79.0	B B	0 0	B B	A A	A A	A A	A A	A A	A A	A A	A A	B B	A A	A A	B B	A A	B A	B B	B B	A A	A A	B B	B A	A A	A A	B B	B B	A A	A A	B B	B B	A A	A A	A A	A A	A A	A A	A A	A A	A A	A A	B B	A A
65	5.33	121097	RANGPURI AUS	RDP2	aus	1580b445.0	B B	0 0	B B	A A	A A	A A	A A	A A	A A	A A	A A	0 0	A A	A A	B B	A A	B B	B B	0 0	A A	A A	B B	B B	A A	A A	B B	B B	A A	A A	B B	B B	A A	A A	A A	A A	A A	A A	A A	A A	A A	A A	B B	A A
66	5.2	117434	BARAN BORO	RDP2	aus	96802f46.0	A A	A A	B B	A A	A A	A A	A A	A A	A A	A A	A A	A A	A A	A A	A A	A A	A A	B B	A A	0 0	A A	0 0	A A	A A	A A	B B	A A	A A	A A	A A	A A	B A	A A	A A	A A	A A	A A	A A	B B	A A	0 0	B B	A A
67	5.53	120910	CHIADI NAKI	RDP2	aus	f0d3206f.0	A A	A A	B B	A A	0 0	A A	A A	A A	A A	0 0	A A	A A	A A	A A	A A	A A	A A	0 0	0 0	B B	A A	0 0	A A	A A	A A	B B	A A	A A	A A	A A	0 0	0 0	A A	A A	A A	A A	A A	A A	B B	A A	A A	B B	A A
68	5.28	120995	JAMBALI BUSSA	RDP2	aus	3476f3f1.0	A A	A A	B B	0 0	0 0	A A	A A	0 0	0 0	A A	A A	A A	A A	B B	A A	A A	A A	0 0	0 0	B A	A A	B B	A A	A A	A A	B B	A B	A A	A A	A A	0 0	A A	A A	A A	A A	A A	A A	A A	B B	A A	B B	B B	A A
69	6.11	120969	HOLOI BASH (SOLOI BASH)	RDP2	aus	14dc0f9b.0	B B	0 0	B B	A A	A A	A A	A A	A A	0 0	A A	A A	B B	A A	A A	B B	A A	B B	0 0	B B	A A	A A	0 0	0 0	A A	A A	B B	B B	A A	A A	B B	0 0	A A	A A	A A	A A	A A	A A	A A	A A	A A	A A	B B	A A
70	5.36	121109	SAMPATTI	RDP2	aus	6fe1d5f1.0	B B	0 0	B B	A A	A A	A A	A A	A A	A A	0 0	A A	B B	A A	A A	A A	A A	B A	B B	A A	0 0	A A	A A	B A	A A	0 0	B B	0 0	A A	0 0	B B	0 0	A A	A A	A A	A A	B A	0 0	A A	A A	A A	A A	B B	A A
71	5.51	120978	IKRA	RDP2	aus	395653ad.0	B A	0 0	B B	A A	A A	A A	A A	A A	A A	A A	A A	B B	A A	A A	B A	0 0	B A	B B	B B	A A	A A	A A	B A	A A	A A	B B	B B	A A	A A	B B	B B	B A	A A	0 0	A A	B A	0 0	A A	A A	0 0	A A	B B	A A
72	5.59	120869	ARC 11755	RDP2	aus	899894ae.0	B B	0 0	B B	A A	A A	A A	A A	A A	A A	0 0	A A	B B	A A	A A	B B	A A	B B	0 0	B B	A A	A A	B B	0 0	A A	A A	B B	B B	A A	A A	B B	B B	A A	A A	B A	A A	A A	0 0	A A	A A	A A	A A	B B	A A
73	5	120934	DHARIA BOALIA	RDP2	aus	4c9441ab.0	B B	A A	B B	A A	A A	A A	A A	A A	A A	A A	A A	B B	A A	A A	B B	A A	B B	B B	B B	A A	A A	B B	0 0	A A	0 0	B B	B B	A A	A A	B B	B B	A A	A A	A A	0 0	A A	A A	A A	A A	A A	A A	B B	A A
74	5.61	120911	CHIKON SHONI	RDP2	aus	e78d371e.0	B B	0 0	B B	A A	A A	A A	A A	A A	A A	A A	0 0	B A	A A	A A	0 0	A A	A A	B B	0 0	A A	A A	0 0	B A	A A	A A	B B	B B	A A	A A	B B	B A	A A	A A	A A	A A	A A	0 0	A A	A A	A A	0 0	B B	A A
75	5.53	121033	LAKHSNIKAJAL	RDP2	aus	2c7fdb9e.0	B B	0 0	B B	A A	A A	A A	A A	A A	A A	A A	A A	0 0	A A	0 0	B B	A A	0 0	B B	B B	A A	A A	0 0	B A	A A	A A	B B	B B	A A	0 0	B B	0 0	A A	A A	A A	0 0	A A	A A	A A	A A	A A	A A	B B	A A
76	5.69	121895	AGIR JAIL BIROI	RDP2	indica	afc2c689.0	B B	A A	B B	B B	A A	A A	A A	A A	A A	A A	A A	A A	A A	A A	B B	0 0	B B	B B	0 0	A A	A A	B B	A A	B B	A A	B B	B B	A A	A A	B B	B B	A A	A A	A A	A A	A A	A A	A A	A A	A A	A A	B B	B B
77	5.46	121057	MOSHIA BHADOI	RDP2	aus	727d7321.0	B B	0 0	B B	A A	A A	A A	A A	A A	A A	A A	A A	0 0	A A	A A	B B	A A	B A	B B	B B	A A	A A	B B	B A	A A	A A	B B	B B	A A	0 0	B B	B B	A A	A A	0 0	A A	A A	A A	A A	A A	A A	0 0	B B	A A
78	5.28	121060	MOYNA MOTI	RDP2	aus	8a1459b3.0	A A	A A	B B	A A	A A	A A	A A	A A	A A	A A	A A	A A	A A	A A	A A	A A	A A	B B	A A	B B	A A	A A	A A	A A	A A	B B	A B	A A	A A	A A	A A	A A	A A	A A	A A	A A	A A	A A	B B	0 0	0 0	B B	A A
79	5.45	120907	CHENGRI 2	RDP2	aus	1a210383.0	B B	0 0	B B	A A	A A	A A	A A	A A	A A	A A	A A	0 0	A A	A A	B B	A A	B B	B B	B B	A A	A A	B B	0 0	A A	A A	B B	B B	A A	A A	B B	B A	A A	0 0	A A	A A	A A	A A	A A	A A	A A	A A	B B	A A
80	5.42	121007	KALO KUCHI	RDP2	aus	2aa697f5.0	B B	0 0	B B	A A	A A	A A	A A	A A	A A	A A	A A	0 0	A A	0 0	B B	A A	B B	B B	B B	A A	A A	0 0	0 0	A A	A A	B B	B B	0 0	A A	B B	B B	A A	A A	A A	A A	A A	A A	A A	A A	A A	A A	B B	A A
81	6.16	121148	UPRB 56	RDP2	aus	43c32b7b.0	A A	A A	B B	A A	A A	A A	A A	A A	A A	A A	A A	A A	A A	A A	A A	A A	A A	A A	0 0	B B	A A	B B	A A	A A	A A	B B	A A	A A	A A	A A	A A	A A	A A	A A	A A	A A	A A	A A	B B	A A	A A	B B	A A
82	5.58	121078	PANKHIRAJ	RDP2	aus	471e3f20.0	B B	0 0	B B	A A	A A	A A	A A	A A	A A	A A	A A	B B	A A	A A	B B	A A	B A	B B	0 0	A A	A A	B B	B A	A A	A A	B B	B B	A A	A A	B B	B B	A A	A A	0 0	A A	A A	A A	A A	A A	A A	A A	B B	A A
83	5.17	121046	MADHABSAIL 741	RDP2	aus	a8cecc0d.0	A A	0 0	B B	A A	0 0	A A	A A	A A	A A	A A	A A	A A	A A	A A	A A	A A	A A	B B	A A	B B	A A	B B	A A	A A	A A	B B	0 0	A A	A A	A A	A A	A A	A A	0 0	A A	A A	A A	A A	B B	0 0	A A	B B	A A
84	6.14	121071	NP 125	RDP2	aus	130a948e.0	A A	A A	B B	A A	A A	0 0	A A	A A	A A	A A	A A	A A	A A	A A	A A	A A	A A	B B	A A	B B	A A	A A	A A	A A	A A	B B	A A	A A	A A	A B	A A	B A	A A	A A	A A	A A	0 0	A A	B A	0 0	A A	B B	A A
85	5.5	121107	SADA SOLAY	RDP2	aus	921baacd.0	A A	A A	B B	A A	A A	A A	A A	A A	B A	A A	A A	A A	A A	A A	0 0	A A	A A	0 0	A A	B B	A A	B B	A A	A A	A A	B B	A A	A A	A A	A A	A A	A A	A A	A A	A A	A A	0 0	A A	B B	A A	A A	B B	A A
86	7.01	121238	KAMOZ	RDP2	aus	a7596568.0	B A	0 0	B B	A A	A A	A A	A A	A A	A A	A A	A A	0 0	A A	A A	B B	A A	B A	0 0	B B	A A	A A	B B	B A	A A	A A	B B	B B	A A	A A	B B	B B	A A	A A	A A	A A	A A	0 0	A A	A A	A A	A A	B B	A A
87	5.58	121224	TAK SIAH	RDP2	admixed	9dd98930.0	A A	0 0	B B	B B	0 0	A A	B A	A A	0 0	0 0	A A	A A	A A	A A	A A	A A	A A	0 0	A A	0 0	A A	B B	B A	A A	A A	B B	B B	A A	0 0	B B	B B	0 0	B B	B A	A A	A A	B B	A A	A A	A A	B B	B B	A A
88	6.22	121205	IC 27525	RDP2	aus	6c5fca8b.0	A A	A A	B B	A A	A A	A A	A A	A A	A A	0 0	0 0	A A	A A	B B	0 0	A A	A A	A B	A A	B B	A A	0 0	A A	A A	A A	B B	A A	A A	A A	A A	A A	0 0	A A	A A	A A	A A	0 0	A A	B B	A A	A A	B B	A A
89	4.77	120961	GUL MURALI	RDP2	aus	40caaf91.0	B B	0 0	B B	A A	A A	A A	A A	A A	A A	A A	A A	B B	A A	A A	B B	A A	B B	B B	B B	A A	A A	0 0	B A	A A	A A	B B	B B	A A	A A	B B	B B	0 0	A A	A A	A A	A A	A A	A A	A A	A A	A A	B B	A A
90	5.55	121893	11-048	RDP2	indica	8ae72fd7.0	B B	A A	B B	A A	A A	A A	A A	A A	A A	A A	A A	0 0	A A	A A	B B	A A	B B	A A	B B	0 0	A A	B B	B B	A A	B B	B B	B B	A A	A A	B B	B B	A A	A A	A A	A A	A A	A A	A A	A A	A A	A A	B B	A A
91	5.33	120894	BHADOIA 303	RDP2	aus	41872470.0	B B	0 0	B B	A A	A A	A A	A A	0 0	A A	A A	0 0	0 0	A A	A A	0 0	A A	0 0	B B	B B	A A	A A	B B	0 0	A A	A A	B B	B B	A A	0 0	B B	A A	A A	0 0	0 0	A A	A A	A A	A A	B A	A A	A A	0 0	A A
92	5.36	121206	JHUM SONALICHIKON	RDP2	aus	d9a92db4.0	A A	A A	B B	A A	A A	0 0	A A	A A	A A	0 0	0 0	A A	A A	A A	B B	A A	A A	B B	0 0	0 0	A A	0 0	A A	A A	B A	B B	A A	A A	A A	A A	A A	A A	A A	A A	A A	A A	A A	A A	B B	0 0	A A	B B	A A
93	5.66	121878	H 4	RDP2	indica	be74ca99.0	A A	A A	B B	A A	A A	A A	A A	A A	B B	A A	B B	A A	A A	A A	A A	A A	A A	B B	A A	A A	A A	B B	A A	A A	A A	B B	B B	A A	B B	B B	B B	A A	A A	B B	A A	A A	A A	B B	A A	A A	A A	B B	B B
94	5.32	121026	KOYRA	RDP2	aus	66b6164a.0	B B	A A	B B	A A	A A	A A	A A	A A	0 0	A A	0 0	B A	A A	A A	B B	A A	B A	B B	B B	A A	A A	B B	B A	A A	A A	B B	B B	A A	A A	B B	B B	A A	A A	A A	A A	A A	0 0	A A	A A	A A	0 0	B B	A A
95	5.39	117429	AUS JOTA	RDP2	aus	5a43ae22.0	0 0	A A	B B	0 0	A A	A A	A A	A A	A A	0 0	0 0	0 0	A A	A A	B A	A A	B A	0 0	B B	A A	A A	B B	A A	A A	A A	B B	B B	A A	A A	B B	B A	B A	A A	A A	A A	A A	A A	A A	A A	A A	A A	B B	A A
96	6.27	121197	DULAR	RDP2	aus	572bf96e.0	A A	A A	B B	A A	A A	A A	A A	A A	A A	A A	A A	A A	A A	B B	A A	A A	A A	B B	A A	0 0	A A	B B	A A	A A	A A	B B	A A	A A	A A	A A	A A	A A	A A	A A	A A	A A	A A	A A	B B	A A	A A	B B	A A
97	5.28	121590	ARC 10177	RDP2	aus	6ac8c69b.0	B B	A A	B B	A A	A A	A A	A A	A A	A A	A A	0 0	B B	A A	A A	B B	A A	A A	A B	A A	A A	A A	B B	B A	A A	0 0	B B	B B	0 0	0 0	B B	0 0	B A	A A	A A	A A	0 0	0 0	A A	A A	0 0	A A	B B	A A
98	6.21	121678	SAFRI 17	RDP2	temperate-japonica	49a3b897.0	A A	A A	A A	A A	A A	A A	A A	A A	A A	A A	A A	A A	A A	A A	A A	A A	A A	A A	A A	A A	A A	0 0	A A	A A	A A	B B	A A	A A	A A	A A	A A	A A	A A	A A	A A	A A	A A	A A	A A	A A	A A	A A	A A
99	6.7	121089	PSBRC 18	RDP2	indica	a79461d6.0	A A	A A	B B	A A	A A	A A	A A	A A	0 0	A A	B B	A A	A A	A A	B A	A A	A A	0 0	A A	A A	A A	B B	A A	A A	A A	B B	B B	A A	0 0	B B	B B	A A	A A	B B	A A	A A	A A	0 0	A A	A A	A A	B B	0 0
100	6.81	121076	NSICRC 106	RDP2	indica	527b48fe.0	A A	A A	B B	A A	A A	A A	A A	A A	0 0	A A	B B	A A	A A	A A	A A	A A	A A	B B	A A	A A	A A	B B	A A	B A	A A	B B	B B	A A	B B	B B	0 0	0 0	0 0	B B	A A	A A	A A	0 0	A A	A A	A A	B B	A A
101	5.69	121871	ALTAMIRA 7	RDP2	indica	d8f93ae8.0	A A	A A	B B	B B	A A	A A	A A	A A	B A	A A	B B	A A	A A	A A	B A	A A	A A	B B	A A	0 0	A A	B B	A A	A A	A A	B B	A B	A A	B B	B B	0 0	A A	A A	0 0	A A	A A	A A	B B	A A	A A	A A	B B	A A
102	5.66	121085	PICONEGRO	RDP2	indica	1a2b694e.0	A A	A A	B B	0 0	A A	A A	A A	0 0	A A	0 0	B B	A A	A A	A A	A A	A A	A A	B B	0 0	0 0	A A	B B	A A	A A	A A	B B	B B	A A	0 0	B B	B B	A A	0 0	B B	A A	A A	A A	B A	A A	A A	0 0	B B	A A
103	6.94	121916	JUMA 58	RDP2	indica	d0c152b0.0	A A	0 0	B B	0 0	A A	A A	A A	A A	A A	0 0	B B	A A	A A	A A	A A	A A	A A	A A	A A	A A	A A	B B	A A	A A	A A	B B	B B	A A	0 0	B B	B B	A A	A A	B B	A A	A A	A A	0 0	A A	A A	A A	B B	0 0
104	6.71	120983	IR 43	RDP2	indica	e76ce267.0	A A	A A	B B	A A	A A	A A	A A	A A	B A	A A	B B	A A	A A	A A	A A	0 0	A A	A A	A A	A A	A A	B B	A A	A A	A A	B B	B B	0 0	B B	B B	B B	A A	0 0	0 0	A A	A A	A A	0 0	A A	A A	A A	B B	B A
105	6.78	120919	CR 8334	RDP2	indica	0ba66977.0	A A	A A	B B	A A	A A	0 0	A A	A A	A A	A A	B A	A A	A A	A A	A A	A A	A A	0 0	B B	0 0	A A	0 0	A A	A A	A A	B B	0 0	A A	B B	B B	0 0	0 0	0 0	B B	A A	A A	A A	B B	A A	A A	A A	B B	A A
106	6.7	120916	CIMARRON	RDP2	indica	8b7a6e69.0	A A	A A	B B	B B	A A	A A	A A	A A	A A	0 0	B B	A A	A A	A A	A A	A A	A A	B B	0 0	A A	A A	B B	A A	A A	A A	B B	B B	A A	B A	B B	0 0	A A	0 0	B B	A A	A A	A A	B B	A A	A A	A A	B B	0 0
107	7.01	120985	IR 71137-243-2-2-3-3	RDP2	indica	3afe78bc.0	A A	A A	B B	B B	B B	A A	A A	0 0	A A	B B	0 0	A A	A A	A A	A A	A A	A A	0 0	A A	A A	A A	B B	A A	A A	A A	B B	0 0	A A	B A	B B	0 0	A A	0 0	B B	A A	A A	A A	B B	A A	A A	A A	B B	B B
108	6.59	121053	MG 2	RDP2	indica	bc3193ab.0	A A	A A	B B	0 0	0 0	0 0	A A	B A	0 0	0 0	A A	A A	A A	0 0	0 0	A A	A A	A A	A A	A A	A A	B B	A A	A A	0 0	B B	B B	A A	B B	B B	B B	A A	A A	B A	A A	A A	A A	B A	A A	A A	A A	B B	B A
109	5.6	121651	XI YOU ZHAN	RDP2	indica	97859daf.0	A A	A A	B B	B B	0 0	0 0	0 0	B A	0 0	0 0	0 0	A A	A A	A A	A A	A A	A A	B B	A A	0 0	A A	B B	A A	A A	A A	B B	B B	A A	B B	B B	B A	A A	A A	B B	A A	A A	0 0	B B	A A	A A	0 0	B B	B B
110	6.64	120981	IR 31917-45-3-2	RDP2	indica	0c1b0a01.0	A A	A A	B B	A A	A A	A A	A A	A A	B A	0 0	0 0	A A	A A	A A	0 0	A A	A A	B B	A A	0 0	A A	B B	A A	A A	A A	B B	B B	A A	B B	B B	B B	A A	A A	B B	A A	A A	A A	B B	A A	A A	0 0	B B	B B
111	5.38	120973	HUA KE ZAO	RDP2	indica	bf19b73d.0	A A	A A	A A	A A	B B	A A	A A	0 0	A A	A A	A A	A A	A A	A A	A A	B B	A A	B B	A A	A A	A A	0 0	A A	A A	A A	A A	A B	A A	A A	A A	A A	A A	A A	A A	A A	0 0	B B	A A	A A	A A	A A	B B	A A
112	5.53	120880	BAI HE	RDP2	indica	7063594d.0	A A	A A	B B	B B	0 0	A A	A A	A A	B B	A A	B B	A A	A A	A A	A A	0 0	A A	A A	0 0	A A	A A	B B	A A	A A	B A	B B	B B	A A	B A	B B	B B	A A	0 0	B B	A A	A A	A A	0 0	A A	A A	A A	B B	0 0
113	6.75	120982	IR 32453-20-3-2-2	RDP2	indica	f9fb837b.0	A A	A A	B B	A A	A A	B B	A A	0 0	B A	B B	B A	A A	A A	B B	0 0	A A	A A	B B	B B	0 0	A A	B B	A A	A A	A A	B B	B B	A A	B B	B B	B A	A A	0 0	B B	A A	A A	0 0	B B	A A	A A	A A	B B	B B
114	5.32	120971	HONG ZUI ER	RDP2	indica	d7e9eece.0	A A	A A	B B	A A	A A	A A	A A	A A	0 0	A A	0 0	A A	A A	A A	A A	A A	A A	A A	A A	A A	A A	B B	A A	A A	A A	B B	B B	A A	B B	B B	B B	A A	0 0	B B	A A	A A	A A	B B	A A	A A	A A	B B	B A
115	5.67	121166	AI JIAO XIAN	RDP2	indica	1d922c45.0	A A	A A	A A	B B	A A	A A	A A	0 0	0 0	A A	A A	A A	A A	A A	0 0	A A	A A	B B	B B	A A	A A	B B	A A	0 0	A A	A A	A A	A A	A A	A A	A A	A A	0 0	A A	A A	0 0	B B	A A	A A	A A	A A	B B	A A
116	5.34	121176	XI GU ZAO	RDP2	indica	82e8b7f7.0	A A	A A	B B	0 0	A A	A A	A A	0 0	A A	A A	B B	A A	A A	A A	0 0	B B	A A	B B	A A	B A	A A	B B	A A	A A	0 0	B B	B B	A A	B B	B B	B B	A A	0 0	B B	A A	B A	A A	B A	A A	A A	0 0	B B	0 0
117	5.42	121164	ZI GAN NAN GU	RDP2	indica	60121701.0	A A	A A	B B	0 0	A A	A A	A A	A A	0 0	A A	B B	A A	A A	A A	B A	A A	A A	A A	A A	A A	A A	B B	A A	A A	A A	B B	B B	A A	B A	B B	B B	A A	0 0	B B	A A	A A	A A	B B	A A	A A	B B	B B	B B
118	5.66	121162	ZAO SHAO ZHAN	RDP2	indica	fe9ef786.0	A A	A A	A A	A A	A A	A A	A A	A A	A A	A A	A A	A A	A A	A A	A A	A A	A A	B B	A A	A A	A A	0 0	A A	A A	A A	A A	A A	A A	A A	A A	A A	A A	A A	B A	A A	B A	B B	A A	A A	A A	A A	B B	A A
119	5.41	121159	YE TI ZHAN	RDP2	indica	6cf8dce4.0	A A	B A	A A	B B	0 0	A A	A A	0 0	A A	A A	0 0	A A	B A	A A	B A	0 0	A A	B B	A A	A A	A A	B B	A A	A A	A A	A A	A A	A A	A A	A B	A A	A A	A A	B A	A A	0 0	B B	0 0	A A	A A	0 0	B B	A A
120	5.75	121157	XI NUO ZAO	RDP2	indica	f790c97d.0	A A	A A	B B	A A	A A	A A	A A	0 0	0 0	B B	B A	A A	A A	A A	0 0	A A	A A	A A	A A	A A	A A	B B	A A	A A	B A	B B	B B	A A	B B	B B	B B	A A	B B	0 0	A A	A A	A A	B B	A A	A A	A A	B B	B B
121	5.56	120972	HONG ZUI ZAO	RDP2	indica	cd0832b9.0	A A	A A	A A	A A	A A	A A	A A	A A	A A	0 0	A A	A A	A A	A A	B A	A A	A A	B B	A A	A A	A A	0 0	A A	A A	A A	A A	A A	A A	A A	A A	A A	A A	A A	A A	A A	0 0	B B	A A	A A	A A	A A	B B	A A
122	6.31	121070	NORUNKAN	RDP2	indica	5730daea.0	A A	0 0	A B	B B	A A	A A	A A	A A	A A	A A	A A	A A	B B	0 0	0 0	A A	B B	0 0	B B	0 0	A A	B B	B A	A A	A A	B B	A B	A A	A A	A B	B A	A A	0 0	A A	A A	A A	A A	0 0	A A	A A	A A	B B	A A
123	6.79	121140	TSIAMPOETRY	RDP2	indica	e04883b4.0	A A	A A	A A	A A	A A	0 0	B B	A A	0 0	0 0	B A	A A	A A	A A	A A	A A	A A	0 0	A A	A A	A A	A A	A A	A A	B A	B B	A B	A A	A A	A A	A A	A A	A A	B A	A A	A A	A A	A A	A A	A A	A A	B B	A A
124	5.42	121049	MAKALIOKA	RDP2	indica	3051c486.0	A A	A A	B B	A A	A A	A A	A A	A A	0 0	A A	B B	A A	A A	A A	B A	A A	A A	B B	B B	A A	A A	B B	A A	A A	A A	B B	A B	A A	B A	B B	0 0	A A	B B	B B	A A	A A	A A	B A	A A	A A	A A	B B	B A
125	6.44	120939	DJOGOLON DJOGOLON	RDP2	indica	f293665e.0	A A	A A	B B	A A	0 0	A A	A A	A A	0 0	A A	B B	A A	A A	A A	B A	A A	A A	A A	A A	A A	A A	B B	A A	A A	A A	A B	B B	A A	B B	B B	B A	A A	B B	B B	B A	A A	A A	0 0	A A	A A	A A	B B	B B
126	4.8	121437	MOMOKDO	RDP2	admixed-japonica	c43aa79c.0	A A	A A	A B	A A	A A	A A	A A	A A	A A	A A	0 0	A A	A A	A A	A A	A A	A A	A A	A A	A A	A A	B B	A A	A A	A A	B B	0 0	A A	A A	A B	B A	A A	A A	B B	A A	A A	A A	A A	A A	A A	A A	0 0	0 0
127	6.94	121684	TSIPALA FOTAKA	RDP2	indica	68e4cbcd.0	A A	A A	B B	A A	A A	A A	A A	A A	B B	0 0	B B	A A	A A	A A	A A	A A	A A	B B	0 0	A A	A A	B B	A A	A A	A A	B B	B B	A A	0 0	B B	B A	B A	B B	B B	A A	A A	A A	0 0	A A	A A	A A	B B	A A
128	5.62	121072	NS (VRAC) 130	RDP2	indica	77741eb9.0	A A	A A	B B	0 0	0 0	A A	A A	A A	A A	0 0	A A	A A	A A	A A	0 0	A A	A A	B B	A A	B B	A A	B B	A A	A A	A A	B B	A A	A A	A A	A A	0 0	A A	A A	A A	A A	A A	A A	A A	B B	A A	A A	B B	A A
129	5.76	121901	BEKASAKA 158	RDP2	admixed-indica	b07a5ebd.0	A A	A A	B B	0 0	0 0	B B	A A	0 0	0 0	0 0	B B	A A	A A	0 0	0 0	A A	A A	0 0	A A	A A	A A	B B	A A	A A	0 0	B B	A B	A A	B B	B B	B B	A A	0 0	B B	A A	A A	A A	B B	A A	A A	0 0	B B	B B
130	5.35	121165	ZS 4	RDP2	indica	59afa5e3.0	A A	A A	B B	A A	A A	A A	A A	0 0	A A	A A	0 0	A A	A A	A A	A A	A A	A A	B B	0 0	0 0	A A	B B	A A	A A	A A	B B	B B	A A	B B	B B	B B	0 0	B B	B B	A A	A A	0 0	B B	A A	A A	0 0	B B	B B
131	6.42	121105	RUZZ (HABUR)	RDP2	indica	4387b815.0	A A	A A	B B	A A	A A	A A	A A	A A	B B	A A	0 0	A A	A A	B B	A A	A A	0 0	A A	A A	0 0	A A	B B	A A	A A	0 0	B B	B B	A A	B A	A B	B A	B B	0 0	B B	A A	A A	A A	B B	A A	A A	0 0	B B	B A
132	6.34	121446	NAVOLATO A 71	RDP2	indica	729756e4.0	A A	A A	B B	A A	A A	A A	0 0	B B	B A	B B	B A	A A	A A	A A	A A	A A	A A	A B	0 0	A A	A A	B B	A A	A A	A A	B B	B B	A A	B B	B B	B B	A A	0 0	B B	A A	A A	A A	0 0	A A	0 0	A A	B B	0 0
133	5.32	121158	YAKADA	RDP2	indica	68b91064.0	A A	A A	B B	A A	0 0	A A	A A	B A	B B	0 0	B B	A A	A A	A A	B A	A A	0 0	A A	A A	A A	A A	0 0	A A	A A	A A	B B	B B	A A	B B	B B	0 0	A A	B B	B B	A A	A A	A A	B B	A A	A A	A A	B B	B B
134	5.37	121011	KARAYAL	RDP2	indica	ae03e236.0	A A	A A	B B	A A	A A	A A	A A	B B	B B	A A	A A	A A	A A	A A	A A	0 0	A A	B B	0 0	A A	A A	0 0	A A	A A	A A	B B	B B	A A	B A	B B	0 0	A A	A A	B B	A A	0 0	A A	B A	A A	A A	A A	B B	B A
135	5.17	121077	PANAKALI	RDP2	indica	1ed60347.0	0 0	0 0	B B	B B	A A	A A	A A	A A	0 0	A A	A A	B A	A A	A A	B B	A A	0 0	A A	0 0	A A	A A	B B	0 0	A A	B A	B B	0 0	A A	A A	B B	B B	B A	A A	A A	A A	A A	A A	A A	A A	A A	A A	B B	A A
136	4.67	121438	MULRATU PODIWEE	RDP2	indica	97aefbde.0	A A	A A	A A	0 0	A A	A A	A A	A A	A A	B B	A A	A A	A A	A A	A A	A A	A A	B B	A A	A A	A A	B B	A A	A A	A A	A A	A A	A A	B B	A A	0 0	B A	A A	A A	A A	A A	A A	A A	A A	0 0	A A	B B	A A
137	4.55	121041	LOKU SAMBA	RDP2	indica	35c96b1f.0	A A	A A	B B	A A	A A	A A	A A	A A	A A	B B	A A	A A	A A	A A	0 0	A A	A A	A A	0 0	B A	A A	A A	A A	A A	A A	B B	A A	A A	A A	A B	A A	A A	A A	A A	0 0	A A	A A	A A	B B	A A	0 0	B B	A A
138	5.38	121094	RACE	RDP2	indica	ddaead61.0	0 0	A A	B B	0 0	0 0	A A	A A	B B	B B	0 0	0 0	A A	A A	A A	0 0	B B	A A	B B	A A	0 0	A A	0 0	A A	A A	A A	B B	B B	A A	B B	B B	B A	0 0	0 0	B B	A A	B A	A A	B B	A A	A A	A A	B B	0 0
139	5.43	121024	KIRIMURUNGA	RDP2	indica	aa6cd0c1.0	A A	A A	B B	A A	A A	A A	A A	A A	B B	A A	B A	A A	A A	A A	A A	A A	A A	A A	A A	A A	A A	B B	A A	A A	A A	B B	B B	A A	B B	B B	0 0	A A	B B	B B	A A	A A	0 0	B B	A A	A A	A A	B B	B A
140	5.52	121010	KANNI MURUNGA	RDP2	indica	e2a05b13.0	B B	0 0	B B	A A	B B	B B	A A	A A	A A	A A	A A	B A	A A	A A	B B	A A	B B	A A	B B	A A	A A	B B	0 0	A A	A A	B B	B B	A A	A A	B B	B B	A A	0 0	0 0	A A	A A	A A	A A	A A	A A	A A	B B	A A
141	5.56	121911	HAM ALE -WEE	RDP2	admixed	6f83eb1c.0	A A	B A	A A	A A	B B	0 0	B B	A A	A A	A A	A A	A A	A A	A A	A A	A A	A A	B B	A A	A A	A A	B B	A A	A A	A A	B B	A A	A A	A A	A A	A A	A A	A A	B A	A A	A A	A A	A A	A A	A A	A A	B B	A A
142	6.69	121430	MEKEO WHITE	RDP2	indica	898b1e62.0	A A	A A	B B	0 0	A A	A A	B A	A A	0 0	A A	B B	A A	A A	0 0	A A	A A	A A	0 0	A A	A A	A A	0 0	A A	A A	A A	B B	B B	A A	B A	B B	B B	B A	0 0	0 0	A A	A A	A A	B B	A A	A A	0 0	B B	B A
143	6.51	121532	VARY LAVA	RDP2	indica	fdbd830a.0	A A	A A	B B	0 0	B B	A A	A A	B A	A A	0 0	B A	A A	A A	A A	A A	A A	A A	A B	0 0	A A	A A	0 0	A A	A A	A A	B B	B B	A A	B B	B B	B B	A A	0 0	B B	B A	B A	A A	B A	A A	A A	A A	B B	B B
144	5.65	121131	SUTHUWEE	RDP2	indica	ae012399.0	B A	A A	B B	A A	A A	A A	A A	A A	A A	A A	A A	B B	A A	A A	B B	A A	0 0	B B	0 0	A A	A A	B B	B A	A A	A A	B B	0 0	A A	A A	B B	0 0	0 0	A A	A A	B A	A A	A A	A A	A A	A A	A A	B B	A A
145	5.6	121514	SZE MIN Y 4269	RDP2	indica	6bcd80c9.0	A A	A A	B B	A A	0 0	A A	A A	A A	0 0	A A	B B	A A	A A	A A	A A	A A	A A	B B	A A	0 0	A A	B B	A A	A A	A A	B B	B B	A A	B B	B B	B B	A A	0 0	B B	A A	A A	A A	B B	0 0	A A	A A	B B	B A
146	7	121142	TSIPALA MENA	RDP2	indica	18beb528.0	A A	A A	A A	A A	A A	A A	B B	A A	B A	B B	A A	A A	A A	A A	A A	A A	A A	B B	A A	A A	A A	0 0	A A	A A	A A	B B	0 0	A A	A A	A A	A A	A A	0 0	A A	A A	B A	A A	A A	A A	A A	A A	B B	A A
147	5.48	121421	MAI HSI TSAN	RDP2	indica	e1d9a122.0	A A	A A	A A	B B	B B	0 0	A A	B A	A A	0 0	A A	A A	A A	A A	0 0	A A	A A	B B	0 0	A A	A A	0 0	A A	A A	A A	A A	A A	A A	A A	A B	A A	A A	A A	A A	A A	0 0	B B	A A	A A	A A	A A	0 0	A A
148	6.87	121020	KHAO PON	RDP2	indica	b33995e3.0	A A	A A	B B	A A	A A	A A	A A	A A	B A	A A	B A	A A	A A	A A	A A	A A	A A	B B	0 0	A A	A A	0 0	A A	A A	A A	B B	B B	A A	B B	B B	B B	A A	0 0	B B	A A	A A	A A	B A	A A	A A	0 0	B B	B A
149	5.81	121422	MALACHAN	RDP2	indica	e5c93e20.0	A A	A A	B B	A A	0 0	A A	A A	0 0	A A	B B	B B	A A	A A	A A	A A	B B	A A	A A	0 0	A A	A A	B B	A A	A A	A A	B B	B B	A A	B B	B B	B B	A A	0 0	B B	B A	A A	A A	0 0	A A	0 0	A A	0 0	B A
150	6.59	120924	DA 5	RDP2	indica	c7247a65.0	A A	A A	B B	A A	A A	A A	A A	0 0	B B	0 0	B B	A A	A A	A A	A A	A A	A A	B B	A A	A A	A A	B B	A A	A A	A A	B B	B B	A A	B B	B B	B B	A A	0 0	B B	A A	A A	A A	0 0	A A	A A	A A	B B	B B
151	5.45	117460	DA 9	RDP2	indica	fb625f89.0	B A	A A	B B	B B	A A	A A	A A	A A	A A	A A	A A	A A	A A	A A	B B	0 0	B B	B B	B B	0 0	A A	0 0	0 0	B B	A A	B B	B B	A A	A A	B B	B B	A A	0 0	A A	A A	A A	0 0	A A	A A	A A	A A	B B	B B
152	5.18	121283	BAURUL	RDP2	indica	20ce1114.0	0 0	A A	B B	A A	B B	A A	A A	A A	B B	0 0	B A	A A	A A	A A	A A	A A	A A	B B	0 0	A A	A A	B B	A A	A A	0 0	B B	A B	A A	B A	B B	B B	A A	B B	B B	A A	B A	A A	B A	A A	A A	A A	B B	B B
153	5.75	121671	LUCHAI	RDP2	indica	596109a8.0	B B	A A	B B	B B	A A	A A	A A	0 0	A A	A A	A A	A A	A A	A A	B B	A A	B B	B B	0 0	A A	A A	B B	A A	B B	A A	B B	B B	A A	A A	B B	B B	A A	A A	A A	A A	A A	A A	A A	A A	A A	0 0	B B	B B
154	6.52	120959	GOPAL	RDP2	indica	19a62cda.0	B B	A A	B B	B B	A A	A A	A A	A A	0 0	A A	0 0	A A	A A	A A	B B	A A	B B	B B	B B	A A	A A	B B	A A	B B	A A	B B	A B	A A	0 0	B B	B B	A A	A A	B A	A A	A A	0 0	A A	A A	A A	A A	B B	B B
155	5.74	120856	17/79/02-005	RDP2	indica	f8dfc8a5.0	B B	A A	B B	A A	A A	A A	A A	A A	A A	A A	A A	0 0	A A	A A	B B	A A	B B	A A	0 0	A A	A A	0 0	B A	A A	A A	B B	B B	A A	A A	B B	B B	A A	A A	A A	A A	A A	A A	A A	A A	A A	A A	B B	A A
156	6.31	120952	Ea houm	RDP2	indica	78cdb3f3.0	A A	A A	B B	B B	0 0	A A	A A	B A	B A	0 0	B A	A A	A A	A A	B A	A A	A A	B B	0 0	A A	A A	B B	A A	A A	A A	B B	B B	A A	B B	B B	B A	A A	B B	B B	A A	A A	A A	B B	A A	A A	A A	B B	0 0
157	5.72	117547	PADI HOJONG	RDP2	indica	9e686ce5.0	A A	0 0	A B	A A	A A	A A	A A	A A	A A	B B	A A	A A	B B	A A	0 0	A A	B A	A A	0 0	A A	A A	B B	B A	A A	A A	B B	B B	B A	A A	A B	B B	A A	A A	A A	A A	A A	A A	B B	A A	A A	A A	B B	A A
158	5.72	121868	PULUT KELASA	RDP2	indica	32eff077.0	A A	0 0	A B	A A	B B	A A	A A	A A	A A	A A	A A	A A	B B	A A	B B	A A	B A	B B	0 0	A A	A A	B B	B A	A A	B A	B B	B B	B A	A A	A B	0 0	A A	A A	B A	A A	A A	A A	B B	A A	A A	A A	B B	A A
159	7.11	121663	GAJPATI	RDP2	indica	cb0723a4.0	A A	A A	B B	A A	0 0	A A	A A	A A	B B	A A	B B	A A	A A	A A	A A	A A	A A	0 0	0 0	A A	A A	B B	A A	A A	A A	B B	B B	A A	B B	B B	B B	A A	0 0	B B	A A	A A	A A	0 0	A A	A A	A A	B B	B B
160	5.77	120914	CHUA DAU	RDP2	indica	f889e421.0	A A	A A	B B	0 0	A A	B B	A A	0 0	B B	A A	B A	A A	A A	A A	A A	A A	A A	A A	A A	A A	A A	0 0	A A	A A	A A	B B	B B	A A	B B	B B	B A	A A	A A	B B	A A	A A	A A	B B	A A	A A	A A	B B	B A
161	6.42	121247	AI KHAO PLE	RDP2	indica	819088ea.0	A A	A A	A A	0 0	A A	A A	A A	A A	A A	A A	A A	A A	A A	A A	A A	A A	A A	B B	A A	A A	A A	B B	A A	A A	A A	A A	A A	A A	A A	A A	A A	A A	0 0	B A	A A	A A	A A	A A	A A	A A	A A	B B	A A
162	5.29	121064	NARGUNI	RDP2	indica	98042619.0	A A	A A	B B	0 0	A A	B B	A A	0 0	B A	A A	B B	A A	A A	A A	A A	A A	A A	B B	B B	0 0	A A	B B	A A	A A	A A	B B	B B	A A	B B	A B	B B	0 0	0 0	B B	A A	A A	A A	B A	A A	A A	A A	B B	B B
163	6.55	121042	LONG ZI 1	RDP2	indica	8e7fb380.0	A A	A A	A A	0 0	A A	A A	B A	A A	0 0	A A	0 0	0 0	A A	0 0	A A	A A	A A	B B	A A	A A	A A	A A	A A	A A	A A	B B	A A	A A	A A	A A	0 0	A A	A A	B A	A A	A A	A A	A A	A A	A A	0 0	B B	A A
164	5.31	121087	PINURSIGI	RDP2	indica	aca14ce9.0	A A	A A	B B	A A	0 0	A A	A A	A A	0 0	A A	B B	A A	A A	A A	B A	0 0	A A	A A	A A	A A	A A	B B	A A	A A	A A	B B	B B	A A	0 0	B B	B B	A A	0 0	B B	A A	A A	A A	B A	A A	A A	A A	B B	B B
165	6.44	121080	PAWHTUN	RDP2	indica	b226d714.0	A A	A A	B B	A A	A A	A A	A A	0 0	B B	B B	B B	A A	A A	A A	A A	0 0	A A	B B	A A	A A	A A	B B	A A	A A	A A	B B	B B	A A	0 0	B B	B B	A A	0 0	B B	A A	A A	A A	0 0	A A	A A	A A	B B	B B
166	5.47	120904	BYAT KYAR	RDP2	indica	bada3969.0	A A	0 0	B B	0 0	A A	0 0	A A	0 0	0 0	A A	B B	A A	A A	0 0	0 0	A A	B A	B B	0 0	A A	A A	B B	A A	A A	A A	B B	A B	A A	B B	B B	B A	A A	B B	B B	A A	A A	A A	B A	A A	B B	A A	B B	B B
167	5.68	121527	TSON HSU DAU	RDP2	indica	2a4742a1.0	A A	A A	B B	A A	A A	A A	A A	B A	0 0	A A	0 0	A A	A A	A A	A A	A A	B A	B B	A A	A A	A A	B B	A A	A A	A A	B B	B B	A A	B B	B B	B B	A A	0 0	B B	A A	A A	A A	B B	A A	A A	A A	B B	B B
168	4.71	121677	PL 3231	RDP2	admixed	d201f62a.0	A A	A A	A A	0 0	0 0	A A	A A	B A	A A	0 0	0 0	A A	A A	A A	A A	A A	A A	A B	A A	A A	A A	B B	A A	0 0	A A	B B	A A	A A	A A	A B	A A	B B	A A	A A	A A	B B	0 0	A A	A A	A A	B B	A A	A A
169	6.57	121936	SUNTING BEUREUNYEN	RDP2	indica	c35a8e46.0	A A	A A	B B	A A	0 0	A A	A A	A A	B B	A A	B B	A A	A A	A A	A A	A A	A A	A A	A A	A A	A A	B B	A A	A A	A A	B B	B B	A A	B B	B B	B B	A A	B B	B B	A A	A A	A A	B B	A A	A A	0 0	B B	B B
170	6.09	121019	KHAO DAW TAI	RDP2	indica	634135c7.0	A A	A A	A A	A A	B B	A A	A A	A A	0 0	A A	B A	A A	A A	A A	0 0	A A	A A	B B	A A	A A	A A	B B	A A	A A	A A	A A	A A	A A	A A	A B	A A	A A	A A	0 0	A A	A A	A A	A A	A A	A A	0 0	B B	A A
171	5.01	121479	RAMJAWAIN	RDP2	indica	8f2e4ad5.0	A A	A A	A A	A A	A A	A A	0 0	A A	A A	A A	A A	A A	A A	A A	A A	A A	A A	B B	A A	A A	A A	B B	A A	A A	A A	A A	A A	A A	A A	A A	A A	A A	0 0	0 0	A A	A A	A A	A A	A A	A A	A A	B B	A A
172	5.56	121161	ZALCHA	RDP2	indica	4901f055.0	A A	A A	B B	A A	A A	A A	A A	A A	B B	0 0	B B	A A	A A	A A	A A	A A	A A	B B	A A	A A	A A	B B	A A	A A	A A	B B	B B	A A	B B	B B	B B	A A	0 0	B B	A A	A A	A A	0 0	A A	A A	A A	B B	B B
173	5.53	121027	KUAN CHIN	RDP2	indica	d61197d3.0	A A	A A	B B	A A	A A	B B	A A	A A	0 0	0 0	B B	A A	A A	A A	A A	A A	A A	A A	A A	A A	A A	B B	A A	A A	A A	B B	B B	A A	0 0	B B	B B	A A	B B	B B	A A	A A	A A	B A	A A	A A	A A	B B	B A
174	5.2	121311	CHINAN 2	RDP2	admixed-indica	7e4db000.0	A A	A A	B B	A A	0 0	0 0	B A	A A	0 0	A A	0 0	A A	A A	A A	A A	A A	A A	B B	A A	A A	A A	B B	A A	A A	A A	B B	B B	A A	B A	B B	B B	0 0	B B	B B	B A	A A	A A	0 0	A A	0 0	A A	B B	B A
175	6.67	120964	HAO HOM	RDP2	indica	6239d858.0	A A	A A	A A	B B	A A	B B	A A	A A	A A	A A	A A	A A	A A	0 0	A A	A A	A A	B B	0 0	A A	A A	0 0	A A	B A	A A	A A	A B	A A	A A	A A	A A	A A	B B	0 0	B B	A A	A A	A A	A A	A A	A A	B B	A A
176	6.75	117455	DA 1	RDP2	indica	246b16b0.0	A A	A A	B B	0 0	A A	A A	A A	0 0	A A	A A	B B	A A	A A	A A	A A	A A	A A	B B	A A	A A	A A	0 0	A A	A A	A A	B B	B B	A A	B B	B B	B B	0 0	0 0	B B	A A	A A	A A	0 0	A A	A A	A A	B B	0 0
177	5.38	121083	PERUM KARUPPAN	RDP2	indica	5efeb5b6.0	A A	A A	B B	A A	A A	A A	A A	A A	B B	0 0	A A	A A	A A	A A	A A	A A	A A	B B	0 0	A A	A A	B B	A A	A A	A A	B B	B B	A A	0 0	B B	B B	0 0	0 0	B B	A A	A A	A A	B B	A A	A A	A A	B B	B B
178	6.5	121388	Khie tom	RDP2	indica	0499f6f2.0	A A	A A	B B	A A	A A	A A	A A	B A	B B	0 0	B B	A A	A A	A A	A A	A A	A A	B B	A A	A A	A A	0 0	A A	A A	A A	B B	B B	A A	B B	B B	B B	A A	0 0	B B	A A	A A	A A	B B	A A	A A	A A	B B	B B
179	6.57	121390	KI 68	RDP2	indica	4c343737.0	A A	A A	B B	A A	A A	A A	A A	0 0	B B	0 0	B A	A A	A A	A A	A A	A A	A A	0 0	0 0	0 0	A A	B B	A A	A A	A A	B B	B B	A A	B B	B B	B A	A A	0 0	B B	A A	A A	A A	B B	A A	A A	A A	B B	B B
180	6.37	121418	MADHURI	RDP2	indica	bc38c3cf.0	A A	A A	B B	A A	A A	A A	A A	B A	B B	A A	B B	A A	A A	A A	A A	A A	A A	B B	A A	A A	A A	B B	A A	A A	A A	B B	B B	A A	B B	B B	0 0	A A	0 0	B B	A A	A A	A A	B B	A A	A A	A A	B B	B B
181	6.44	121170	KAUKYAGYI	RDP2	indica	e578ea0c.0	A A	0 0	A B	A A	A A	A A	A A	A A	0 0	A A	A A	A A	B B	A A	B B	A A	B B	B B	B B	B A	A A	B B	0 0	A A	A A	B B	B B	A A	A A	A B	B B	A A	A A	0 0	A A	A A	A A	B B	A A	A A	A A	B B	A A
182	5.72	121325	DJULAI	RDP2	indica	b1e24184.0	A A	A A	B B	A A	A A	A A	A A	A A	B B	A A	B A	A A	A A	0 0	B A	A A	A A	B B	0 0	A A	A A	B B	A A	A A	A A	B B	B B	A A	B A	B B	0 0	A A	A A	B B	A A	A A	0 0	B B	A A	A A	A A	B B	B B
183	5.83	121392	KOMOL BHOG	RDP2	indica	9c63ad54.0	B B	0 0	B B	A A	A A	A A	A A	A A	B B	A A	B B	A A	A A	A A	0 0	A A	A A	A A	0 0	A A	A A	B B	A A	A A	A A	B B	B B	A A	0 0	B B	B A	A A	0 0	B B	A A	A A	A A	B B	A A	A A	A A	B B	B B
184	6.66	120947	E ZI 124	RDP2	indica	c1feb57b.0	A A	A A	B B	A A	A A	A A	A A	A A	0 0	A A	B B	A A	A A	A A	A A	A A	A A	A A	A A	A A	A A	B B	A A	A A	A A	B B	B B	A A	0 0	B B	B B	A A	B B	B B	A A	A A	A A	B B	A A	A A	A A	B B	A A
185	5.34	120879	BADA DHAN	RDP2	indica	fe614ecb.0	A A	A A	B B	A A	A A	A A	A A	A A	B B	0 0	B B	A A	A A	A A	A A	A A	A A	B B	0 0	A A	A A	B B	A A	A A	A A	B B	0 0	A A	B B	B B	B A	A A	B B	B B	A A	B A	A A	B B	A A	A A	A A	B B	B B
186	6.18	117521	LAL AMAN	RDP2	indica	df968fc8.0	A A	A A	B B	A A	A A	A A	A A	B A	B B	A A	B B	A A	A A	A A	A A	A A	A A	B B	0 0	A A	A A	B B	A A	A A	B A	A B	0 0	A A	0 0	B B	0 0	A A	0 0	B B	A A	A A	A A	B B	A A	A A	A A	B B	0 0
187	6.44	121689	BADKALAMKATI	RDP2	indica	76225cef.0	A A	A A	B B	A A	0 0	0 0	A A	A A	A A	0 0	B B	A A	A A	A A	A A	A A	A A	B B	0 0	A A	A A	0 0	A A	A A	A A	B B	0 0	B A	B B	B B	B A	B A	B B	B B	A A	A A	0 0	0 0	A A	A A	A A	B B	0 0
188	6.07	117567	RATHUWEE	RDP2	indica	6ac05b0a.0	B B	0 0	B B	A A	A A	A A	A A	A A	A A	A A	A A	0 0	A A	B B	B A	A A	B B	A A	0 0	A A	A A	B B	B A	A A	A A	B B	B B	A A	A A	B B	B B	0 0	A A	A A	A A	A A	A A	A A	A A	A A	A A	B B	A A
189	6.3	121807	PEH PI NUO	RDP2	admixed-japonica	10ccd7df.0	0 0	B A	B B	0 0	0 0	A A	A A	A A	0 0	0 0	A A	A A	0 0	0 0	A A	A A	A A	A B	A A	0 0	A A	B B	A A	A A	A A	B B	0 0	A A	A A	B B	B B	A A	A A	B A	A A	A A	A A	A A	A A	A A	A A	B B	A A
190	5.69	117549	PADI RAOEKANG	RDP2	indica	0952e121.0	A A	0 0	0 0	A A	A A	A A	A A	A A	A A	A A	A A	A A	B B	A A	B A	A A	B B	B B	B B	A A	A A	0 0	A A	0 0	A A	B B	B B	A A	0 0	A B	B A	A A	A A	0 0	A A	A A	A A	B B	A A	A A	A A	B B	A A
191	6.92	121147	UP 1537	RDP2	indica	46ad8f19.0	A A	A A	B B	A A	A A	A A	A A	A A	B A	0 0	A A	A A	A A	A A	0 0	A A	A A	B B	A A	A A	A A	B B	A A	A A	A A	B B	B B	A A	B B	B B	B B	A A	B B	B B	A A	A A	A A	B B	A A	A A	A A	B B	B A
192	4.88	121023	KINANDANG PUTI	RDP2	indica	45d4a152.0	A A	A A	B B	A A	A A	A A	A A	A A	B B	A A	B B	A A	A A	A A	A A	0 0	A A	A A	A A	A A	A A	B B	A A	A A	A A	B B	B B	A A	B B	B B	B B	A A	0 0	B B	A A	A A	A A	B B	A A	A A	A A	B B	B B
193	5.59	121870	TANGKAI ROTAN	RDP2	indica	d2322ff7.0	A A	A A	A B	A A	A A	0 0	A A	A A	0 0	A A	A A	A A	B B	A A	B B	A A	B B	B B	0 0	A A	A A	B B	0 0	A A	A A	B B	B B	B A	A A	B B	B B	A A	0 0	A A	A A	A A	A A	B B	A A	A A	A A	B B	A A
194	5.63	121090	PTB 1	RDP2	indica	70929367.0	A A	A A	B B	A A	A A	0 0	A A	A A	A A	A A	A A	B B	A A	A A	B B	A A	B B	A A	0 0	A A	A A	0 0	B B	A A	A A	B B	B B	A A	A A	B B	B B	A A	A A	B B	A A	A A	A A	A A	A A	A A	A A	B B	A A
195	6.16	121034	LAL BAGDAR	RDP2	indica	a6134210.0	A A	0 0	A B	A A	A A	A A	A A	A A	B A	A A	A A	A A	B B	A A	B B	A A	0 0	B B	B B	A A	A A	B B	0 0	A A	A A	B B	B B	B A	0 0	0 0	B B	B B	A A	B A	A A	A A	A A	B B	A A	A A	A A	B B	A A
196	6.3	121297	BRITISH GUIANA 79	RDP2	indica	d8b43d1a.0	0 0	A A	B B	A A	A A	A A	A A	B A	B A	A A	B B	A A	A A	A A	A A	A A	A A	B B	A A	A A	A A	B B	A A	A A	A A	B B	B B	A A	B B	B B	B B	A A	0 0	B B	A A	A A	0 0	B A	A A	A A	A A	B B	B B
197	6.52	117560	PIN KAEO	RDP2	tropical-japonica	028ac805.0	B B	B B	B B	A A	A A	A A	A A	B B	A A	A A	A A	A A	A A	A A	B B	A A	0 0	A A	B B	A A	A A	B B	B B	A A	A A	B B	B B	A A	A A	B B	B B	A A	A A	A A	A A	A A	A A	A A	A A	A A	A A	0 0	A A
198	5.49	121258	ARC 11871	RDP2	indica	bea7cbcf.0	A A	A A	B B	A A	A A	A A	A A	A A	B B	0 0	B B	A A	A A	A A	A A	A A	A A	B B	A A	A A	A A	B B	A A	A A	A A	B B	B B	A A	B B	B B	B B	A A	B B	B B	A A	A A	A A	0 0	A A	A A	A A	B B	B B
199	5.58	121406	LALKA BAWOG	RDP2	indica	fd27d1db.0	B B	A A	B B	A A	A A	A A	A A	A A	A A	A A	A A	B B	A A	A A	B B	A A	B B	B B	0 0	A A	A A	B B	B B	A A	A A	B B	B B	A A	A A	B B	B B	A A	A A	A A	A A	A A	A A	A A	A A	A A	A A	B B	A A
200	5.29	121808	POPOT	RDP2	indica	1abb6b2c.0	A A	0 0	A B	A A	A A	A A	A A	A A	A A	A A	A A	A A	B B	A A	B B	A A	B B	0 0	0 0	A A	A A	B B	B B	A A	A A	B B	B B	B A	A A	B B	B B	A A	A A	A A	A A	A A	A A	B B	A A	A A	A A	B B	A A
201	6.99	117574	RTS 4	RDP2	indica	0745f14c.0	A A	A A	B B	A A	A A	A A	A A	A A	A A	0 0	B B	A A	A A	A A	A A	0 0	A A	B B	A A	A A	A A	B B	A A	A A	A A	B B	B B	A A	B B	B B	B B	A A	A A	B B	A A	A A	0 0	0 0	A A	A A	A A	B B	B A
202	6.58	121448	NCS 16	RDP2	indica	31d0e4b2.0	A A	A A	B B	A A	A A	A A	A A	A A	0 0	A A	B B	A A	A A	A A	0 0	A A	A A	A A	A A	A A	A A	B B	A A	0 0	A A	B B	B B	A A	0 0	B B	B B	A A	A A	B B	A A	A A	0 0	0 0	A A	A A	A A	B B	B A
203	6.97	121863	BANG PRA	RDP2	indica	a494023e.0	A A	A A	B B	0 0	0 0	A A	A A	B A	B B	A A	0 0	A A	A A	A A	A A	A A	A A	A A	A A	A A	A A	B B	A A	A A	A A	B B	B B	A A	0 0	B B	B B	A A	B B	B B	A A	A A	A A	B B	A A	A A	A A	B B	B A
204	6.37	121062	NAKABAWA	RDP2	indica	51defbb2.0	A A	A A	B B	0 0	0 0	A A	A A	A A	B B	A A	0 0	A A	A A	A A	A A	A A	A A	B B	A A	A A	A A	B B	A A	A A	A A	B B	B B	A A	B B	B B	B A	A A	A A	B B	A A	A A	A A	B B	A A	A A	A A	B B	B A
205	6.89	121030	Khao ea long	RDP2	indica	bda42cef.0	A A	A A	B B	A A	A A	A A	A A	0 0	B A	0 0	B B	A A	A A	B B	A A	A A	A A	B B	A A	A A	A A	B B	A A	A A	A A	B B	B B	A A	B B	B B	B B	A A	0 0	B B	A A	A A	A A	B B	A A	A A	A A	B B	B B
206	6.52	121245	78-67	RDP2	indica	9fc5a210.0	A A	A A	B B	A A	0 0	A A	A A	A A	A A	A A	B B	A A	A A	0 0	A A	B B	A A	0 0	A A	A A	A A	B B	A A	0 0	A A	B B	B B	A A	0 0	B B	B B	A A	0 0	B B	A A	A A	A A	B B	A A	A A	A A	B B	0 0
207	6.56	121889	PELITA JANGGUT	RDP2	indica	e279558c.0	A A	A A	B B	A A	A A	A A	A A	A A	B B	A A	B B	A A	A A	A A	A A	A A	A A	A A	A A	A A	A A	B B	A A	A A	A A	B B	B B	A A	B B	B B	B B	A A	0 0	B B	A A	A A	A A	0 0	A A	A A	A A	B B	B B
208	6.56	121118	SHONTH	RDP2	indica	db083205.0	A A	A A	A A	A A	A A	A A	0 0	A A	A A	A A	A A	A A	A A	A A	A A	A A	A A	B B	0 0	A A	A A	0 0	A A	A A	A A	B B	A A	A A	A A	A A	A A	A A	A A	A A	A A	A A	A A	A A	A A	0 0	A A	B B	A A
209	6.55	121015	KATI	RDP2	indica	de22acec.0	B B	A A	B B	B B	A A	A A	A A	A A	A A	A A	A A	A A	A A	A A	B B	A A	B B	B B	0 0	A A	A A	B B	A A	B B	A A	B B	B B	A A	A A	B B	B B	A A	A A	0 0	A A	A A	A A	A A	A A	A A	A A	B B	B B
210	6.8	121074	NS 1611	RDP2	indica	852900ef.0	A A	A A	A A	A A	0 0	A A	B A	A A	A A	A A	A A	A A	A A	A A	A A	0 0	A A	B B	A A	A A	A A	B B	A A	A A	B A	B B	A A	A A	A A	A A	A A	A A	A A	A A	A A	A A	A A	A A	A A	A A	A A	B B	A A
211	6.13	121035	LALBAJAM	RDP2	indica	5de1c893.0	A A	A A	B B	A A	A A	A A	0 0	A A	B A	A A	B B	A A	A A	A A	0 0	0 0	A A	B B	A A	A A	A A	B B	A A	A A	A A	B B	B B	A A	B B	B B	B B	A A	0 0	B B	A A	A A	A A	B B	A A	A A	A A	B B	B B
212	6.1	121099	RAY JAZAYKAYZ	RDP2	indica	3f47082d.0	A A	A A	B B	A A	A A	A A	A A	A A	0 0	0 0	0 0	A A	A A	B B	B A	A A	A A	B B	0 0	A A	A A	B B	A A	A A	A A	B B	B B	A A	B B	B B	B B	A A	0 0	A A	A A	A A	A A	B B	A A	A A	B B	B B	A A
213	5.76	121063	NAN TE 113	RDP2	indica	b07942ab.0	A A	A A	B B	A A	A A	A A	A A	A A	B B	0 0	B B	A A	A A	A A	A A	A A	A A	B B	A A	A A	A A	B B	A A	A A	A A	B B	B B	A A	B B	B B	B B	A A	0 0	B B	A A	A A	A A	0 0	A A	A A	A A	B B	B B
214	5.68	121066	NCS 130	RDP2	indica	b03c81bb.0	A A	A A	B B	A A	B B	A A	A A	0 0	0 0	A A	0 0	A A	A A	A A	B A	0 0	A A	0 0	A A	A A	A A	B B	A A	A A	A A	B B	B B	A A	B B	B B	B A	A A	B B	B B	A A	A A	A A	B B	A A	A A	A A	B B	B B
215	6.4	121137	TI KU	RDP2	indica	20ae61ed.0	A A	0 0	A B	A A	A A	A A	A A	A A	A A	A A	A A	A A	B B	A A	B B	A A	B A	B B	B B	A A	A A	B B	B A	A A	A A	B B	B B	B A	A A	0 0	B B	A A	A A	A A	A A	A A	A A	B B	A A	A A	B B	B B	A A
216	6.84	121674	NEANG VENG 339 E 23	RDP2	indica	91e82677.0	A A	A A	B B	A A	A A	A A	A A	B A	0 0	0 0	B A	A A	A A	A A	0 0	A A	A A	A A	A A	A A	A A	B B	A A	A A	0 0	B B	B B	A A	B A	B B	B A	A A	B B	B B	A A	0 0	0 0	0 0	A A	A A	A A	B B	B B
217	5.43	120871	ARC 12186	RDP2	indica	4506b36e.0	B B	A A	B B	B B	A A	A A	A A	A A	A A	A A	A A	A A	A A	A A	B B	0 0	B B	B B	B B	A A	A A	B B	A A	B B	A A	B B	B B	A A	A A	B B	B B	A A	A A	A A	A A	A A	0 0	A A	A A	A A	A A	B B	B B
218	5.27	121555	ZHEN JIANG 2	RDP2	indica	addc58a4.0	A A	0 0	A B	A A	A A	A A	A A	A A	A A	A A	A A	A A	B B	A A	B B	0 0	0 0	B B	0 0	A A	A A	B B	B A	A A	A A	B B	0 0	B A	A A	A B	B A	B B	A A	A A	A A	A A	A A	B B	A A	A A	A A	B B	A A
219	5.71	121171	KHAO NOI	RDP2	indica	9b5b0179.0	A A	A A	B B	A A	A A	A A	A A	A A	A A	0 0	0 0	A A	A A	A A	A A	A A	A A	B B	A A	0 0	A A	B B	A A	A A	A A	B B	B B	A A	0 0	B B	0 0	A A	A A	B B	A A	B A	A A	B B	A A	A A	A A	B B	0 0
220	5.63	121172	MAHADETHE	RDP2	indica	2c665a9f.0	A A	A A	A A	A A	0 0	A A	B A	A A	0 0	A A	A A	A A	A A	A A	A A	A A	A A	B B	0 0	A A	A A	0 0	A A	A A	A A	B B	A A	A A	A A	A B	A A	A A	A A	A A	A A	A A	A A	A A	A A	A A	A A	B B	A A
221	5.36	121434	MIN CHE NIEN HSU THOU	RDP2	indica	f5f3d6ea.0	A A	A A	B B	A A	A A	A A	A A	A A	B B	0 0	B B	A A	A A	A A	A A	A A	A A	B B	A A	A A	A A	0 0	A A	A A	A A	B B	B B	A A	B B	B B	B B	A A	0 0	B B	A A	A A	A A	B B	A A	A A	A A	B B	0 0
222	6.73	121679	SAMBEGEURY	RDP2	indica	148de2ee.0	A A	A A	B B	A A	A A	A A	A A	0 0	0 0	0 0	B B	A A	A A	0 0	A A	A A	A A	A A	A A	A A	A A	B B	A A	A A	A A	B B	0 0	A A	B A	B B	0 0	A A	B B	B B	A A	A A	A A	A A	A A	A A	A A	B B	A A
223	6.82	121353	HNANWA PHINGAUK A 26-2	RDP2	indica	89112d02.0	A A	A A	B B	A A	A A	B B	A A	A A	B B	A A	B B	A A	A A	A A	A A	A A	A A	B B	0 0	A A	A A	B B	A A	A A	B A	B B	B B	A A	0 0	B B	B B	A A	0 0	0 0	A A	A A	A A	0 0	A A	A A	A A	B B	B A
224	5.79	121503	SIJAMBI SAPUSI	RDP2	indica	eec8e16c.0	A A	0 0	A B	A A	A A	A A	A A	A A	A A	A A	A A	A A	B B	A A	B B	A A	0 0	A A	0 0	A A	A A	B B	B A	A A	A A	B B	B B	B A	A A	B B	B B	A A	A A	B A	A A	A A	A A	B B	A A	A A	A A	B B	A A
225	6.47	121091	PURBIA (KALANSAR)	RDP2	indica	3df0675e.0	A A	A A	B B	A A	A A	A A	A A	A A	B B	0 0	B B	A A	A A	A A	A A	A A	A A	B B	A A	A A	A A	B B	A A	A A	A A	B B	B B	A A	B B	B B	B B	A A	0 0	B B	A A	A A	A A	B B	A A	A A	A A	B B	B B
226	5.66	121643	TADUKAN	RDP2	indica	1cfc70d3.0	A A	A A	B B	B B	A A	A A	A A	A A	A A	A A	0 0	A A	0 0	A A	B B	A A	B B	B B	0 0	A A	A A	0 0	A A	B B	A A	B B	B B	A A	0 0	B B	B A	A A	0 0	A A	A A	A A	0 0	A A	A A	A A	A A	B B	B A
227	5.78	120913	CHORUA KARTIKSAIL	RDP2	indica	77ecc745.0	B B	A A	B B	B B	A A	A A	A A	A A	A A	A A	A A	A A	A A	A A	B B	A A	B B	B B	0 0	A A	A A	B B	A A	B B	A A	B B	B B	A A	0 0	B B	B B	A A	A A	A A	A A	A A	A A	A A	A A	A A	A A	B B	B B
228	6.48	121299	BUENG BAWNG TONG	RDP2	admixed-japonica	413a7a91.0	A A	A A	A A	0 0	A A	A A	A A	A A	A A	A A	0 0	A A	A A	A A	A A	A A	A A	A A	0 0	A A	A A	B B	A A	A A	A A	B B	A B	A A	A A	A A	A A	B A	A A	A A	A A	A A	A A	A A	A A	B B	A A	0 0	A A
229	5.65	120909	CHI TOU HUANG 1	RDP2	indica	818c0d72.0	A A	A A	A A	A A	A A	A A	A A	A A	A A	A A	A A	A A	A A	A A	A A	A A	A A	B B	A A	A A	A A	B B	A A	A A	A A	A A	A A	A A	A A	A A	A A	A A	A A	A A	A A	A A	B B	A A	A A	A A	A A	B B	A A
230	5.77	121098	RATHKANDIRAM	RDP2	indica	13199c21.0	B B	A A	B B	A A	A A	A A	A A	A A	A A	A A	A A	B B	A A	0 0	B A	A A	B B	0 0	0 0	A A	A A	0 0	B B	A A	A A	B B	B B	A A	A A	B B	B B	B A	A A	A A	A A	B A	A A	A A	A A	A A	A A	B B	A A
231	5.66	121881	JC 120	RDP2	indica	e04809e7.0	A A	A A	B B	A A	A A	A A	A A	0 0	0 0	A A	B B	A A	A A	A A	A A	0 0	A A	B B	A A	A A	A A	B B	A A	A A	A A	B B	B B	A A	B B	B B	B B	A A	0 0	B B	A A	A A	A A	0 0	A A	A A	A A	B B	B A
232	5.42	121104	RTS 5	RDP2	indica	e1838272.0	A A	0 0	A B	A A	A A	A A	A A	A A	A A	B B	B B	A A	B B	A A	0 0	A A	B B	B B	B B	A A	A A	0 0	B A	A A	B A	0 0	B B	A A	0 0	B B	B B	B B	A A	A A	A A	A A	A A	B B	A A	A A	A A	B B	A A
233	6.2	117501	JC 92	RDP2	indica	78c5168c.0	A A	A A	B B	A A	A A	A A	A A	A A	A A	B B	B B	A A	A A	A A	A A	A A	A A	B B	A A	A A	A A	B B	A A	A A	A A	B B	B B	A A	B B	B B	B B	0 0	A A	0 0	A A	A A	0 0	0 0	A A	A A	A A	B B	A A
234	5.82	121622	KALU MADE WALU	RDP2	indica	8adcdf69.0	B B	0 0	B B	A A	A A	0 0	A A	A A	A A	A A	A A	0 0	A A	A A	B B	A A	B B	A A	0 0	A A	A A	B B	A A	A A	A A	B B	B B	B B	A A	B B	B B	A A	A A	A A	A A	A A	0 0	A A	A A	A A	A A	B B	A A
235	5.42	121044	MA GU ZI HE	RDP2	indica	d2dd5d08.0	A A	0 0	A B	A A	A A	A A	A A	A A	A A	0 0	A A	A A	B B	A A	B B	A A	B A	B B	A A	A A	A A	B B	0 0	A A	A A	A B	B B	B A	A A	A B	B B	B B	A A	A A	A A	A A	A A	B B	A A	A A	A A	B B	A A
236	5.46	121623	KAPUTU HOTA	RDP2	indica	4874cc49.0	B A	0 0	B B	A A	A A	0 0	A A	A A	A A	A A	A A	0 0	A A	A A	B B	A A	B B	A A	B B	A A	A A	A A	B B	A A	A A	B B	B B	A A	A A	B B	B B	A A	A A	A A	0 0	B A	A A	A A	A A	0 0	A A	B B	A A
237	6.9	121621	JOALBHANGA 499	RDP2	indica	4483db02.0	A A	A A	B B	A A	0 0	A A	A A	A A	0 0	A A	0 0	A A	A A	A A	B A	A A	A A	B B	A A	A A	A A	B B	A A	A A	A A	B B	B B	A A	B A	B B	B A	B A	A A	B B	A A	A A	A A	B B	A A	0 0	A A	B B	A A
238	5.56	121894	11-049	RDP2	indica	bfe078cd.0	A A	0 0	A B	A A	A A	A A	A A	A A	A A	A A	A A	A A	B B	A A	B B	A A	B B	B B	B B	A A	A A	B B	B B	A A	A A	B B	B B	B A	A A	A B	B B	A A	A A	A A	A A	A A	A A	B B	A A	A A	A A	B B	A A
239	5.48	121885	MAHUDU KIRIYAL	RDP2	indica	a6e508e5.0	A A	A A	B B	A A	A A	0 0	A A	0 0	B B	A A	B B	A A	A A	A A	A A	A A	A A	A A	A A	0 0	A A	B B	A A	A A	A A	B B	B B	A A	B B	B B	B B	A A	B B	B B	A A	A A	A A	B B	A A	A A	A A	B B	B B
240	5.32	121139	TNAU 7456	RDP2	indica	61544ce0.0	A A	A A	B B	0 0	A A	A A	A A	0 0	B B	B B	B B	A A	A A	A A	A A	A A	A A	B B	A A	A A	A A	B B	A A	A A	A A	B B	B B	A A	B A	B B	B B	A A	0 0	B B	A A	A A	A A	B B	A A	A A	A A	B B	A A
241	6.34	121146	UBA MURALI	RDP2	indica	13bb91c9.0	A A	A A	B B	A A	A A	A A	A A	A A	B B	0 0	B B	A A	A A	A A	0 0	A A	A A	B B	A A	A A	A A	B B	A A	A A	A A	B B	B B	A A	B B	B B	B B	A A	A A	B B	A A	A A	0 0	B B	A A	A A	A A	B B	B B
242	5.49	121919	KHAU MUONG PIENG	RDP2	indica	429e439a.0	A A	A A	B B	A A	0 0	A A	A A	B A	B B	A A	B B	A A	A A	B B	A A	A A	0 0	A B	A A	A A	A A	B B	A A	A A	A A	B B	B B	A A	B B	B B	B B	A A	A A	B B	A A	A A	A A	B B	A A	A A	A A	B B	B B
243	5.47	121110	SAN DU BAI MI HONG GU	RDP2	indica	522427a2.0	A A	A A	B B	0 0	A A	A A	A A	B A	0 0	A A	0 0	A A	A A	A A	A A	0 0	A A	B B	A A	A A	A A	B B	A A	A A	B A	B B	B B	A A	B B	B B	B B	0 0	A A	B B	A A	A A	B A	0 0	A A	A A	0 0	B B	B B
244	5.36	121921	KUMDIN	RDP2	indica	b41ea6b3.0	A A	A A	B B	0 0	A A	A A	A A	B A	A A	0 0	A A	A A	A A	A A	A A	A A	A A	B B	A A	B B	A A	0 0	A A	A A	A A	B B	A A	A A	A A	A A	A A	A A	A A	B A	A A	A A	A A	A A	B B	A A	0 0	B B	A A
245	5.62	121639	SAO	RDP2	admixed	a36b3994.0	A A	A A	B B	A A	A A	B B	A A	A A	A A	B B	A A	A A	A A	A A	0 0	A A	0 0	B B	A A	A A	0 0	B B	A A	A A	B B	B B	B B	A A	A A	B B	B B	A A	0 0	A A	A A	A A	A A	A A	A A	B B	A A	B B	A A
246	5.47	121884	LUA NHE DEN	RDP2	indica	773db8bf.0	A A	A A	B B	A A	A A	A A	A A	A A	B B	0 0	B B	A A	A A	A A	A A	A A	A A	B B	A A	A A	A A	B B	A A	A A	A A	B B	B B	A A	B B	B B	B B	A A	0 0	B B	A A	A A	A A	B B	A A	A A	A A	B B	B B
247	5.29	121217	QING KE ZAO 1	RDP2	indica	ce7eb496.0	A A	A A	B B	0 0	A A	A A	A A	B A	B B	0 0	B B	A A	A A	0 0	0 0	0 0	A A	B B	B B	A A	A A	B B	A A	A A	A A	B B	B B	A A	0 0	B B	B B	A A	0 0	B B	A A	A A	A A	B B	A A	A A	A A	B B	0 0
248	5.07	120951	ERH CHIANG TSAO 8	RDP2	indica	e702289a.0	A A	A A	A A	0 0	A A	A A	A A	A A	A A	A A	A A	A A	A A	A A	A A	A A	A A	B B	A A	A A	A A	A A	A A	A A	A A	A A	A A	A A	A A	A A	A A	A A	A A	0 0	A A	A A	B B	A A	A A	A A	A A	B B	A A
249	5.17	121611	E KHA KEHA	RDP2	indica	663dd736.0	A A	A A	B B	0 0	A A	0 0	A A	0 0	B B	0 0	A A	A A	A A	0 0	A A	A A	A A	B B	0 0	A A	A A	B B	A A	A A	0 0	B B	B B	A A	B B	B B	0 0	A A	0 0	B B	A A	A A	A A	0 0	A A	A A	0 0	B B	B B
250	5.64	121920	KUMBIPHOU	RDP2	indica	36bb744b.0	A A	0 0	A B	A A	A A	A A	A A	A A	A A	A A	A A	A A	B B	A A	B B	A A	B B	A A	B B	A A	A A	B B	B B	A A	A A	B B	B B	B A	A A	A B	B B	A A	A A	A A	A A	A A	A A	B B	A A	A A	A A	B B	A A
251	5.44	121225	THAPACHINIYA	RDP2	indica	2eafa96f.0	A A	A A	B B	0 0	0 0	A A	A A	B A	0 0	0 0	B B	A A	A A	0 0	0 0	A A	A A	B B	A A	B A	A A	0 0	A A	A A	0 0	B B	B B	A A	B A	B B	B B	A A	B B	B B	A A	A A	0 0	B A	A A	A A	0 0	B B	B B
252	5.57	121912	HARAMAS WEE	RDP2	indica	83c4ddfd.0	A A	A A	B B	A A	0 0	A A	A A	B A	B A	B B	0 0	A A	A A	A A	A A	A A	A A	A A	A A	A A	A A	B B	A A	A A	A A	B B	B B	A A	B B	B B	B B	A A	0 0	B B	A A	A A	A A	B B	A A	A A	A A	B B	0 0
253	5.43	120861	AI LAN KE 1110	RDP2	indica	533385bb.0	A A	0 0	A B	B B	A A	A A	A A	A A	A A	A A	A A	A A	B B	0 0	B A	A A	B A	B B	0 0	B A	A A	B B	0 0	A A	0 0	B B	B B	B A	A A	A B	B B	B B	A A	0 0	A A	A A	A A	B B	A A	A A	A A	B B	A A
254	5.64	121922	MAHA SUDUWEE	RDP2	indica	59feaf0f.0	B B	0 0	B B	A A	A A	0 0	A A	0 0	A A	B B	A A	0 0	A A	A A	0 0	A A	0 0	A A	A A	A A	A A	B B	B A	A A	A A	B B	B B	A A	0 0	B B	B B	A A	A A	A A	A A	A A	A A	A A	A A	A A	A A	B B	A A
255	6.33	117457	DA 16	RDP2	admixed-indica	4780f875.0	A A	A A	B B	0 0	0 0	A A	A A	0 0	A A	A A	B B	A A	A A	A A	A A	A A	A A	A B	A A	A A	A A	B B	A A	A A	B A	B B	B B	B A	0 0	B B	B B	0 0	0 0	B B	A A	A A	A A	0 0	A A	0 0	A A	B B	A A
256	5.11	121928	PINAS (BORIK)	RDP2	indica	4d5bbf08.0	A A	A A	B B	A A	A A	A A	A A	0 0	0 0	A A	B B	A A	A A	A A	A A	A A	A A	0 0	A A	A A	A A	B B	A A	A A	A A	B B	B B	A A	B B	B B	B B	A A	0 0	B B	A A	A A	A A	B B	A A	A A	A A	B B	B B
257	5.41	121872	ARC 18262	RDP2	indica	1f8b989f.0	A A	A A	B B	A A	A A	0 0	A A	A A	0 0	0 0	0 0	A A	A A	A A	A A	A A	A A	A A	0 0	A A	A A	B B	A A	A A	B A	B B	B B	A A	B A	A B	B B	A A	B B	B B	A A	A A	A A	0 0	A A	A A	A A	B B	0 0
258	6.13	117447	CHITRAJ (DA 23)	RDP2	indica	535588f1.0	A A	A A	B B	0 0	A A	B B	A A	B A	B B	A A	B B	A A	A A	A A	A A	A A	0 0	0 0	0 0	0 0	A A	0 0	A A	A A	A A	B B	B B	A A	0 0	0 0	B A	A A	0 0	B B	A A	A A	0 0	B B	A A	A A	A A	B B	B B
259	5.74	121596	ARC 12973	RDP2	indica	dbd6c824.0	A A	A A	B B	A A	A A	A A	A A	A A	0 0	0 0	0 0	A A	0 0	A A	B A	A A	A A	B B	B B	A A	A A	0 0	A A	A A	A A	B B	B B	A A	B B	B B	B A	A A	A A	B B	A A	A A	A A	B B	A A	A A	A A	B B	B B
260	5.65	121145	TUNG CH'IU AI	RDP2	aus	e9a738b5.0	B B	A A	B B	B B	A A	B B	A A	A A	A A	A A	A A	A A	A A	A A	B B	A A	B B	B B	0 0	A A	A A	B B	A A	B B	A A	B B	B B	A A	A A	B B	B B	A A	0 0	A A	A A	A A	A A	A A	A A	A A	A A	B B	B B
261	5.51	120895	BIRAIN 360	RDP2	indica	9b0fc0d3.0	B B	A A	B B	A A	A A	A A	A A	A A	A A	0 0	A A	0 0	A A	A A	B B	A A	B B	B B	0 0	A A	A A	0 0	B B	A A	A A	B B	B B	A A	A A	B B	B B	A A	0 0	A A	A A	A A	A A	A A	A A	A A	A A	B B	A A
262	5.33	117545	PACHEHAI PERUMAL	RDP2	indica	44fe4cf1.0	A A	A A	B B	0 0	0 0	A A	A A	0 0	A A	A A	B A	A A	A A	A A	0 0	0 0	A A	B B	A A	0 0	A A	B B	A A	A A	A A	B B	B B	B A	B B	B B	B A	A A	A A	B B	A A	A A	A A	B A	A A	A A	0 0	B B	0 0
263	5.55	121228	TX 750710-3	RDP2	indica	4d01f7da.0	A A	A A	A A	B B	A A	A A	A A	A A	A A	B B	A A	A A	A A	A A	A A	0 0	A A	B B	A A	A A	A A	A A	A A	A A	A A	A B	A A	A A	A A	A A	A A	A A	A A	A A	A A	B B	B B	A A	A A	A A	A A	0 0	A A
264	6.32	121641	SINDURI	RDP2	indica	3573bee5.0	A A	A A	B B	B B	0 0	A A	A A	A A	B B	A A	0 0	A A	A A	B B	A A	A A	A A	B B	A A	A A	A A	B B	A A	A A	A A	B B	B B	A A	0 0	B B	B B	0 0	0 0	B B	A A	A A	A A	0 0	A A	A A	A A	B B	B B
265	5.23	121908	DJOWAN	RDP2	tropical-japonica	07990ed9.0	A A	A A	B B	A A	A A	A A	A A	A A	0 0	A A	B B	A A	A A	A A	A A	A A	A A	B B	A A	A A	0 0	B B	A A	A A	A A	B B	B B	A A	B B	B B	B B	A A	A A	B B	A A	A A	A A	A A	A A	A A	A A	B B	0 0
266	6.66	121192	BADO	RDP2	tropical-japonica	0b663120.0	B B	B B	B B	A A	A A	B B	A A	B A	A A	A A	A A	A A	A A	0 0	B B	A A	B B	A A	A A	A A	A A	B B	B A	A A	A A	B B	B B	A A	A A	B B	B B	A A	A A	A A	A A	A A	A A	A A	A A	A A	A A	A A	A A
267	5.37	117454	CO 39	RDP2	indica	f40ea464.0	0 0	A A	B B	0 0	A A	A A	A A	B A	A A	A A	A A	A A	A A	A A	B B	A A	A A	A A	A A	B B	A A	B B	A A	A A	A A	B B	A A	A A	A A	A B	A A	A A	A A	A A	A A	A A	0 0	A A	B B	A A	0 0	B B	A A
268	6.62	117470	FANDRAPOTSY	RDP2	indica	e4ddf191.0	A A	0 0	A A	A A	A A	A A	B A	0 0	A A	A A	0 0	A A	A A	A A	A A	A A	A A	B B	A A	A A	A A	0 0	A A	A A	A A	B B	A B	A A	A A	A A	A A	B A	0 0	A A	A A	A A	0 0	A A	A A	A A	A A	A A	A A
269	4.67	121552	YUNLEN 7	RDP2	temperate-japonica	6411dbe6.0	A A	A A	A A	A A	A A	A A	A A	A A	A A	A A	A A	A A	A A	A A	A A	A A	A A	A A	A A	A A	A A	0 0	A A	A A	A A	B B	A A	A A	A A	A A	A A	A A	A A	A A	A A	B B	0 0	A A	A A	A A	A A	A A	A A
270	5.57	121286	BEN DI HONG KE NUO	RDP2	temperate-japonica	bc8629dd.0	A A	A A	A A	A A	A A	A A	A A	A A	A A	A A	A A	A A	A A	A A	A A	A A	A A	A A	A A	A A	A A	0 0	A A	A A	A A	A A	A B	A A	A A	A A	A A	A A	A A	B A	A A	A A	A A	A A	A A	A A	0 0	A A	A A
271	5.31	121282	BAN ZHONG HANG	RDP2	temperate-japonica	c7913661.0	A A	A A	A A	A A	A A	A A	A A	A A	A A	A A	0 0	A A	A A	A A	A A	A A	A A	A A	A A	A A	A A	0 0	A A	A A	A A	A A	A A	A A	A A	0 0	A A	A A	A A	A A	A A	A A	A A	A A	A A	A A	A A	A A	A A
272	5.61	121338	FANNY	RDP2	temperate-japonica	02e7f0f8.0	0 0	A A	A A	A A	A A	A A	B A	A A	A A	0 0	A A	A A	A A	A A	A A	A A	A A	A A	A A	A A	A A	B B	A A	A A	A A	B B	A A	A A	A A	A A	A A	A A	A A	0 0	A A	A A	A A	A A	A A	A A	B B	A A	A A
273	5.2	121334	ELVO	RDP2	temperate-japonica	413a4d18.0	A A	A A	A A	A A	0 0	A A	A A	A A	A A	A A	A A	A A	A A	A A	A A	A A	A A	A A	A A	A A	A A	0 0	A A	A A	A A	B B	A A	A A	A A	A A	A A	A A	A A	A A	A A	B B	0 0	A A	A A	0 0	A A	0 0	A A
274	5.25	121309	CHANGYOUNG 7	RDP2	temperate-japonica	c54cc672.0	A A	A A	A A	A A	A A	A A	A A	A A	A A	A A	A A	A A	A A	A A	A A	A A	A A	A A	A A	A A	A A	B B	A A	A A	A A	B B	A A	A A	A A	A A	A A	A A	A A	A A	A A	B B	0 0	A A	A A	A A	A A	A A	A A
275	6.42	121329	DRAGO	RDP2	admixed-japonica	10ecf993.0	A A	B A	A A	A A	0 0	0 0	B A	A A	A A	A A	A A	A A	A A	A A	A A	A A	A A	A A	A A	A A	A A	B B	A A	A A	B A	B B	A A	A A	A A	A A	A A	A A	A A	A A	A A	A A	A A	A A	A A	A A	A A	A A	A A
276	5.37	121374	JISAN 1	RDP2	temperate-japonica	66c5c186.0	A A	A A	A A	A A	A A	A A	A A	A A	A A	A A	0 0	A A	A A	A A	A A	A A	A A	A A	A A	A A	A A	0 0	A A	A A	A A	B B	A A	A A	A A	A A	A A	A A	0 0	A A	A A	B B	0 0	A A	A A	A A	A A	A A	A A
277	4.54	121358	HWINBE	RDP2	temperate-japonica	da21922c.0	A A	A A	A A	A A	0 0	0 0	A A	A A	0 0	0 0	A A	A A	B A	A A	A A	A A	A A	0 0	A A	A A	A A	0 0	A A	A A	A A	B B	A A	A A	A A	A B	A A	A A	A A	A A	A A	B B	0 0	A A	A A	A A	A A	A A	A A
278	6.67	121459	ONDA	RDP2	admixed-japonica	f5084c92.0	A A	A A	A A	A A	0 0	A A	B A	A A	A A	0 0	A A	A A	A A	A A	A A	A A	A A	B B	A A	A A	B A	B B	A A	A A	A A	B B	A A	A A	A A	A A	A A	A A	A A	B A	A A	A A	A A	A A	A A	A A	A A	A A	A A
279	5.46	121355	HONGJEONG	RDP2	temperate-japonica	c111198a.0	A A	A A	A A	A A	A A	A A	A A	A A	A A	A A	A A	A A	A A	A A	A A	A A	A A	A A	A A	A A	A A	B B	A A	0 0	A A	B B	A A	A A	A A	A A	A A	A A	A A	A A	A A	B B	0 0	A A	A A	A A	A A	0 0	A A
280	4.98	121504	SOUN BONG 9	RDP2	temperate-japonica	1f505831.0	A A	A A	A A	A A	A A	A A	A A	A A	A A	A A	A A	A A	A A	A A	A A	A A	A A	A A	A A	A A	A A	B B	A A	A A	A A	B B	A A	A A	A A	A A	A A	A A	A A	A A	A A	B B	0 0	A A	A A	A A	A A	0 0	A A
281	5.14	121367	IRI 365	RDP2	temperate-japonica	ada99965.0	A A	A A	A A	A A	A A	A A	A A	A A	A A	A A	A A	0 0	A A	0 0	A A	A A	A A	A A	A A	A A	A A	B B	A A	A A	A A	B B	A A	A A	A A	A A	A A	A A	A A	B A	A A	B B	0 0	A A	A A	A A	A A	A A	A A
282	6.32	121281	BANAT 2270	RDP2	temperate-japonica	1cc8db07.0	A A	B A	A A	A A	A A	A A	A A	A A	A A	A A	A A	A A	A A	A A	0 0	A A	B B	A A	A A	A A	A A	0 0	A A	A A	A A	A A	A A	A A	A A	A A	A A	A A	A A	B A	A A	A A	A A	A A	A A	A A	A A	A A	A A
283	4.97	121326	DOBONGBYEO (SUWEON 223)	RDP2	temperate-japonica	2973ce77.0	A A	A A	A A	B B	0 0	A A	A A	A A	A A	A A	A A	A A	A A	A A	B A	A A	A A	A A	A A	A A	0 0	0 0	A A	A A	A A	B B	A A	A A	A A	A B	A A	A A	A A	B A	A A	B B	B B	A A	A A	A A	A A	A A	A A
284	6.29	121239	1037	RDP2	temperate-japonica	c095319d.0	A A	A A	A A	B B	0 0	A A	0 0	A A	0 0	A A	B A	A A	A A	A A	B A	A A	A A	0 0	A A	B A	A A	0 0	A A	A A	B A	B B	A A	A A	A A	A B	A A	A A	A A	A A	A A	A A	0 0	A A	A A	A A	A A	A A	A A
285	4.91	121289	BORIBYEO	RDP2	temperate-japonica	7f6b8301.0	A A	A A	A A	B B	A A	B B	A A	A A	A A	A A	A A	A A	A A	A A	A A	A A	A A	A B	0 0	A A	A A	A A	A A	A A	A A	B B	A A	A A	A A	A B	A A	A A	A A	0 0	A A	A A	0 0	A A	A A	0 0	B B	A A	A A
286	5.79	121544	WIR 2521	RDP2	temperate-japonica	1d50b9fa.0	A A	A A	A A	A A	A A	A A	A A	A A	A A	A A	A A	A A	A A	A A	A A	A A	A A	A A	A A	A A	A A	0 0	A A	A A	A A	B B	A A	A A	A A	A A	A A	A A	A A	0 0	A A	A A	A A	A A	A A	A A	A A	A A	A A
287	5.43	121542	WIR 1372	RDP2	admixed	5b45a727.0	B A	A A	A A	B B	B B	A A	A A	A A	A A	A A	A A	A A	A A	0 0	A A	A A	A A	0 0	A A	0 0	A A	0 0	A A	A A	B A	B B	A A	A A	A A	A B	A A	B A	B B	A A	A A	A A	0 0	A A	A A	A A	0 0	0 0	A A
288	5.61	121687	WIR 16	RDP2	admixed	a9fafe8d.0	B A	A A	A A	B B	B B	A A	A A	A A	A A	0 0	A A	A A	A A	0 0	A A	B B	A A	0 0	A A	A A	0 0	0 0	A A	A A	A A	B B	A A	A A	A A	A B	A A	A A	A A	A A	A A	A A	A A	A A	A A	A A	A A	0 0	A A
289	5.77	121513	SZARVASI 70	RDP2	temperate-japonica	f8185856.0	A A	A A	A A	A A	A A	A A	A A	A A	A A	A A	A A	A A	A A	A A	A A	A A	A A	A A	0 0	A A	A A	B B	A A	A A	A A	B B	A A	A A	A A	A A	A A	A A	A A	A A	A A	B B	0 0	A A	A A	A A	A A	A A	A A
290	5.31	121345	GIZA 171	RDP2	temperate-japonica	de954805.0	A A	A A	A A	A A	A A	A A	A A	A A	A A	A A	A A	A A	A A	A A	A A	A A	A A	A A	A A	A A	A A	B B	A A	A A	A A	B B	A A	A A	A A	A A	A A	A A	A A	A A	A A	B B	0 0	A A	A A	A A	A A	A A	A A
291	4.87	121866	MALAGKIT	RDP2	temperate-japonica	3343a8d0.0	A A	A A	A A	B B	A A	A A	A A	A A	A A	A A	A A	A A	0 0	A A	A A	A A	A A	0 0	A A	A A	A A	A A	0 0	A A	A A	A A	A A	A A	A A	0 0	0 0	A A	A A	A A	A A	A A	A A	A A	A A	0 0	0 0	A A	A A
292	5.14	121543	WIR 1878	RDP2	temperate-japonica	96e53e77.0	A A	A A	A B	B B	B B	A A	A A	A A	A A	A A	A A	A A	A A	A A	A A	A A	A A	A A	A A	B B	0 0	B B	A A	A A	A A	A B	A A	A A	A A	A A	A A	A A	A A	A A	A A	A A	A A	A A	A A	A A	A A	A A	A A
293	4.94	121248	AKAMAI	RDP2	temperate-japonica	a9ca5363.0	A A	A A	A A	A A	A A	A A	A A	A A	A A	A A	A A	A A	A A	A A	A A	A A	A A	A A	0 0	A A	A A	B B	A A	A A	A A	B B	A A	A A	A A	A A	A A	A A	A A	A A	A A	B B	0 0	A A	A A	A A	A A	A A	A A
294	5.42	121312	CI 168-894	RDP2	admixed	2552833e.0	A A	0 0	B B	A A	A A	A A	A A	A A	0 0	A A	B B	A A	A A	A A	A A	0 0	A A	B B	A A	A A	A A	B B	A A	A A	A A	B B	B B	A A	B B	B B	B B	A A	A A	B B	A A	A A	A A	B B	A A	B B	A A	B B	0 0
295	5.1	121554	YU WEOL ZO	RDP2	temperate-japonica	0cf4ae7f.0	A A	B A	B B	A A	A A	A A	A A	A A	A A	A A	A A	A A	A A	A A	A A	A A	A A	A A	A A	0 0	A A	B B	A A	A A	A A	B B	A A	A A	A A	A A	A A	A A	A A	0 0	A A	A A	A A	A A	A A	A A	A A	A A	A A
296	5.13	121508	SU JUNG ZO	RDP2	temperate-japonica	773d6ecf.0	A A	A A	A A	A A	0 0	A A	A A	A A	A A	A A	A A	A A	A A	A A	A A	A A	A A	0 0	A A	A A	A A	B B	A A	A A	A A	B B	A A	A A	A A	A A	A A	A A	A A	B A	A A	B B	B B	A A	A A	0 0	A A	A A	A A
297	4.63	121494	SANG DO	RDP2	temperate-japonica	d6eadc4d.0	A A	A A	A A	0 0	A A	A A	A A	A A	A A	A A	A A	A A	A A	A A	A A	A A	A A	A A	A A	A A	A A	B B	A A	A A	0 0	B B	0 0	A A	A A	A B	A A	A A	A A	A A	A A	B B	B B	A A	A A	B B	A A	B B	A A
298	5.65	121403	L 4-32	RDP2	temperate-japonica	bc3dcd2c.0	A A	B A	A A	A A	A A	A A	A A	A A	A A	A A	A A	A A	A A	A A	A A	A A	A A	A A	A A	A A	A A	0 0	A A	A A	A A	B B	A A	A A	A A	A A	A A	A A	A A	A A	A A	A A	A A	A A	A A	A A	A A	A A	A A
299	4.95	121397	KRASNODAR 424	RDP2	temperate-japonica	7860cd51.0	A A	A A	A A	A A	A A	A A	A A	A A	A A	A A	A A	A A	A A	A A	A A	A A	A A	A A	A A	A A	0 0	B B	A A	A A	A A	A A	A A	A A	A A	A A	A A	A A	A A	A A	A A	A A	A A	A A	A A	A A	A A	A A	A A
300	5.48	121249	AMARELO	RDP2	temperate-japonica	c840a160.0	A A	A A	B B	0 0	A A	A A	A A	A A	A A	A A	A A	A A	A A	A A	A A	A A	A A	A A	A A	0 0	B B	B B	A A	A A	A A	B B	A A	A A	A A	A A	A A	A A	A A	A A	A A	A A	A A	A A	B B	A A	A A	A A	A A
301	4.89	121280	BALILLA	RDP2	temperate-japonica	c87be487.0	A A	A A	A A	A A	A A	A A	A A	A A	A A	A A	0 0	A A	A A	A A	A A	A A	A A	A A	A A	A A	A A	0 0	A A	A A	A A	B B	A A	A A	A A	A A	A A	A A	A A	A A	A A	B B	0 0	A A	A A	A A	A A	A A	A A
302	5.31	121640	SHIRATAMA	RDP2	temperate-japonica	529e807c.0	A A	A A	A A	A A	A A	A A	A A	A A	A A	A A	0 0	A A	A A	0 0	A A	A A	A A	A A	A A	A A	A A	0 0	A A	A A	A A	B B	0 0	A A	A A	A A	A A	A A	A A	A A	A A	B B	0 0	A A	A A	A A	A A	0 0	A A
303	4.88	121550	YAMATO CHIKARA	RDP2	temperate-japonica	74c2e8af.0	A A	A A	A A	A A	A A	A A	A A	A A	A A	0 0	A A	A A	A A	A A	A A	A A	A A	A A	A A	A A	A A	0 0	A A	A A	A A	A A	A A	A A	A A	A A	A A	0 0	A A	A A	A A	A A	A A	A A	A A	A A	A A	A A	A A
304	4.51	121439	MUSAIK ZO ZIOK ZO	RDP2	temperate-japonica	15b45ca0.0	A A	A A	A A	A A	B B	A A	A A	A A	A A	A A	A A	A A	A A	A A	A A	A A	A A	0 0	A A	A A	A A	B B	A A	A A	A A	B B	A A	A A	A A	A A	A A	A A	A A	A A	A A	A A	A A	A A	A A	A A	A A	A A	A A
305	5.51	121279	BALILLA GRANA GROSSA	RDP2	temperate-japonica	997c0d3b.0	A A	A A	A A	A A	A A	A A	A A	A A	A A	A A	A A	A A	A A	A A	A A	A A	A A	A A	A A	A A	0 0	B B	A A	A A	A A	B B	A A	A A	A A	A A	A A	A A	A A	A A	A A	B B	0 0	A A	A A	A A	A A	0 0	A A
306	5.11	121452	NORIN 25	RDP2	temperate-japonica	3006e778.0	A A	A A	A A	B B	0 0	0 0	A A	0 0	A A	0 0	A A	A A	A A	0 0	A A	A A	A A	A B	A A	A A	B A	0 0	A A	A A	0 0	B B	A A	A A	A A	A A	A A	A A	A A	A A	A A	B B	B B	A A	A A	A A	A A	A A	A A
307	5.18	121688	WU ZHOU NUO	RDP2	temperate-japonica	5e25caa7.0	A A	A A	A A	0 0	0 0	0 0	A A	A A	A A	A A	A A	A A	A A	0 0	A A	A A	A A	A A	A A	A A	A A	0 0	A A	A A	A A	A A	A A	A A	A A	A A	A A	A A	A A	A A	A A	A A	A A	A A	A A	0 0	A A	A A	A A
308	4.8	121548	WU KE NUO	RDP2	temperate-japonica	cd98441c.0	A A	A A	A A	0 0	A A	0 0	A A	A A	A A	0 0	A A	A A	A A	A A	A A	A A	A A	0 0	A A	A A	A A	0 0	A A	A A	A A	A A	A A	A A	A A	0 0	A A	A A	A A	A A	A A	A A	A A	A A	A A	A A	A A	A A	A A
309	5.16	121442	MU XI QIU	RDP2	temperate-japonica	281fe84b.0	A A	A A	A A	B B	A A	A A	A A	A A	A A	A A	A A	A A	A A	0 0	A A	A A	A A	A A	A A	A A	A A	B B	A A	A A	A A	A A	A A	A A	A A	0 0	A A	A A	A A	A A	A A	A A	0 0	A A	A A	A A	A A	0 0	A A
310	5.42	121246	AI DA ZHONG	RDP2	admixed	1fb8be6d.0	A A	A A	A A	B B	0 0	A A	A A	0 0	A A	0 0	A A	A A	A A	0 0	A A	0 0	A A	A A	A A	0 0	A A	B B	0 0	A A	B A	A B	A A	A A	A A	A A	0 0	A A	A A	A A	A A	A A	B B	A A	A A	B B	A A	A A	A A
311	5.1	121517	TAINAN IKU 512	RDP2	temperate-japonica	86e65036.0	A A	A A	A A	A A	A A	A A	A A	A A	A A	0 0	A A	A A	A A	A A	A A	A A	A A	0 0	A A	A A	A A	0 0	A A	A A	B A	B B	A A	A A	A A	0 0	A A	A A	A A	A A	A A	B B	B B	A A	A A	A A	A A	0 0	A A
312	6.38	121657	ARC 10021	RDP2	admixed	c448006d.0	A A	0 0	A A	A A	0 0	A A	B A	A A	A A	A A	A A	A A	A A	A A	A A	0 0	A A	B B	A A	0 0	A A	0 0	A A	A A	B A	B B	A A	0 0	A A	A B	A A	A A	A A	A A	A A	A A	B A	A A	A A	A A	A A	0 0	A A
313	5.36	121305	CALROSE	RDP2	temperate-japonica	a85f295d.0	A A	A A	A A	A A	0 0	A A	A A	A A	A A	A A	A A	A A	A A	0 0	B A	A A	A A	0 0	A A	A A	A A	B B	A A	A A	B A	B B	A B	A A	A A	A B	A A	B A	A A	A A	0 0	B B	B B	A A	A A	A A	A A	A A	A A
314	4.86	121502	SHINCHIKU IKU 150	RDP2	temperate-japonica	5c0c6c6a.0	A A	A A	A A	0 0	0 0	A A	A A	0 0	A A	A A	A A	A A	A A	0 0	A A	A A	A A	0 0	0 0	0 0	A A	B B	A A	A A	A A	B B	A A	A A	A A	A B	0 0	0 0	A A	0 0	A A	B B	B B	A A	A A	A A	A A	0 0	A A
315	4.74	121436	MI ZO	RDP2	temperate-japonica	960b4fca.0	A A	A A	B B	0 0	0 0	A A	A A	A A	A A	0 0	A A	A A	A A	0 0	A A	B B	A A	0 0	0 0	B A	0 0	0 0	0 0	A A	B A	B B	A A	A A	A A	A B	0 0	0 0	A A	0 0	A A	A A	B B	A A	A A	0 0	A A	0 0	A A
316	4.67	117420	AEDAL	RDP2	temperate-japonica	3529679a.0	A A	A A	A A	0 0	0 0	A A	A A	A A	A A	A A	A A	A A	A A	A A	A A	0 0	A A	A A	A A	A A	0 0	B B	B A	A A	0 0	B B	A A	A A	A A	A B	A A	0 0	A A	A A	A A	B B	B B	A A	A A	A A	A A	0 0	A A
317	4.98	121304	CALORO	RDP2	temperate-japonica	0555b0dd.0	A A	A A	A A	0 0	0 0	A A	A A	A A	A A	0 0	A A	A A	A A	A A	0 0	A A	A A	A A	A A	A A	A A	0 0	A A	A A	0 0	B B	A A	A A	A A	0 0	0 0	0 0	A A	A A	A A	B B	0 0	A A	A A	A A	A A	A A	A A
318	5.19	121458	NUNGYU 1803	RDP2	temperate-japonica	6e1c3c36.0	A A	A A	A A	0 0	A A	A A	A A	A A	A A	A A	A A	A A	A A	A A	A A	A A	A A	A A	A A	A A	A A	0 0	A A	A A	A A	B B	A A	A A	A A	A A	A A	0 0	A A	A A	A A	B B	0 0	A A	A A	A A	A A	0 0	A A
319	7.06	121531	ULE	RDP2	tropical-japonica	cb0c4d54.0	0 0	B A	A A	B B	0 0	A A	A A	0 0	A A	0 0	A A	A A	A A	A A	0 0	0 0	A A	B B	A A	0 0	A A	0 0	A A	A A	B A	A B	0 0	A A	A A	A A	A A	A A	A A	A A	A A	A A	A A	A A	A A	A A	B B	A A	A A
320	4.64	121354	HOMURA 8	RDP2	temperate-japonica	b1032d17.0	A A	A A	A A	A A	0 0	A A	A A	A A	A A	A A	A A	A A	A A	0 0	A A	A A	A A	A A	A A	A A	A A	B B	A A	A A	A A	B B	A A	A A	A A	A B	A A	A A	A A	A A	A A	A A	0 0	A A	A A	A A	A A	A A	A A
321	4.89	121501	SHINCHIKU IKU 103	RDP2	temperate-japonica	850b5257.0	A A	A A	A A	0 0	0 0	A A	A A	A A	A A	0 0	A A	A A	A A	0 0	A A	0 0	A A	0 0	0 0	B A	A A	0 0	A A	A A	B A	B B	A A	A A	A A	A B	0 0	0 0	A A	A A	A A	B B	B B	A A	A A	0 0	A A	0 0	A A
322	5.27	121307	CERNYJ	RDP2	admixed	c3b20632.0	B A	A A	A A	B B	B B	A A	A A	0 0	A A	B B	A A	A A	A A	A A	A A	B B	A A	0 0	A A	B A	B B	B B	A A	A A	B A	B B	A B	A A	A A	A B	A A	A A	A A	A A	A A	B A	B B	A A	0 0	0 0	0 0	A A	A A
323	4.75	121303	CALMOCHI 202	RDP2	temperate-japonica	64034269.0	A A	A A	A A	A A	A A	A A	A A	A A	A A	0 0	A A	A A	0 0	0 0	A A	A A	A A	A A	0 0	A A	B A	B B	A A	A A	B A	B B	A B	A A	A A	A B	A A	A A	A A	A A	A A	B B	B B	A A	A A	A A	A A	0 0	A A
324	5.38	121522	TIE WANG DA DAO	RDP2	temperate-japonica	3f0e6324.0	A A	A A	A A	0 0	A A	0 0	A A	A A	A A	A A	A A	A A	A A	0 0	A A	A A	A A	B B	A A	A A	A A	0 0	A A	A A	A A	A A	A A	A A	A A	0 0	A A	A A	A A	A A	A A	A A	A A	A A	A A	A A	A A	A A	A A
325	5.07	121457	NUNGYU 1511	RDP2	temperate-japonica	6bae9567.0	0 0	A A	A A	B B	0 0	A A	A A	A A	A A	B B	0 0	A A	A A	A A	A A	0 0	A A	A A	A A	A A	A A	0 0	A A	A A	B A	B B	A A	A A	A A	0 0	A A	A A	A A	A A	A A	B B	B B	A A	A A	A A	A A	0 0	A A
326	4.59	121351	HE JIANG 15	RDP2	temperate-japonica	75d4477a.0	0 0	A A	A A	0 0	0 0	A A	A A	A A	A A	0 0	A A	A A	A A	A A	0 0	A A	A A	A B	A A	0 0	A A	B B	A A	A A	0 0	B B	A B	A A	A A	A B	A A	0 0	A A	A A	A A	0 0	B B	A A	A A	0 0	A A	A A	A A
327	5.21	121451	NORIN 23	RDP2	temperate-japonica	178d96de.0	A A	0 0	A A	0 0	0 0	A A	A A	A A	A A	0 0	A A	A A	A A	A A	A A	0 0	A A	A B	A A	A A	0 0	B B	A A	A A	B A	B B	0 0	A A	A A	A B	A A	0 0	A A	0 0	A A	B A	B B	A A	A A	0 0	A A	A A	A A
328	5.37	121571	M 301	RDP2	temperate-japonica	225b17eb.0	A A	A A	A A	0 0	A A	A A	A A	0 0	A A	0 0	A A	A A	A A	0 0	A A	A A	A A	B B	A A	A A	A A	B B	A A	A A	B A	B B	A A	A A	A A	A A	A A	A A	A A	0 0	A A	B B	B B	A A	A A	A A	A A	A A	A A
329	5.81	121184	AI QING 99	RDP2	indica	3afaf3d8.0	A A	0 0	A B	B B	A A	A A	A A	A A	A A	0 0	A A	A A	B B	A A	B B	0 0	B A	B B	B B	A A	A A	B B	B A	A A	A A	B B	B B	B A	A A	B B	B B	B B	A A	A A	A A	A A	A A	B B	A A	0 0	A A	B B	A A
330	5.16	121214	NAN GENG 9	RDP2	aromatic	77acb0f4.0	A A	A A	A A	A A	A A	A A	A A	0 0	A A	A A	0 0	A A	A A	B B	0 0	A A	A A	A A	A A	0 0	A A	A A	0 0	A A	B A	A B	0 0	A A	A A	A A	A A	B A	A A	0 0	A A	A A	0 0	A A	A A	0 0	A A	A A	A A
331	4.87	121568	KIUKI 46	RDP2	temperate-japonica	c08a700a.0	A A	A A	A A	0 0	0 0	A A	A A	A A	A A	0 0	0 0	A A	A A	A A	A A	0 0	A A	A B	0 0	B A	A A	0 0	A A	A A	B A	B B	0 0	A A	A A	A B	0 0	A A	A A	0 0	A A	0 0	B B	A A	A A	0 0	A A	0 0	A A
332	4.68	121587	YEOL SULL BYEO	RDP2	temperate-japonica	7b03c5a3.0	A A	A A	A A	A A	A A	A A	A A	A A	A A	0 0	A A	A A	A A	A A	A A	A A	A A	A A	0 0	A A	B A	B B	A A	A A	A A	B B	A A	A A	A A	A A	A A	A A	A A	A A	A A	A A	A A	A A	A A	A A	A A	A A	A A
333	5.16	121565	FEI SHE 9	RDP2	temperate-japonica	2bc2b57b.0	A A	A A	A A	0 0	0 0	A A	A A	A A	A A	0 0	A A	A A	A A	0 0	A A	A A	A A	A A	A A	A A	A A	0 0	A A	A A	A A	B B	A B	A A	A A	A A	A A	A A	A A	A A	0 0	A A	0 0	A A	A A	A A	A A	A A	A A
334	5.17	121603	CALMOCHI 201	RDP2	temperate-japonica	88b9653a.0	A A	A A	A A	A A	0 0	A A	A A	A A	A A	A A	B B	A A	A A	A A	A A	A A	A A	0 0	A A	A A	A A	B B	A A	A A	A A	B B	A A	A A	A A	A A	A A	A A	A A	A A	A A	B B	B B	A A	A A	A A	A A	A A	A A
335	5.22	121219	SCENTED RICE EDOMEN	RDP2	temperate-japonica	99d33763.0	A A	A A	A A	A A	A A	A A	A A	A A	A A	A A	A A	A A	A A	A A	A A	A A	A A	A A	A A	A A	A A	B B	A A	A A	A A	A A	A B	A A	A A	A A	A A	0 0	A A	A A	A A	A A	A A	A A	A A	0 0	A A	0 0	A A
336	5.45	121226	TIE SI WU	RDP2	temperate-japonica	d10e2929.0	A A	A A	A A	A A	A A	A A	A A	A A	A A	A A	A A	A A	A A	A A	A A	A A	A A	A A	A A	A A	A A	0 0	A A	A A	A A	A A	A A	A A	A A	A A	A A	A A	A A	0 0	A A	A A	A A	A A	A A	A A	A A	A A	A A
337	4.74	121213	MO WAE DO	RDP2	temperate-japonica	edb1d7eb.0	A A	A A	A A	A A	A A	0 0	A A	A A	A A	B B	A A	A A	A A	A A	A A	A A	A A	A A	A A	A A	A A	0 0	A A	A A	A A	B B	A A	A A	A A	A A	A A	A A	A A	A A	A A	B B	0 0	A A	A A	A A	A A	0 0	A A
338	5.68	121579	PRETO REGADO 142	RDP2	temperate-japonica	a628fcf6.0	A A	A A	A A	A A	A A	A A	A A	A A	A A	A A	0 0	A A	A A	A A	A A	A A	A A	A A	A A	A A	A A	B B	A A	A A	A A	B B	A A	A A	A A	A A	A A	0 0	A A	A A	A A	B B	B B	A A	A A	B B	A A	0 0	A A
339	5.41	121204	HONG KE WAN	RDP2	temperate-japonica	8f99b9e2.0	A A	A A	A A	A A	A A	A A	A A	A A	A A	A A	A A	A A	A A	A A	A A	A A	A A	0 0	A A	A A	A A	B B	A A	A A	A A	A A	A A	A A	A A	A A	A A	A A	A A	A A	A A	A A	A A	A A	A A	A A	A A	A A	A A
340	5.15	121574	MATUYAMA OMACHI	RDP2	temperate-japonica	3827f0a4.0	A A	A A	A A	A A	A A	A A	A A	A A	A A	A A	A A	A A	A A	A A	0 0	A A	A A	A A	A A	A A	B B	0 0	A A	A A	A A	B B	A A	A A	A A	A A	A A	A A	A A	A A	A A	B B	0 0	A A	A A	A A	A A	0 0	A A
341	5.16	121183	36005-1	RDP2	temperate-japonica	7c7182ae.0	A A	A A	A A	A A	A A	A A	B A	A A	A A	A A	A A	A A	A A	A A	A A	A A	A A	A A	A A	A A	0 0	0 0	A A	A A	A A	A A	A B	A A	A A	A B	A A	A A	A A	A A	B A	A A	A A	A A	A A	A A	A A	0 0	A A
342	5.61	121561	CALADY 40	RDP2	temperate-japonica	13bb23ba.0	A A	A A	A A	0 0	0 0	A A	A A	A A	A A	A A	A A	A A	A A	A A	A A	A A	A A	B B	A A	0 0	0 0	B B	A A	A A	A A	B B	A A	A A	A A	A A	A A	A A	A A	A A	A A	B B	0 0	A A	A A	A A	A A	A A	A A
343	4.84	121218	S 101	RDP2	temperate-japonica	5dbf5fd5.0	A A	A A	A A	A A	A A	A A	A A	A A	A A	A A	A A	A A	A A	A A	A A	A A	A A	A A	A A	A A	B A	B B	A A	A A	A A	B B	A A	A A	A A	A A	A A	A A	A A	A A	A A	A A	A A	A A	A A	A A	A A	0 0	A A
344	5.29	121222	TAINUNG 49	RDP2	temperate-japonica	f6801eb5.0	A A	A A	A A	A A	A A	A A	A A	A A	A A	A A	A A	A A	A A	A A	A A	A A	A A	A A	A A	A A	A A	B B	A A	A A	A A	A A	A A	A A	A A	A A	A A	A A	A A	A A	A A	A A	A A	A A	A A	A A	A A	B B	A A
345	5.18	121562	CU GAN HUANG DAO	RDP2	temperate-japonica	4a887b37.0	A A	A A	A A	A A	A A	A A	A A	A A	A A	A A	A A	A A	A A	A A	A A	A A	A A	B B	0 0	A A	A A	0 0	A A	A A	A A	A A	A A	A A	A A	0 0	A A	A A	A A	A A	A A	A A	A A	A A	A A	A A	A A	A A	A A
346	6.62	121201	GEETA	RDP2	indica	7bbcbeed.0	A A	A A	A A	0 0	0 0	A A	0 0	A A	A A	A A	0 0	A A	B A	A A	B A	A A	A A	B B	A A	A A	A A	0 0	A A	A A	A A	B B	A A	A A	A A	A A	0 0	0 0	A A	A A	A A	A A	A A	A A	A A	A A	A A	B B	A A
347	4.55	117553	PATBYEO	RDP2	temperate-japonica	213f2bce.0	A A	A A	A A	0 0	A A	A A	A A	A A	A A	A A	A A	A A	A A	0 0	A A	B B	A A	A A	A A	A A	A A	0 0	A A	A A	A A	A A	A A	A A	A A	A A	A A	A A	A A	A A	A A	A A	A A	A A	A A	A A	A A	A A	A A
348	5.07	121592	NIPPONBARE	RDP2	temperate-japonica	392738ed.0	A A	A A	A A	0 0	B B	A A	A A	A A	A A	A A	A A	A A	A A	0 0	A A	A A	A A	A A	A A	A A	A A	B B	A A	A A	A A	A A	0 0	A A	A A	0 0	A A	A A	A A	0 0	A A	A A	A A	A A	A A	A A	A A	A A	A A
349	6.77	121537	WAB 368-B-1-H1-HB	RDP2	tropical-japonica	c411a1bd.0	A A	0 0	A A	0 0	A A	A A	B A	A A	A A	A A	A A	A A	A A	A A	A A	A A	A A	A A	A A	A A	A A	B B	A A	A A	A A	B B	A A	A A	A A	0 0	0 0	0 0	A A	A A	A A	A A	B A	B A	A A	A A	A A	0 0	A A
350	6.95	121646	TOS 5790	RDP2	tropical-japonica	1c2c05d9.0	B A	B B	B B	A A	A A	A A	A A	0 0	A A	A A	A A	A A	A A	0 0	B B	A A	B B	A A	0 0	A A	A A	B B	B A	A A	A A	B B	B B	A A	A A	B B	B B	A A	A A	0 0	A A	A A	A A	A A	A A	A A	A A	0 0	A A
351	6.72	121525	TOX 1011-4-1	RDP2	tropical-japonica	422f0805.0	A A	A A	A A	A A	A A	0 0	B A	A A	A A	A A	B A	A A	A A	A A	A A	A A	A A	A A	A A	A A	A A	B B	A A	A A	A A	B B	A A	A A	A A	A A	A A	0 0	A A	A A	A A	A A	A A	A A	A A	A A	A A	A A	A A
352	6.87	121483	RHS 107-2-1-2TB-1JM	RDP2	tropical-japonica	5b46a23b.0	A A	A A	A A	0 0	A A	B B	B A	A A	A A	A A	A A	A A	A A	A A	A A	A A	A A	A A	A A	A A	A A	B B	A A	A A	A A	B B	A B	A A	A A	0 0	A A	A A	A A	A A	A A	A A	0 0	A A	A A	0 0	A A	0 0	A A
353	6.5	121315	CIRAD 409	RDP2	tropical-japonica	ef1ef67d.0	A A	A A	A A	B B	A A	A A	B A	A A	A A	A A	A A	A A	A A	0 0	0 0	A A	0 0	0 0	A A	A A	A A	B B	A A	A A	A A	B B	0 0	A A	A A	A B	A A	A A	A A	A A	A A	A A	0 0	A A	A A	A A	A A	A A	A A
354	6.19	121526	TOX 2104-2-1	RDP2	tropical-japonica	9632b269.0	B B	B B	B B	0 0	A A	A A	A A	B B	A A	B B	A A	A A	A A	B B	B B	A A	B B	A A	B B	A A	A A	B B	B A	A A	A A	B B	B B	A A	A A	B B	B B	A A	A A	A A	A A	A A	A A	A A	0 0	B B	A A	B B	A A
355	6.77	121490	SACIA 4 (JISUNU)	RDP2	tropical-japonica	d0bf7f1a.0	A A	A A	A A	0 0	A A	A A	0 0	A A	A A	A A	A A	A A	A A	A A	A A	A A	A A	A A	A A	A A	A A	0 0	A A	A A	A A	B B	A A	A A	A A	A A	A A	A A	A A	A A	A A	A A	A A	A A	A A	A A	A A	0 0	A A
356	6.64	121613	GUAYQUIRARO P A	RDP2	tropical-japonica	f4a6a2df.0	A A	B A	A A	A A	A A	A A	0 0	A A	A A	A A	A A	A A	A A	A A	A A	A A	A A	A B	A A	A A	A A	A A	A A	A A	A A	B B	0 0	A A	A A	0 0	A A	A A	A A	A A	A A	A A	A A	A A	A A	A A	A A	0 0	A A
357	6.73	121612	EL PASO L 227	RDP2	indica	d494ff24.0	B B	A A	B B	A A	A A	A A	A A	A A	A A	A A	A A	0 0	A A	A A	B B	A A	B A	B B	A A	A A	A A	0 0	0 0	A A	A A	B B	B B	A A	A A	B B	B B	A A	A A	A A	A A	A A	0 0	A A	A A	A A	A A	0 0	A A
358	6.55	121302	CAIAPO	RDP2	tropical-japonica	cc58799c.0	A A	A A	A A	B B	A A	A A	A A	A A	A A	A A	A A	A A	A A	0 0	0 0	A A	A A	A A	A A	A A	A A	B B	A A	A A	A A	B B	A A	A A	A A	A B	A A	B A	A A	A A	A A	A A	A A	A A	A A	A A	A A	0 0	A A
359	6.85	121906	CT 9993-5-10-1-M	RDP2	tropical-japonica	d45d02c6.0	A A	0 0	A A	A A	A A	A A	B A	A A	A A	A A	A A	A A	A A	A A	A A	A A	A A	B B	A A	A A	A A	0 0	A A	A A	A A	B B	A A	A A	A A	A A	A A	A A	A A	A A	A A	A A	A A	A A	A A	A A	A A	B B	A A
360	6.73	121529	TX 10438	RDP2	tropical-japonica	b35ef751.0	B B	B B	B B	A A	A A	A A	A A	B B	A A	A A	A A	0 0	A A	B B	B B	A A	B B	A A	B B	A A	A A	B B	B B	A A	A A	B B	B B	A A	A A	B B	B B	A A	A A	0 0	A A	A A	A A	A A	A A	0 0	A A	0 0	A A
361	6.92	121914	INDIO	RDP2	admixed-japonica	be0d0ee1.0	B B	B B	B B	A A	A A	A A	A A	B B	A A	A A	A A	A A	A A	0 0	B B	A A	B B	B B	B B	A A	A A	B B	B B	A A	A A	B B	B B	A A	A A	B B	B B	A A	A A	A A	A A	A A	A A	A A	A A	A A	A A	A A	A A
362	4.82	121356	HUANG JING NUO	RDP2	temperate-japonica	18741236.0	A A	A A	A A	A A	A A	A A	A A	A A	A A	A A	A A	A A	A A	A A	A A	A A	A A	B B	A A	A A	A A	0 0	A A	A A	A A	A A	A A	A A	A A	A A	A A	A A	A A	A A	A A	A A	0 0	A A	A A	A A	A A	0 0	A A
363	4.84	121340	GAO GAN DA NUO	RDP2	temperate-japonica	6105fdd6.0	A A	A A	A A	0 0	A A	A A	A A	A A	A A	A A	A A	A A	A A	A A	A A	A A	A A	A A	A A	A A	A A	B B	A A	A A	A A	A A	0 0	A A	A A	A A	A A	A A	A A	0 0	A A	A A	A A	A A	A A	A A	A A	A A	A A
364	6.77	121666	JAO HAW	RDP2	admixed-japonica	80b14670.0	A A	B A	B B	0 0	A A	A A	A A	A A	A A	A A	A A	A A	0 0	A A	A A	A A	A A	A B	A A	A A	0 0	B B	A A	A A	A A	B B	B B	A A	A A	B B	B B	A A	A A	0 0	A A	A A	A A	A A	A A	A A	A A	B B	A A
365	6.78	121360	IAC 164	RDP2	tropical-japonica	72dd606d.0	A A	B A	A A	0 0	0 0	A A	A A	B B	A A	A A	A A	A A	A A	A A	A A	A A	A A	B B	A A	A A	A A	A A	A A	A A	A A	B B	0 0	A A	A A	A B	A A	A A	A A	A A	A A	B A	A A	A A	A A	A A	A A	A A	A A
366	6.81	121762	IRAT 144	RDP2	tropical-japonica	fb76a962.0	A A	0 0	A A	A A	A A	A A	B A	A A	A A	A A	A A	A A	A A	A A	A A	A A	A A	A A	A A	A A	B A	B B	A A	A A	A A	B B	A A	A A	A A	A A	A A	A A	A A	0 0	A A	A A	A A	A A	A A	A A	A A	0 0	A A
367	6.17	121918	KETAN GONDOMONO	RDP2	admixed-japonica	b3179659.0	A A	B A	A A	B B	0 0	A A	B A	A A	A A	A A	A A	A A	A A	0 0	A A	A A	A A	A A	A A	A A	A A	B B	A A	A A	A A	B B	A B	A A	A A	A A	A A	A A	A A	A A	A A	A A	0 0	A A	A A	0 0	A A	0 0	A A
368	6.99	121241	62-667	RDP2	tropical-japonica	ae1f0e2f.0	B A	0 0	A A	B B	0 0	A A	B A	A A	A A	B B	A A	A A	A A	A A	B A	0 0	A A	0 0	A A	A A	0 0	0 0	A A	A A	B A	B B	A A	A A	A A	A B	A A	A A	A A	A A	A A	A A	B A	A A	B A	0 0	0 0	B B	A A
369	5.63	121371	JAO	RDP2	admixed	04160e1f.0	A A	A A	0 0	A A	A A	A A	A A	A A	A A	A A	A A	A A	A A	0 0	A A	A A	A A	0 0	0 0	A A	A A	0 0	B B	A A	A A	B B	B B	A A	A A	A B	0 0	0 0	A A	A A	A A	A A	B A	A A	A A	0 0	A A	B B	A A
370	6.72	121656	63-83	RDP2	tropical-japonica	00d9174a.0	0 0	B A	A A	B B	0 0	A A	B A	A A	A A	A A	B A	A A	A A	A A	A A	0 0	A A	A A	A A	A A	A A	0 0	A A	A A	0 0	B B	A A	A A	A A	A A	A A	A A	A A	A A	A A	A A	0 0	A A	A A	A A	A A	A A	A A
371	6.33	121268	ARIETE	RDP2	temperate-japonica	c3d09289.0	A A	A A	A A	B B	0 0	0 0	B A	A A	A A	A A	A A	A A	A A	A A	0 0	A A	A A	A A	A A	A A	A A	B B	A A	A A	A A	B B	A A	A A	A A	A A	A A	B A	A A	0 0	A A	A A	B A	A A	A A	0 0	A A	0 0	A A
372	6.66	121534	VELA	RDP2	admixed-japonica	0ab47bcf.0	0 0	B B	B B	0 0	A A	A A	A A	B B	0 0	0 0	A A	A A	A A	A A	B A	A A	0 0	A A	A A	A A	A A	B B	0 0	A A	A A	B B	0 0	A A	A A	B B	B B	B A	A A	A A	A A	A A	A A	A A	A A	B B	A A	B B	A A
373	6.46	121470	PEGASO	RDP2	admixed-japonica	5bfc8cb2.0	A A	A A	A A	B B	A A	A A	B A	0 0	A A	A A	A A	A A	A A	A A	0 0	0 0	A A	A A	A A	0 0	0 0	B B	A A	A A	0 0	B B	A A	A A	A A	A A	A A	B A	A A	B A	A A	A A	0 0	A A	A A	0 0	A A	A A	A A
374	6.77	121327	DOONGARA	RDP2	admixed-japonica	3fe87c50.0	B A	B B	B B	A A	A A	A A	A A	B B	A A	A A	A A	A A	0 0	B B	B B	A A	B B	A B	0 0	A A	0 0	B B	B A	A A	A A	B B	B B	A A	A A	B B	B B	B A	A A	A A	A A	A A	0 0	A A	A A	0 0	A A	B B	A A
375	5.55	121373	JI BO YA	RDP2	tropical-japonica	d81713a6.0	B B	B B	B B	A A	A A	A A	A A	B B	A A	0 0	A A	A A	A A	A A	B B	A A	0 0	A A	0 0	A A	A A	B B	B B	A A	A A	B B	B B	A A	A A	B B	B B	A A	A A	A A	A A	A A	A A	A A	A A	A A	A A	0 0	A A
376	5.45	121781	KUROKA	RDP2	admixed-japonica	e2606999.0	A A	A A	B B	A A	A A	A A	A A	A A	A A	A A	A A	A A	A A	0 0	A A	A A	A A	A A	A A	B B	A A	B B	A A	A A	A A	B B	0 0	A A	A A	A A	A A	A A	A A	A A	A A	A A	A A	A A	A A	0 0	A A	B B	A A
377	5.37	121333	EDOGAWA	RDP2	admixed-japonica	b308ee1b.0	A A	B A	B B	A A	A A	A A	A A	0 0	A A	A A	A A	A A	A A	A A	0 0	0 0	A A	A B	A A	0 0	A A	B B	A A	A A	A A	B B	A B	A A	A A	A A	A A	B B	A A	A A	A A	A A	A A	A A	A A	B B	A A	0 0	A A
378	5.18	121540	WC 2615	RDP2	admixed-japonica	676e7e71.0	A A	0 0	B B	B B	0 0	A A	A A	A A	A A	0 0	A A	A A	A A	0 0	A A	A A	A A	A A	A A	0 0	A A	B B	A A	A A	A A	B B	A B	A A	A A	0 0	A A	B A	A A	A A	A A	A A	0 0	A A	A A	0 0	A A	A A	A A
379	5.35	121348	HATAKINUMOCHI	RDP2	admixed-japonica	a7e6bc0f.0	A A	B A	B B	0 0	0 0	A A	A A	A A	A A	A A	B A	A A	A A	A A	B A	A A	A A	A B	A A	B A	A A	0 0	A A	A A	B A	B B	A A	A A	A A	A A	A A	B A	A A	B A	A A	A A	A A	A A	A A	0 0	A A	B B	A A
380	5.62	121344	GHASELU MAP	RDP2	admixed	d8d968e8.0	A A	B A	A B	A A	0 0	A A	A A	A A	A A	A A	A A	A A	A A	A A	A A	0 0	A A	A B	A A	A A	A A	B B	A A	A A	A A	A B	A A	A A	A A	A B	B A	A A	A A	A A	A A	A A	0 0	A A	A A	A A	A A	B B	A A
381	5.75	121456	NS 1288	RDP2	indica	189977a6.0	A A	A A	B B	A A	A A	A A	A A	A A	B B	A A	B B	A A	A A	A A	A A	A A	A A	B B	A A	A A	A A	B B	A A	A A	B A	B B	B B	A A	B B	B B	B B	A A	A A	B B	A A	A A	A A	B A	A A	0 0	A A	B B	B B
382	5.77	121486	RIZZOTTO 264	RDP2	admixed-japonica	4dff8039.0	A A	B A	A A	A A	0 0	A A	B A	A A	A A	A A	A A	A A	A A	0 0	A A	A A	A A	A A	A A	A A	A A	0 0	A A	A A	A A	B B	A A	A A	A A	A A	A A	A A	A A	B A	A A	A A	A A	A A	A A	0 0	A A	A A	A A
383	6.77	121339	FAROX 299	RDP2	tropical-japonica	7069a48a.0	A A	0 0	A A	0 0	0 0	A A	B A	A A	A A	A A	A A	A A	A A	A A	A A	A A	A A	A A	A A	A A	A A	B B	A A	A A	A A	B B	A B	A A	A A	A A	A A	A A	A A	A A	A A	A A	B A	A A	A A	0 0	A A	B B	A A
384	6.3	121328	DOZIANCLOUA	RDP2	tropical-japonica	92192a8f.0	B A	B B	B B	A A	A A	A A	A A	B B	A A	A A	A A	A A	A A	0 0	B A	A A	A A	0 0	0 0	A A	A A	B B	0 0	A A	A A	B B	B B	A A	A A	B B	B B	A A	A A	0 0	A A	A A	A A	A A	B B	A A	A A	B B	A A
385	5.76	121524	TOS 10483	RDP2	tropical-japonica	d241d0cb.0	A A	B A	A A	A A	A A	A A	B A	A A	A A	A A	A A	A A	A A	A A	A A	A A	A A	A A	A A	A A	A A	0 0	A A	A A	A A	B B	A A	A A	A A	A A	A A	A A	A A	A A	A A	A A	0 0	A A	A A	0 0	A A	A A	A A
386	6.63	121427	MATAHAMBRE	RDP2	tropical-japonica	b24c2e19.0	B A	B B	B B	0 0	0 0	A A	A A	B B	A A	A A	0 0	A A	A A	A A	B B	A A	B A	A A	0 0	A A	A A	B B	0 0	A A	B A	B B	B B	A A	A A	B B	B B	A A	A A	A A	A A	A A	A A	A A	A A	A A	A A	B B	A A
387	6.75	121601	BICO TORTO	RDP2	admixed-japonica	7165bf45.0	A A	B A	A A	0 0	0 0	A A	B A	A A	A A	A A	A A	A A	A A	0 0	A A	A A	A A	0 0	A A	A A	A A	0 0	A A	A A	A A	B B	A A	A A	A A	A A	A A	A A	A A	A A	A A	A A	A A	A A	A A	A A	A A	A A	A A
388	7.08	121665	IAC 120	RDP2	tropical-japonica	84e1a141.0	A A	B A	A A	A A	0 0	A A	B B	A A	A A	A A	A A	A A	A A	A A	A A	B B	A A	A A	A A	A A	A A	B B	A A	A A	A A	B B	0 0	A A	A A	A A	A A	A A	A A	A A	A A	A A	A A	A A	A A	A A	A A	A A	A A
389	5.73	121412	LIGERITO (CORTO PUBESCENTE)	RDP2	tropical-japonica	a23d8ef5.0	A A	B A	A A	B B	0 0	A A	A A	A A	A A	0 0	A A	A A	A A	A A	B B	A A	A A	0 0	0 0	A A	A A	0 0	A A	A A	A A	B B	A B	A A	A A	A B	A A	B A	A A	A A	B A	A A	0 0	A A	A A	0 0	A A	0 0	A A
390	5.64	121670	KWADWO AMOA	RDP2	tropical-japonica	72fe6215.0	B B	B B	B B	A A	A A	A A	A A	B B	A A	A A	A A	A A	A A	0 0	B B	A A	B B	A A	A A	A A	A A	B B	0 0	A A	A A	B B	B B	A A	A A	B B	B B	A A	A A	A A	A A	A A	A A	A A	A A	A A	A A	0 0	A A
391	6.69	121301	C 8434	RDP2	tropical-japonica	b25f861d.0	B B	B B	B B	A A	A A	A A	A A	B B	A A	A A	A A	B B	A A	A A	B B	A A	B B	A A	B B	A A	A A	B B	B B	A A	0 0	B B	B B	A A	A A	B B	B B	A A	A A	A A	A A	A A	A A	A A	A A	A A	A A	B B	A A
392	6.99	121399	KULU	RDP2	tropical-japonica	8bef80bb.0	B B	B B	B B	A A	A A	A A	A A	B B	A A	A A	A A	A A	A A	A A	B B	A A	B B	A A	A A	A A	A A	B B	B B	A A	A A	B B	B B	A A	A A	B B	B B	A A	A A	A A	0 0	A A	A A	A A	A A	A A	A A	0 0	A A
393	6.77	121342	GEANT W 7	RDP2	admixed	423be591.0	A A	B A	A A	A A	A A	A A	B A	A A	A A	A A	A A	A A	A A	A A	A A	0 0	A A	B B	A A	A A	A A	0 0	A A	A A	A A	B B	0 0	A A	A A	A A	A A	A A	A A	A A	A A	A A	0 0	A A	A A	0 0	A A	B B	A A
394	5.16	121484	RIKUTO NORIN 264	RDP2	admixed-japonica	5aca49df.0	A A	A A	B B	A A	A A	A A	A A	A A	A A	A A	A A	A A	A A	A A	A A	A A	A A	A A	A A	0 0	A A	0 0	A A	A A	B A	0 0	A A	A A	A A	A A	A A	A A	A A	0 0	A A	A A	0 0	A A	A A	0 0	A A	B B	A A
395	6.77	121676	PALMIRA	RDP2	admixed	6b4dfade.0	A A	0 0	A A	0 0	A A	A A	A A	A A	A A	A A	A A	A A	A A	A A	0 0	A A	A A	0 0	A A	A A	A A	0 0	A A	A A	A A	B B	A B	A A	A A	A B	0 0	A A	A A	A A	A A	A A	A A	0 0	A A	A A	A A	B B	A A
396	5.73	121346	GUATEMALA 1021	RDP2	tropical-japonica	461d0329.0	A A	B A	A A	0 0	A A	A A	B A	A A	A A	A A	A A	A A	A A	B B	A A	A A	A A	B B	A A	A A	A A	A A	A A	A A	A A	B B	A A	A A	A A	A A	A A	A A	A A	A A	A A	A A	0 0	A A	A A	0 0	A A	B B	A A
397	5.79	121903	BOA VISTA	RDP2	tropical-japonica	2bf966f7.0	B B	B B	B B	A A	A A	A A	A A	B B	A A	A A	A A	A A	A A	A A	B B	A A	B B	A A	0 0	A A	A A	B B	B B	A A	A A	B B	B B	A A	A A	B B	B B	A A	A A	A A	A A	A A	A A	A A	A A	A A	A A	0 0	A A
398	5.75	121535	VICTORIA	RDP2	temperate-japonica	f9bd9539.0	A A	B A	A A	0 0	A A	A A	A A	A A	A A	A A	A A	0 0	A A	A A	A A	A A	A A	A A	A A	A A	A A	B B	A A	A A	A A	A A	B B	A A	A A	A A	A A	A A	A A	A A	A A	A A	A A	A A	A A	A A	A A	A A	A A
399	6.99	121296	BREVIARISTATA (RAIA)	RDP2	admixed-japonica	b22c7909.0	A A	A A	A A	B B	A A	A A	B A	B A	A A	A A	A A	A A	A A	0 0	0 0	A A	A A	A A	A A	A A	A A	B B	A A	A A	A A	B B	A A	A A	A A	A A	0 0	0 0	0 0	A A	B A	A A	0 0	A A	A A	B B	0 0	A A	A A
400	5.7	121648	VARY MAINTY	RDP2	tropical-japonica	7761515d.0	A A	B A	B B	0 0	0 0	A A	A A	A A	A A	A A	A A	A A	A A	A A	A A	A A	A A	B B	A A	B A	0 0	B B	A A	A A	A A	B B	0 0	A A	A A	A A	A A	A A	A A	0 0	A A	A A	A A	A A	B B	A A	A A	0 0	A A
401	5.68	121625	LATSIKA	RDP2	tropical-japonica	37226151.0	A A	A A	B B	0 0	A A	A A	A A	A A	A A	A A	A A	A A	A A	A A	A A	B B	B A	B B	A A	A A	A A	B B	A A	A A	A A	B B	A A	A A	A A	A A	A A	A A	A A	A A	A A	A A	A A	A A	B B	A A	A A	A A	A A
402	6.92	121498	SENG	RDP2	admixed-japonica	6b7c863c.0	A A	0 0	B B	0 0	0 0	A A	A A	A A	A A	A A	A A	0 0	B A	A A	A A	0 0	A A	A A	A A	A A	A A	B B	A A	A A	A A	B B	A B	B A	A A	B B	B B	A A	A A	A A	A A	A A	0 0	A A	A A	A A	A A	B B	A A
403	5.24	121512	SU WON	RDP2	admixed-japonica	bcea78dd.0	A A	B A	A A	A A	A A	0 0	A A	A A	A A	A A	A A	A A	A A	A A	A A	A A	A A	0 0	A A	A A	A A	B B	A A	A A	A A	B B	A A	A A	A A	A A	A A	A A	A A	A A	A A	B B	0 0	A A	A A	0 0	A A	0 0	A A
404	5.35	121877	FOSSA HV	RDP2	admixed	e1d1c3b0.0	A A	A A	B B	A A	A A	A A	A A	A A	0 0	0 0	0 0	A A	A A	A A	A A	A A	A A	A A	A A	A A	A A	B B	A A	A A	A A	B B	B B	A A	B A	A B	B A	A A	A A	0 0	A A	A A	A A	A A	A A	A A	0 0	0 0	B A
405	6.56	121469	Peek	RDP2	admixed-japonica	9fc0cd56.0	A A	B A	B B	B B	0 0	A A	A A	A A	A A	A A	A A	A A	A A	A A	0 0	A A	A A	A A	A A	A A	A A	B B	A A	A A	A A	B B	B B	A A	A A	B B	B B	A A	A A	A A	A A	A A	A A	A A	A A	A A	A A	B B	A A
406	5.81	121287	BLUE ROSE	RDP2	admixed-japonica	5f58e497.0	A A	B A	A A	A A	0 0	0 0	A A	A A	A A	A A	A A	A A	A A	A A	A A	A A	A A	A A	A A	A A	A A	B B	A A	A A	0 0	B B	A A	A A	A A	A A	A A	A A	A A	A A	A A	B B	0 0	A A	A A	A A	A A	A A	A A
407	4.73	121357	HU SHAN NUO	RDP2	temperate-japonica	c3b10bc8.0	A A	A A	A A	A A	A A	A A	A A	A A	A A	A A	A A	A A	A A	A A	A A	A A	A A	A A	A A	A A	A A	B B	A A	A A	A A	A A	A A	A A	A A	A A	A A	A A	A A	A A	A A	A A	A A	A A	A A	A A	A A	A A	A A
408	6.8	121658	ARC 11294	RDP2	tropical-japonica	26fb842f.0	A A	0 0	A A	A A	A A	A A	B A	A A	A A	A A	0 0	A A	B A	A A	A A	0 0	A A	0 0	A A	A A	A A	B B	A A	A A	A A	B B	A A	A A	A A	A A	A A	A A	A A	A A	0 0	A A	A A	A A	A A	A A	A A	0 0	A A
409	5.78	121292	BOTPA BARA	RDP2	admixed-japonica	b528a0ac.0	A A	B A	B B	B B	A A	A A	A A	A A	A A	0 0	A A	A A	0 0	A A	A A	A A	A A	A B	A A	A A	A A	B B	A A	A A	A A	B B	A B	A A	A A	B B	B B	A A	A A	A A	A A	A A	A A	A A	A A	A A	A A	B B	A A
410	6.37	121475	POPONG	RDP2	tropical-japonica	a078af6b.0	B B	B B	B B	A A	A A	A A	A A	B B	A A	A A	A A	A A	A A	0 0	B B	A A	B B	A A	B B	A A	A A	B B	B A	A A	A A	B B	B B	A A	A A	B B	B B	A A	A A	A A	A A	A A	A A	A A	A A	A A	A A	0 0	A A
411	6.68	121378	KAMPAI 15	RDP2	admixed-japonica	8431d0cb.0	A A	0 0	B B	0 0	0 0	0 0	A A	A A	A A	A A	A A	A A	0 0	A A	A A	A A	A A	0 0	A A	A A	A A	B B	A A	A A	A A	B B	B B	A A	A A	B B	B B	A A	A A	0 0	A A	A A	A A	A A	A A	A A	A A	B B	A A
412	5.67	121802	PADI BOENAR	RDP2	tropical-japonica	dc4ecf81.0	A A	A A	B B	0 0	A A	A A	A A	A A	A A	A A	0 0	A A	A A	A A	A A	A A	A A	B B	A A	B A	A A	B B	A A	A A	A A	B B	0 0	A A	A A	A A	A A	A A	A A	A A	A A	A A	A A	A A	B B	A A	A A	B B	A A
413	6.84	121488	RXAR RGUE	RDP2	tropical-japonica	599b7524.0	B B	B B	B B	A A	A A	A A	A A	B B	A A	A A	A A	A A	A A	A A	B B	A A	B B	A A	B B	A A	A A	B B	B A	A A	A A	B B	B B	A A	A A	B B	B B	A A	A A	A A	A A	A A	A A	A A	A A	A A	A A	0 0	A A
414	5.77	121776	KETAN LUMBU	RDP2	tropical-japonica	a3843945.0	A A	B A	A A	A A	A A	A A	B A	A A	A A	A A	A A	A A	A A	A A	0 0	0 0	A A	B B	A A	A A	A A	B B	A A	A A	A A	B B	A A	A A	A A	A A	A A	0 0	A A	A A	A A	A A	A A	A A	A A	A A	A A	0 0	A A
415	6.77	121668	KENINGAU	RDP2	tropical-japonica	25382ab4.0	B B	B B	B B	A A	A A	A A	A A	0 0	A A	A A	A A	A A	A A	A A	B B	A A	B B	B B	0 0	A A	A A	B B	B B	A A	A A	B B	B B	A A	A A	B B	B B	A A	A A	A A	A A	A A	A A	A A	A A	A A	A A	0 0	A A
416	5.53	121692	JUMULA 2	RDP2	admixed-japonica	8419be2d.0	A A	A A	A A	0 0	A A	A A	A A	A A	A A	0 0	A A	A A	A A	A A	A A	A A	A A	A A	A A	A A	A A	0 0	A A	A A	A A	A A	0 0	A A	A A	A A	A A	A A	A A	A A	A A	A A	A A	A A	A A	A A	A A	0 0	A A
417	5.37	121445	NAM	RDP2	admixed-japonica	01a58510.0	A A	0 0	B B	0 0	A A	A A	A A	A A	A A	A A	A A	A A	A A	A A	A A	A A	A A	0 0	A A	A A	A A	B B	A A	A A	A A	B B	A B	A A	A A	A B	B B	A A	A A	A A	A A	A A	A A	A A	A A	A A	A A	B B	A A
418	4.67	121259	ARC 12451	RDP2	admixed-japonica	2fe209f3.0	A A	0 0	A A	A A	A A	A A	A A	A A	A A	A A	A A	A A	A A	0 0	A A	A A	A A	0 0	A A	A A	A A	B B	A A	A A	A A	A A	A A	A A	A A	A B	A A	A A	A A	A A	B A	A A	0 0	A A	A A	B B	A A	B B	A A
419	5.44	121886	NDOWATU	RDP2	admixed	9c00ac3a.0	A A	0 0	A A	A A	A A	A A	B A	B A	A A	A A	A A	A A	A A	A A	0 0	A A	A A	A A	0 0	A A	A A	B B	A A	A A	A A	B B	A A	A A	A A	A A	A A	A A	A A	A A	A A	A A	A A	A A	A A	A A	A A	A A	A A
420	5.59	121454	NOVA 76	RDP2	admixed-japonica	a3c1a15a.0	A A	B A	A A	A A	A A	A A	A A	0 0	A A	A A	A A	A A	A A	A A	A A	A A	A A	A A	A A	A A	A A	B B	A A	A A	A A	B B	A B	A A	A A	A A	A A	A A	A A	A A	A A	B B	0 0	A A	A A	A A	A A	A A	A A
421	5.55	121873	BAKAW	RDP2	tropical-japonica	d9659299.0	A A	A A	A A	A A	A A	A A	A A	A A	A A	A A	A A	A A	A A	A A	A A	A A	A A	B B	A A	A A	0 0	B B	A A	A A	A A	A A	A A	A A	A A	A A	A A	A A	A A	A A	A A	A A	A A	A A	A A	A A	A A	0 0	A A
422	5.72	121700	63-104	RDP2	tropical-japonica	b77b92ec.0	A A	0 0	A A	0 0	A A	0 0	A A	A A	A A	A A	A A	A A	A A	A A	0 0	A A	A A	B B	A A	A A	B A	A A	A A	A A	A A	B B	A A	A A	A A	A A	A A	A A	A A	A A	A A	A A	A A	A A	A A	A A	A A	0 0	A A
423	6.87	121300	C 57-5043	RDP2	tropical-japonica	1c63883f.0	B B	B B	B B	A A	A A	A A	A A	B B	A A	A A	A A	A A	A A	A A	B B	A A	B B	A A	B B	A A	A A	B B	B B	A A	A A	B B	B B	A A	A A	B B	B B	A A	A A	A A	A A	A A	A A	A A	A A	0 0	0 0	0 0	A A
424	6.67	121395	KORURING	RDP2	tropical-japonica	9b4d0a80.0	A A	B A	B B	0 0	A A	A A	A A	A A	A A	A A	A A	A A	A A	A A	A A	A A	A A	A B	0 0	0 0	A A	0 0	A A	A A	0 0	B B	A B	A A	A A	A A	A A	A A	A A	A A	A A	A A	A A	A A	B B	A A	0 0	0 0	A A
425	6.58	121669	KHAU MEO	RDP2	admixed-japonica	dd6f07f2.0	A A	B A	B B	0 0	A A	A A	A A	A A	A A	A A	A A	A A	0 0	A A	0 0	A A	A A	A A	A A	A A	A A	B B	A A	A A	A A	B B	B B	A A	A A	B B	B B	A A	A A	0 0	A A	A A	A A	A A	A A	0 0	A A	B B	A A
426	5.61	121664	GUNDUL BATU	RDP2	tropical-japonica	53f2d44b.0	A A	0 0	A A	A A	0 0	0 0	A A	0 0	A A	A A	A A	A A	A A	A A	A A	0 0	A A	B B	A A	A A	A A	B B	A A	A A	A A	B B	A A	A A	A A	A A	A A	A A	A A	A A	A A	A A	A A	A A	A A	B B	A A	0 0	A A
427	6.18	117451	CICIH BETON	RDP2	tropical-japonica	88f41259.0	A A	A A	A A	0 0	0 0	A A	B A	A A	A A	A A	A A	A A	A A	A A	A A	A A	A A	B B	A A	A A	A A	B B	A A	A A	A A	B B	A B	A A	A A	A A	A A	A A	A A	A A	A A	A A	A A	A A	A A	A A	A A	B B	A A
428	6.14	117449	CHUAN 3	RDP2	admixed-japonica	1ee2970e.0	A A	B A	B B	B B	0 0	A A	A A	A A	A A	A A	A A	A A	0 0	A A	A A	A A	A A	0 0	A A	A A	A A	B B	A A	A A	A A	B B	B B	A A	A A	B B	B B	A A	A A	A A	A A	A A	A A	A A	A A	A A	A A	B B	A A
429	5.67	121377	KAM MRA	RDP2	admixed-japonica	57244fb4.0	A A	0 0	B B	B B	A A	A A	A A	A A	A A	0 0	A A	A A	A A	A A	A A	A A	A A	B B	A A	A A	A A	B B	0 0	A A	A A	B B	B B	A A	A A	B B	B B	A A	A A	A A	A A	A A	A A	A A	A A	A A	A A	B B	A A
430	5.43	121415	M 302	RDP2	temperate-japonica	71ad2583.0	A A	A A	A A	A A	A A	A A	A A	A A	A A	A A	A A	A A	A A	A A	A A	A A	A A	B B	A A	A A	A A	B B	A A	A A	A A	B B	A A	A A	A A	A A	A A	A A	A A	0 0	A A	B B	0 0	A A	A A	A A	A A	A A	A A
431	5.49	121322	DAYAKON	RDP2	admixed	ea2ae002.0	B A	B B	B B	0 0	A A	A A	A A	B B	A A	A A	0 0	A A	A A	A A	B B	A A	B B	A A	A A	A A	A A	B B	B A	A A	A A	B B	B B	A A	0 0	B B	B B	0 0	A A	A A	A A	A A	A A	A A	A A	A A	A A	B B	A A
432	6.68	121482	REXARK	RDP2	tropical-japonica	daeaa296.0	0 0	B B	B B	A A	A A	A A	A A	B B	A A	A A	0 0	A A	A A	0 0	B B	A A	B B	A A	0 0	A A	A A	B B	B A	A A	A A	B B	B B	A A	A A	B B	B B	A A	A A	0 0	A A	A A	A A	A A	A A	A A	A A	0 0	A A
433	5.68	121269	ARKROSE	RDP2	admixed	15653806.0	0 0	A A	0 0	B B	A A	A A	A A	A A	A A	A A	A A	A A	A A	A A	B B	A A	B B	A A	B B	A A	A A	B B	A A	B B	A A	B B	B B	A A	A A	B B	B B	A A	A A	A A	A A	0 0	A A	A A	A A	A A	A A	A A	B B
434	6.84	121409	LEVANTE HOMEM	RDP2	tropical-japonica	8b3243d2.0	B A	B B	B B	A A	A A	A A	A A	B B	A A	A A	A A	A A	A A	A A	B B	A A	B B	A A	B B	A A	A A	B B	B A	A A	A A	B B	B B	A A	A A	B B	B B	A A	A A	B A	A A	A A	0 0	A A	A A	A A	0 0	0 0	A A
435	6.52	117568	REXORO	RDP2	tropical-japonica	f4563383.0	B A	B B	B B	A A	A A	A A	A A	B B	A A	B B	A A	A A	A A	A A	B B	A A	B B	A A	B B	A A	A A	B B	0 0	A A	A A	B B	B B	A A	A A	B B	B B	A A	A A	A A	A A	A A	0 0	A A	A A	A A	0 0	0 0	A A
436	6.38	121278	BALAYAN	RDP2	tropical-japonica	2fd4cc75.0	B A	B B	B B	A A	A A	A A	A A	B B	A A	A A	A A	A A	A A	0 0	B B	A A	B A	B B	A A	A A	A A	B B	B B	A A	A A	B B	B B	A A	A A	B B	B B	A A	A A	A A	A A	A A	A A	A A	A A	A A	A A	A A	A A
437	6.49	121523	TOANG	RDP2	tropical-japonica	1e443ba8.0	A A	A A	A A	B B	B B	A A	A A	A A	A A	A A	B A	A A	A A	A A	0 0	A A	A A	A A	A A	A A	A A	0 0	A A	A A	A A	A A	A B	A A	A A	A A	A A	A A	A A	A A	A A	A A	A A	A A	A A	A A	B B	0 0	A A
438	5.73	121787	LUDAN	RDP2	tropical-japonica	c5065b98.0	B B	B B	B B	A A	A A	A A	A A	B B	A A	A A	A A	A A	A A	A A	0 0	A A	B B	A A	0 0	A A	A A	B B	B B	A A	A A	B B	B B	A A	A A	B B	B B	A A	0 0	0 0	A A	A A	A A	A A	A A	A A	A A	B B	A A
439	5.76	121931	PULUT TODOPI	RDP2	tropical-japonica	83958354.0	A A	A A	B B	0 0	B B	A A	A A	A A	A A	A A	A A	A A	A A	A A	A A	A A	A A	A B	0 0	0 0	A A	0 0	A A	A A	0 0	B B	A B	A A	A A	A B	0 0	A A	A A	A A	A A	B A	0 0	A A	B B	0 0	0 0	B B	A A
440	5.43	121539	WATARIBUNE	RDP2	admixed-japonica	bc730b70.0	A A	B A	A A	B B	0 0	A A	A A	A A	A A	0 0	A A	A A	A A	A A	A A	A A	A A	0 0	A A	A A	A A	0 0	A A	A A	A A	B B	A A	A A	A A	A A	A A	0 0	B B	B A	A A	B B	B B	A A	A A	A A	A A	0 0	A A
441	6.34	121791	MAINTIMOLOTSY 1226	RDP2	tropical-japonica	1deaab52.0	B B	B B	B B	A A	A A	A A	A A	B B	A A	A A	A A	A A	A A	B B	B B	A A	B B	0 0	B B	A A	A A	B B	B B	A A	0 0	B B	B B	A A	A A	B B	B B	A A	A A	A A	A A	A A	A A	A A	B A	A A	A A	0 0	A A
442	6.57	121285	BELLE PATNA (URUGUAI)	RDP2	tropical-japonica	32e5a163.0	B B	B B	B B	A A	0 0	A A	A A	B B	A A	A A	A A	A A	A A	0 0	B B	A A	0 0	A A	0 0	A A	A A	B B	0 0	A A	A A	B B	B B	A A	A A	B B	B B	A A	A A	0 0	A A	A A	A A	A A	A A	A A	A A	0 0	A A
443	5.22	121244	78-48	RDP2	indica	9c62b49e.0	A A	A A	B B	0 0	A A	0 0	A A	0 0	B B	A A	B B	A A	A A	A A	B A	0 0	A A	B B	A A	A A	A A	B B	A A	A A	A A	B B	B B	A A	B A	B B	B B	A A	B B	B B	A A	A A	0 0	B A	A A	A A	B B	B B	0 0
444	4.63	121923	NEP ME HOA BINH	RDP2	temperate-japonica	5fbef737.0	A A	A A	A A	0 0	A A	A A	A A	A A	A A	A A	A A	A A	A A	A A	A A	A A	A A	0 0	A A	A A	A A	0 0	A A	A A	A A	A A	A A	A A	A A	A A	A A	A A	A A	0 0	A A	A A	A A	A A	A A	A A	A A	A A	A A
445	5.34	121485	RIKUTO SHIRO HIGE	RDP2	admixed-japonica	5da42fd9.0	A A	A A	B B	B B	A A	A A	A A	A A	A A	A A	A A	A A	A A	A A	A A	A A	A A	A A	A A	0 0	A A	B B	A A	A A	A A	B B	A A	A A	A A	A A	A A	A A	A A	A A	A A	A A	A A	A A	A A	0 0	A A	0 0	A A
446	5.53	121295	BRAZOS	RDP2	admixed-japonica	e0659230.0	A A	A A	A A	B B	B B	A A	A A	B A	A A	A A	A A	A A	A A	0 0	A A	A A	A A	A B	A A	A A	A A	0 0	A A	A A	A A	B B	A A	A A	A A	A A	A A	A A	A A	A A	A A	B B	0 0	A A	A A	A A	A A	0 0	A A
447	6.74	117571	RT 1031-69	RDP2	tropical-japonica	760b308a.0	A A	A A	A A	0 0	A A	A A	B B	B B	0 0	A A	A A	A A	A A	0 0	0 0	A A	A A	B B	A A	0 0	A A	B B	A A	A A	A A	B B	A A	A A	A A	A A	0 0	A A	A A	A A	0 0	B A	B A	A A	A A	A A	A A	0 0	A A
448	5.27	121917	KADUMA	RDP2	admixed	3b7bddf8.0	A A	0 0	A A	B B	B B	A A	A A	A A	A A	A A	A A	A A	A A	0 0	A A	0 0	A A	B B	A A	A A	A A	A A	0 0	A A	B A	A A	0 0	A A	A A	A B	A A	A A	A A	A A	A A	A A	0 0	A A	A A	A A	0 0	B B	A A
449	5.77	121496	SAYLLEBON	RDP2	tropical-japonica	e349f491.0	B A	B B	B B	B B	A A	A A	A A	B B	A A	0 0	A A	A A	A A	A A	B A	A A	B A	B B	0 0	B A	0 0	B B	0 0	A A	0 0	B B	A B	A A	A A	B B	B B	A A	A A	A A	A A	A A	0 0	A A	A A	A A	A A	0 0	A A
450	5.54	121690	HEI CHIAO CHUI LI HSIANG KENG	RDP2	admixed	6cad450a.0	B A	A A	B B	B B	0 0	A A	A A	B A	A A	0 0	A A	A A	0 0	A A	A A	A A	A A	0 0	A A	B A	0 0	0 0	0 0	A A	A A	B B	A B	A A	A A	B B	0 0	A A	A A	A A	A A	A A	0 0	A A	A A	A A	A A	0 0	A A
451	5.8	121939	UBAK BAKONG	RDP2	tropical-japonica	7c86efa6.0	B B	B B	B B	A A	A A	A A	A A	B B	A A	A A	A A	A A	A A	B B	B B	A A	0 0	B B	B B	A A	B B	B B	B B	A A	A A	B B	B B	A A	A A	B B	B B	A A	A A	A A	A A	A A	0 0	A A	A A	A A	A A	A A	A A
452	6.7	121404	LADY WRIGHT SELN (CI 12187)	RDP2	tropical-japonica	0497a90e.0	A A	A A	A A	A A	A A	A A	0 0	A A	A A	A A	A A	A A	A A	B B	A A	A A	A A	B B	A A	A A	A A	B B	A A	A A	A A	B B	A B	A A	A A	A A	A A	A A	A A	A A	A A	A A	A A	A A	A A	A A	A A	A A	A A
453	4.7	121551	YAN ZHAO 9	RDP2	temperate-japonica	3a0ba81b.0	A A	A A	A A	A A	A A	A A	A A	A A	A A	A A	A A	A A	A A	A A	A A	A A	A A	A A	A A	A A	A A	B B	A A	A A	A A	B B	A A	A A	A A	A A	A A	A A	A A	A A	A A	A A	A A	A A	A A	A A	A A	0 0	A A
454	5.53	121869	RANDJANI	RDP2	admixed	95a5f956.0	0 0	A A	A A	B B	B B	A A	B A	A A	A A	0 0	A A	A A	A A	0 0	0 0	A A	A A	B B	A A	0 0	A A	0 0	A A	A A	A A	B B	A B	A A	A A	0 0	0 0	B B	A A	A A	A A	A A	B A	A A	A A	A A	A A	B B	A A
455	5.55	121905	CINA	RDP2	tropical-japonica	7f341165.0	A A	A A	A A	0 0	A A	A A	A A	A A	A A	B B	A A	A A	A A	0 0	A A	A A	A A	0 0	A A	A A	A A	B B	A A	A A	0 0	B B	A A	A A	A A	A A	A A	0 0	A A	A A	A A	A A	0 0	A A	A A	A A	0 0	B B	A A
456	6.9	121510	SUNBONNET	RDP2	tropical-japonica	d809159c.0	0 0	B B	B B	0 0	A A	A A	A A	B B	A A	A A	0 0	A A	A A	A A	B B	A A	0 0	0 0	B B	A A	A A	B B	B A	A A	A A	B B	B B	A A	A A	B B	B A	A A	A A	A A	A A	A A	0 0	0 0	A A	A A	0 0	A A	A A
457	5.75	121453	NOUAKPO	RDP2	tropical-japonica	071cf19e.0	B A	B B	B B	0 0	A A	A A	A A	B A	A A	A A	A A	A A	A A	B B	B B	A A	0 0	B B	0 0	A A	A A	B B	B B	A A	A A	B B	B B	A A	A A	B B	B B	A A	A A	A A	A A	A A	A A	A A	A A	A A	A A	A A	A A
458	5.33	121389	KHUDWANI ACC 409	RDP2	temperate-japonica	45388f1b.0	A A	A A	A A	B B	A A	A A	A A	B A	A A	A A	A A	A A	A A	A A	A A	A A	A A	A B	0 0	A A	A A	B B	A A	A A	0 0	B B	A B	A A	A A	A A	A A	0 0	A A	A A	A A	0 0	B B	A A	A A	0 0	0 0	0 0	A A
459	5.68	121424	MANGAKELY R	RDP2	tropical-japonica	8074b9da.0	A A	0 0	B B	0 0	0 0	A A	A A	A A	A A	A A	A A	A A	A A	B B	A A	A A	A A	B B	A A	0 0	B B	A A	A A	A A	A A	B B	A A	A A	A A	A A	A A	A A	A A	A A	A A	A A	A A	A A	0 0	A A	A A	0 0	A A
460	5.68	121386	KHAO' MUM	RDP2	admixed-japonica	af41e04c.0	A A	0 0	B B	B B	0 0	A A	A A	A A	A A	A A	0 0	A A	B A	A A	A A	A A	A A	A B	A A	A A	0 0	0 0	0 0	A A	A A	B B	B B	A A	A A	B B	B A	A A	A A	0 0	A A	A A	A A	A A	A A	B B	A A	B B	A A
461	6.22	117450	CHUAN 4	RDP2	admixed-japonica	38df9a64.0	B A	A A	B B	B B	0 0	A A	A A	A A	A A	0 0	A A	A A	A A	A A	A A	A A	A A	A A	A A	0 0	A A	B B	A A	A A	A A	B B	0 0	A A	A A	B B	B B	0 0	A A	A A	A A	A A	A A	A A	A A	A A	A A	B B	A A
462	5.44	121396	KPOGON	RDP2	tropical-japonica	cd33864f.0	A A	B A	A A	B B	B B	A A	B A	0 0	A A	0 0	0 0	A A	A A	A A	A A	A A	A A	B B	A A	A A	A A	0 0	A A	A A	0 0	B B	A A	A A	A A	A A	0 0	B A	A A	A A	A A	A A	0 0	A A	A A	B B	A A	0 0	A A
463	5.67	121414	M 201	RDP2	admixed-japonica	c6a28e9a.0	A A	A A	A A	B B	A A	A A	A A	A A	A A	A A	A A	A A	A A	0 0	0 0	0 0	A A	B B	A A	A A	0 0	B B	A A	0 0	A A	B B	A A	A A	A A	A A	A A	A A	A A	A A	A A	B B	B B	A A	A A	0 0	0 0	A A	A A
464	5.29	121460	ONDEYKAM	RDP2	admixed-japonica	28dd8a58.0	A A	0 0	B B	B B	A A	0 0	A A	A A	A A	A A	A A	A A	B A	0 0	A A	A A	A A	0 0	A A	A A	A A	B B	A A	0 0	A A	B B	A B	A A	A A	B B	B B	A A	A A	A A	A A	A A	0 0	A A	A A	A A	A A	B B	A A
465	4.75	117517	KINANDANG PATONG	RDP2	tropical-japonica	82493f30.0	A A	B A	B B	A A	B B	A A	A A	A A	A A	A A	B B	A A	A A	A A	0 0	A A	A A	0 0	A A	A A	A A	B B	A A	A A	A A	B B	B B	A A	B B	B B	B B	0 0	A A	B B	A A	A A	A A	B A	A A	A A	A A	A A	B A
466	6.5	121444	NA GUI ZHAN GU	RDP2	admixed-japonica	3a239ed9.0	A A	0 0	B B	B B	A A	0 0	A A	B A	A A	A A	A A	A A	A A	B B	A A	0 0	A A	B B	A A	A A	B A	B B	B A	A A	A A	B B	0 0	A A	A A	B B	B B	A A	A A	A A	A A	A A	B A	A A	A A	0 0	A A	A A	A A
467	6.97	121682	SIPULUT BRASTAGI	RDP2	tropical-japonica	b91c909a.0	A A	A A	A A	A A	B B	A A	A A	A A	A A	A A	A A	A A	A A	A A	A A	A A	A A	A A	A A	A A	A A	B B	A A	A A	A A	B B	0 0	A A	A A	A B	A A	0 0	A A	0 0	A A	A A	A A	A A	A A	A A	A A	0 0	A A
468	6.65	121493	SAMPOG	RDP2	admixed	c330d53d.0	B A	B B	B B	A A	A A	A A	A A	B A	A A	A A	A A	A A	A A	A A	B B	A A	B B	A A	0 0	A A	A A	B B	B A	A A	A A	B B	B B	A A	A A	B B	B B	A A	A A	A A	A A	A A	A A	A A	A A	A A	A A	0 0	A A
469	6.71	121423	MALAGKIT PUTI	RDP2	tropical-japonica	662c51d5.0	A A	0 0	A A	B B	B B	A A	A A	A A	A A	A A	0 0	A A	B A	A A	A A	A A	A A	A B	B B	A A	0 0	B B	A A	A A	B A	A A	A A	A A	A A	0 0	A A	0 0	A A	A A	A A	A A	B B	A A	A A	A A	A A	0 0	A A
470	4.86	121256	ARC 11414	RDP2	admixed-japonica	c9e82c6b.0	A A	B A	B B	B B	B B	0 0	A A	A A	A A	A A	A A	A A	A A	B B	A A	A A	A A	B B	A A	B B	A A	B B	A A	A A	B A	B B	A B	A A	A A	0 0	A A	B A	A A	B A	A A	A A	0 0	A A	B A	A A	A A	A A	A A
471	7.11	121391	KIKILONG	RDP2	tropical-japonica	1de0e087.0	B A	B B	B B	A A	A A	A A	A A	B A	A A	A A	A A	0 0	A A	0 0	B B	A A	0 0	B B	0 0	A A	A A	B B	A A	A A	A A	B B	0 0	A A	A A	B B	B B	B A	0 0	A A	A A	A A	0 0	A A	A A	A A	A A	A A	A A
472	5.84	121433	MIMIDIM	RDP2	tropical-japonica	f105793e.0	A A	B A	A A	A A	0 0	A A	B A	A A	A A	A A	0 0	A A	A A	0 0	A A	A A	A A	A A	A A	A A	A A	B B	A A	A A	A A	B B	A B	A A	A A	A A	A A	A A	A A	0 0	A A	A A	A A	A A	A A	A A	A A	B B	A A
473	6.88	121363	INUWAY	RDP2	tropical-japonica	ce609ee5.0	B A	B B	B B	0 0	0 0	A A	A A	B B	A A	A A	A A	A A	A A	B B	0 0	0 0	B A	0 0	B B	A A	A A	B B	0 0	A A	0 0	B B	B B	A A	A A	B B	B B	A A	A A	A A	A A	A A	0 0	A A	B A	A A	A A	B B	A A
474	6.74	121927	PATO DE GALLINAZO Y 5371	RDP2	tropical-japonica	dc353d6b.0	B B	B B	B B	0 0	A A	A A	A A	B B	A A	A A	A A	0 0	A A	0 0	B B	A A	B B	A A	0 0	A A	A A	B B	0 0	A A	A A	B B	B B	A A	A A	B B	B B	A A	A A	A A	A A	A A	0 0	A A	A A	A A	A A	0 0	A A
475	6.73	121933	SILAD	RDP2	tropical-japonica	95c8dd01.0	B B	B B	B B	A A	A A	A A	A A	B B	A A	A A	A A	A A	A A	A A	B B	A A	B B	A A	0 0	A A	0 0	B B	B B	A A	A A	B B	B B	A A	A A	B B	B B	A A	A A	A A	A A	A A	A A	A A	A A	A A	A A	0 0	A A
476	5.76	121926	PADI TERAS	RDP2	tropical-japonica	5c60aacf.0	B A	B B	B B	0 0	A A	A A	A A	B B	A A	A A	A A	A A	A A	A A	B B	0 0	B B	A A	0 0	A A	A A	B B	B B	A A	A A	B B	B B	A A	A A	B B	B B	0 0	A A	A A	A A	A A	0 0	A A	A A	A A	A A	0 0	A A
477	5.4	121925	PADI BANCUH	RDP2	tropical-japonica	07fd6392.0	B B	B B	B B	A A	A A	A A	A A	B B	A A	A A	A A	A A	A A	A A	B B	A A	B B	B B	A A	0 0	A A	B B	0 0	A A	A A	B B	B B	A A	A A	B B	B B	A A	A A	A A	A A	A A	A A	A A	A A	A A	A A	0 0	A A
478	5.3	121230	WARABEHATOMOCHI	RDP2	admixed-japonica	f8c60a5c.0	A A	0 0	A A	B B	A A	A A	A A	0 0	0 0	0 0	A A	A A	A A	A A	A A	A A	A A	A A	A A	A A	A A	B B	A A	A A	0 0	B B	A A	A A	A A	A A	A A	A A	A A	A A	A A	A A	0 0	A A	A A	B B	A A	0 0	A A
479	6.62	121190	ASSE Y-PUNG	RDP2	tropical-japonica	dec26745.0	B B	B B	B B	A A	A A	A A	A A	B B	A A	A A	A A	A A	A A	A A	B B	A A	0 0	A A	A A	A A	A A	B B	A A	A A	A A	B B	B B	A A	A A	B B	B B	A A	A A	A A	A A	A A	A A	A A	A A	A A	A A	A A	A A
480	5.45	121739	GEMJYA JYANAM	RDP2	admixed-japonica	25cdd8ae.0	A A	0 0	B B	A A	B B	A A	A A	A A	A A	A A	A A	A A	A A	A A	A A	A A	A A	0 0	A A	B A	A A	0 0	A A	A A	A A	B B	A A	A A	A A	A B	A A	A A	A A	A A	A A	A A	A A	A A	B B	A A	A A	A A	A A
481	5.29	121938	TORO	RDP2	tropical-japonica	23b0b44c.0	B A	B B	B B	A A	A A	A A	A A	B B	A A	A A	A A	A A	A A	0 0	0 0	A A	B B	A A	B B	0 0	A A	B B	B A	A A	A A	B B	B B	A A	A A	B B	B B	A A	A A	A A	A A	A A	A A	A A	A A	A A	0 0	A A	A A
482	6.8	121182	1-52-6	RDP2	tropical-japonica	616800eb.0	B A	B B	B B	0 0	A A	A A	A A	B B	A A	A A	A A	A A	A A	B B	B A	A A	B B	A A	B B	0 0	B A	B B	B A	A A	A A	B B	B B	B A	A A	B B	0 0	A A	A A	A A	A A	A A	0 0	A A	B A	A A	0 0	0 0	A A
483	5.18	121584	WC 296	RDP2	admixed-japonica	447b96f9.0	A A	A A	B B	0 0	0 0	A A	A A	A A	A A	A A	A A	A A	A A	A A	A A	A A	A A	A A	A A	0 0	A A	0 0	A A	A A	0 0	B B	A B	A A	A A	A A	A A	A A	A A	A A	A A	A A	0 0	A A	A A	0 0	A A	0 0	A A
484	6.35	121932	RIPUN	RDP2	tropical-japonica	580cdd2c.0	B B	B B	B B	A A	A A	A A	A A	B B	A A	A A	A A	A A	A A	0 0	B B	A A	B B	A A	B B	A A	A A	B B	B B	A A	A A	B B	B B	A A	A A	B B	B B	A A	A A	A A	A A	A A	A A	A A	A A	A A	A A	0 0	A A
485	5.27	121595	ARC 12701	RDP2	admixed-japonica	484b2a0f.0	A A	B A	B B	B B	0 0	A A	A A	0 0	A A	A A	A A	A A	B A	A A	A A	A A	A A	0 0	A A	A A	A A	B B	A A	A A	A A	B B	0 0	A A	A A	B B	B B	A A	A A	A A	A A	A A	A A	A A	A A	A A	A A	B B	A A
486	5.33	121904	BOMALASANG	RDP2	tropical-japonica	82e17a03.0	A A	A A	A A	A A	A A	A A	A A	A A	A A	A A	A A	A A	A A	A A	A A	A A	A A	A A	A A	A A	A A	B B	A A	A A	A A	A A	A A	A A	A A	A A	A A	A A	A A	A A	A A	A A	A A	A A	A A	A A	A A	0 0	A A
487	5.56	121581	SANHYANG DAEME	RDP2	admixed-japonica	b0a4723c.0	A A	0 0	B B	A A	0 0	A A	A A	A A	A A	A A	A A	A A	A A	A A	A A	A A	A A	A A	A A	B A	0 0	A A	A A	A A	A A	B B	A A	A A	A A	A A	A A	0 0	A A	A A	A A	A A	A A	A A	A A	0 0	A A	B B	A A
488	4.7	121924	NEP VANG ONG	RDP2	temperate-japonica	597682fb.0	A A	A A	B B	0 0	A A	0 0	A A	A A	A A	0 0	A A	A A	A A	A A	A A	A A	A A	0 0	A A	A A	A A	A A	A A	A A	A A	A A	A B	A A	A A	A A	A A	0 0	A A	A A	A A	A A	A A	A A	A A	A A	A A	0 0	A A
489	5.46	117462	DAWASAM (RED)	RDP2	admixed-japonica	be2b0b83.0	A A	B A	B B	0 0	A A	A A	A A	A A	A A	0 0	A A	A A	0 0	A A	A A	A A	A A	0 0	A A	A A	A A	0 0	A A	A A	A A	B B	A B	A A	A A	B B	B B	0 0	A A	0 0	A A	A A	A A	A A	A A	A A	A A	B B	A A
490	5.72	121202	GULFROSE	RDP2	tropical-japonica	9b328716.0	A A	A A	A A	0 0	A A	0 0	A A	A A	A A	A A	A A	A A	A A	A A	A A	A A	A A	0 0	A A	A A	A A	B B	A A	A A	A A	B B	A A	A A	A A	A A	A A	B A	A A	A A	A A	B B	0 0	A A	A A	0 0	A A	A A	A A
491	5.54	121563	DAKPA	RDP2	admixed	05bef934.0	A A	0 0	0 0	A A	0 0	A A	A A	A A	A A	A A	A A	A A	0 0	0 0	A A	0 0	0 0	0 0	A A	0 0	A A	B B	0 0	A A	B A	B B	B B	A A	A A	0 0	B B	0 0	A A	A A	A A	A A	A A	B B	A A	A A	A A	B B	A A
492	6.69	121635	RANAU KADAI	RDP2	tropical-japonica	e4833157.0	B A	B B	B B	A A	A A	A A	A A	A A	0 0	0 0	A A	A A	A A	0 0	B B	A A	B A	0 0	B B	A A	A A	B B	0 0	A A	0 0	B B	B B	A A	A A	B B	B B	0 0	A A	A A	B A	A A	A A	A A	A A	0 0	A A	B B	A A
493	5.63	121907	D 1-177	RDP2	tropical-japonica	f8d6334a.0	B B	B B	B B	A A	A A	A A	A A	B B	A A	A A	A A	A A	A A	0 0	B B	A A	A A	0 0	0 0	A A	B A	B B	B B	A A	A A	B B	B B	A A	A A	B B	B B	A A	A A	A A	A A	A A	A A	A A	0 0	0 0	A A	0 0	A A
494	5.67	121580	RIENALDO BERZANO	RDP2	admixed-japonica	d0af3af6.0	A A	A A	B B	B B	0 0	A A	A A	B B	B A	A A	A A	A A	A A	B B	B A	A A	B A	B B	0 0	B A	A A	A A	A A	A A	0 0	B B	0 0	A A	A A	A A	0 0	0 0	A A	A A	B A	A A	A A	A A	A A	A A	A A	A A	A A
495	5.27	121585	WIR 1086	RDP2	temperate-japonica	260c1d61.0	A A	A A	A A	0 0	A A	A A	A A	A A	A A	A A	A A	A A	A A	A A	A A	A A	A A	0 0	A A	A A	A A	0 0	A A	A A	A A	A A	A A	A A	A A	A A	A A	A A	A A	A A	A A	A A	A A	A A	A A	A A	A A	0 0	A A
496	5.69	121910	GEMBEL	RDP2	tropical-japonica	b68fc524.0	B B	B B	B B	A A	A A	A A	A A	B B	A A	A A	A A	A A	A A	0 0	B B	A A	B B	B B	B B	A A	A A	B B	B B	A A	A A	B B	B B	A A	A A	B B	B B	B B	A A	A A	A A	A A	A A	A A	A A	A A	A A	B B	A A
497	6.85	121208	Khao do ngoi	RDP2	admixed-japonica	fac69552.0	A A	B A	B B	B B	A A	A A	A A	A A	A A	A A	A A	A A	A A	A A	A A	A A	A A	0 0	A A	A A	A A	B B	A A	A A	A A	B B	A B	A A	A A	B B	B B	A A	A A	A A	A A	A A	A A	A A	A A	A A	A A	0 0	A A
498	5.19	121644	TAINUNG 29	RDP2	temperate-japonica	cda1ae58.0	A A	A A	A A	A A	A A	A A	A A	A A	A A	A A	A A	A A	A A	0 0	A A	A A	A A	0 0	A A	A A	A A	0 0	A A	A A	B B	B B	A A	A A	A A	A A	A A	A A	A A	A A	A A	A A	A A	A A	A A	A A	A A	A A	A A
499	4.79	121577	NORTHROSE	RDP2	admixed-japonica	3a860263.0	B B	B B	B B	A A	A A	A A	A A	B B	A A	A A	A A	A A	A A	A A	B B	A A	B A	0 0	A A	A A	0 0	B B	0 0	A A	A A	B B	B B	A A	A A	B B	0 0	A A	A A	0 0	B A	A A	A A	A A	A A	A A	A A	A A	A A
500	5.72	121221	STG 556011	RDP2	admixed-japonica	3aacc5da.0	A A	A A	A A	A A	A A	A A	A A	A A	A A	A A	A A	A A	0 0	A A	A A	A A	A A	0 0	A A	A A	B B	B B	A A	A A	A A	B B	0 0	A A	A A	A A	A A	A A	A A	0 0	A A	B B	A A	A A	A A	A A	A A	0 0	A A
501	5.6	121210	MERCURY	RDP2	admixed-japonica	d2d89b16.0	A A	B A	A A	A A	0 0	A A	A A	A A	A A	A A	A A	A A	A A	0 0	A A	A A	A A	A B	A A	A A	0 0	B B	A A	A A	A A	B B	A A	A A	A A	A A	A A	A A	A A	A A	A A	B B	0 0	A A	A A	A A	A A	A A	A A
502	6.66	121567	KETAN MERAH	RDP2	tropical-japonica	dd1277e6.0	A A	B A	A A	A A	0 0	A A	A A	0 0	A A	A A	A A	A A	A A	A A	0 0	A A	A A	0 0	0 0	A A	A A	0 0	A A	A A	A A	A A	A B	A A	A A	A A	A A	0 0	A A	A A	A A	A A	A A	A A	A A	A A	A A	0 0	A A
503	6.43	117539	NHTA 5	RDP2	admixed-japonica	9f2f01a6.0	A A	A A	B B	0 0	A A	A A	A A	A A	A A	A A	A A	A A	B A	A A	A A	A A	A A	B B	A A	A A	A A	B B	A A	A A	A A	B B	B B	A A	A A	B B	B B	A A	A A	A A	A A	A A	A A	A A	A A	A A	A A	A A	A A
504	5.6	117513	KHAO DAM	RDP2	admixed-japonica	63978d53.0	A A	0 0	B B	B B	0 0	A A	A A	A A	0 0	0 0	A A	A A	B A	A A	A A	A A	A A	A A	A A	A A	A A	B B	A A	A A	A A	B B	B B	A A	A A	B B	B B	B A	A A	A A	A A	B A	A A	A A	A A	B B	A A	B B	A A
505	5.42	121195	DINOLORES	RDP2	tropical-japonica	e30161a0.0	A A	0 0	A A	A A	A A	0 0	B B	A A	0 0	A A	A A	A A	A A	B B	A A	A A	A A	B B	A A	A A	B A	A A	A A	A A	A A	B B	B B	A A	A A	A A	A A	A A	A A	B B	A A	B A	A A	A A	A A	0 0	A A	A A	0 0
506	5.24	121575	N 56	RDP2	temperate-japonica	115e701d.0	A A	A A	B B	A A	A A	B B	A A	A A	A A	A A	A A	A A	A A	0 0	0 0	A A	A A	0 0	A A	B A	B A	B B	A A	A A	A A	B B	A A	A A	A A	A A	A A	A A	A A	A A	A A	B A	0 0	A A	A A	A A	A A	0 0	A A
507	5.65	121572	M 401	RDP2	temperate-japonica	d94e2d1b.0	A A	A A	A A	B B	0 0	A A	A A	A A	A A	A A	A A	A A	A A	B B	0 0	A A	A A	B B	A A	A A	A A	B B	A A	A A	A A	B B	A B	A A	A A	A A	0 0	A A	A A	A A	A A	B B	A A	A A	A A	A A	A A	A A	A A
508	5.63	121940	WALANGA	RDP2	tropical-japonica	5f6dacad.0	A A	B A	A A	A A	A A	A A	0 0	A A	A A	A A	A A	A A	A A	A A	A A	A A	A A	B B	A A	A A	A A	B B	A A	A A	A A	B B	A A	A A	A A	A B	A A	A A	A A	A A	A A	A A	A A	A A	A A	A A	A A	0 0	A A
509	5.72	121193	BAKUNG (H)	RDP2	tropical-japonica	72bb892f.0	B B	B B	B B	A A	A A	A A	A A	B B	A A	A A	A A	A A	A A	B B	B B	A A	B A	A A	A A	0 0	A A	B B	A A	A A	A A	B B	B B	A A	A A	B B	B B	A A	0 0	A A	A A	A A	A A	A A	A A	A A	A A	0 0	A A
510	5.7	121212	MIMIDAM	RDP2	admixed-japonica	89c6d4c3.0	A A	B A	A A	B B	A A	0 0	0 0	B A	A A	0 0	0 0	A A	A A	A A	B A	A A	A A	A A	A A	A A	A A	0 0	A A	A A	A A	B B	0 0	B A	A A	A B	A A	A A	A A	A A	A A	A A	A A	A A	A A	A A	0 0	A A	A A
511	6.49	121474	POENOET HITAM	RDP2	admixed	2ced64b0.0	A A	A A	A A	A A	A A	A A	A A	A A	0 0	A A	B B	A A	A A	A A	A A	0 0	A A	B B	A A	A A	A A	0 0	A A	A A	A A	A A	A A	A A	A A	A A	A A	B B	A A	0 0	A A	A A	A A	A A	A A	0 0	A A	B B	A A
512	6.9	121887	PADI SABAH	RDP2	indica	7fd2755e.0	A A	A A	B B	A A	A A	A A	A A	B A	B B	A A	B B	A A	A A	A A	A A	A A	A A	B B	A A	A A	A A	B B	A A	A A	A A	B B	B B	A A	B B	B B	B B	A A	0 0	B B	A A	A A	A A	B B	A A	A A	A A	B B	B B
513	5.34	121573	MAAP	RDP2	tropical-japonica	4c13a3a3.0	A A	B A	B B	0 0	B B	B B	A A	A A	0 0	A A	A A	A A	A A	A A	A A	A A	A A	0 0	0 0	0 0	A A	B B	A A	A A	A A	B B	0 0	A A	A A	A A	0 0	0 0	A A	0 0	B A	A A	0 0	A A	A A	0 0	A A	A A	A A
514	6.44	121216	PR 304	RDP2	tropical-japonica	cb06b36a.0	A A	B A	A A	0 0	0 0	A A	B A	A A	A A	A A	A A	0 0	A A	A A	A A	A A	A A	B B	A A	A A	0 0	B B	A A	A A	A A	B B	A B	A A	A A	0 0	A A	A A	A A	A A	A A	A A	A A	A A	A A	A A	A A	0 0	A A
515	6.5	121385	KHAO KAP SANG	RDP2	tropical-japonica	13582673.0	B A	B B	B B	A A	A A	A A	A A	B B	A A	A A	A A	A A	A A	A A	B B	A A	B B	0 0	B B	A A	A A	B B	0 0	A A	A A	B B	B B	A A	A A	B B	B B	A A	A A	A A	A A	A A	0 0	A A	A A	B B	A A	B B	A A
516	5.8	121859	YANCAOUSSA	RDP2	tropical-japonica	f891c0de.0	B B	B B	B B	A A	A A	A A	A A	B B	A A	A A	A A	A A	A A	A A	B B	A A	B A	A A	B B	B A	A A	B B	B B	A A	A A	B B	B B	A A	A A	B B	B B	A A	A A	A A	A A	A A	A A	A A	A A	A A	A A	0 0	A A
517	6.77	117596	IR 60080-46 A	RDP2	tropical-japonica	fe449c4c.0	B B	B B	B B	A A	A A	A A	A A	B B	A A	A A	A A	A A	A A	0 0	B B	A A	B B	A A	B B	A A	A A	B B	B B	A A	A A	B B	B B	A A	A A	B B	B B	A A	A A	A A	A A	A A	A A	A A	A A	A A	A A	0 0	A A
518	5.76	121784	LIDO	RDP2	temperate-japonica	50d80437.0	A A	A A	A A	0 0	0 0	A A	A A	A A	A A	A A	A A	A A	A A	0 0	A A	A A	A A	A A	A A	A A	A A	B B	A A	A A	A A	A A	A A	A A	A A	A A	A A	A A	A A	A A	A A	A A	A A	A A	A A	A A	A A	0 0	A A
519	6.34	121734	DIXIEBELLE	RDP2	tropical-japonica	bdc4ff2b.0	0 0	B B	B B	A A	A A	A A	A A	B B	A A	A A	A A	A A	A A	B B	B B	A A	B B	A A	B B	A A	A A	B B	0 0	A A	A A	B B	B B	A A	A A	B B	B B	A A	A A	A A	A A	0 0	A A	A A	A A	A A	A A	0 0	A A
520	6.96	121783	L 204	RDP2	admixed-japonica	0766f190.0	B A	B B	B B	0 0	A A	A A	A A	B B	A A	A A	A A	A A	A A	0 0	B A	A A	B A	A A	0 0	A A	A A	B B	B A	A A	B A	B B	B B	A A	A A	B B	B B	A A	A A	A A	A A	A A	0 0	A A	A A	A A	A A	B B	A A
521	5.01	121718	BOMBA	RDP2	admixed-japonica	d75343a8.0	A A	0 0	A A	A A	0 0	A A	A A	A A	A A	A A	A A	A A	A A	A A	A A	A A	A A	B B	A A	A A	A A	0 0	A A	A A	A A	A A	A A	A A	A A	A A	A A	A A	A A	A A	A A	A A	A A	A A	A A	A A	A A	0 0	A A
522	6.94	121782	KYEEMA	RDP2	tropical-japonica	a63aa2c0.0	B B	B B	B B	A A	A A	A A	A A	B B	A A	A A	A A	A A	A A	0 0	B B	A A	B B	A A	0 0	A A	A A	B B	B B	A A	A A	B B	B B	A A	A A	B B	B B	A A	A A	A A	A A	A A	A A	A A	A A	A A	A A	A A	A A
523	6.57	121828	TEXMONT	RDP2	tropical-japonica	7e8cbe08.0	0 0	B B	B B	A A	A A	A A	A A	B B	A A	0 0	A A	A A	A A	A A	B A	A A	B B	A A	0 0	A A	A A	B B	B B	A A	A A	B B	B B	A A	A A	B B	B B	A A	A A	A A	A A	A A	A A	A A	A A	0 0	A A	B B	A A
524	6.56	121732	DELLROSE	RDP2	tropical-japonica	4cbb1d88.0	B B	B B	B B	A A	A A	A A	A A	B B	A A	A A	A A	A A	A A	0 0	B B	A A	B B	A A	B B	A A	A A	B B	B B	A A	A A	B B	B B	A A	A A	B B	B B	A A	A A	A A	A A	A A	A A	A A	A A	0 0	A A	0 0	A A
525	5.61	121790	M 204	RDP2	temperate-japonica	588ae055.0	A A	A A	A A	A A	A A	A A	A A	A A	A A	A A	A A	A A	A A	A A	A A	A A	A A	B B	A A	A A	A A	B B	A A	A A	A A	B B	0 0	A A	A A	A A	A A	A A	A A	A A	A A	B B	0 0	A A	A A	A A	A A	A A	A A
526	6.29	121789	M 203	RDP2	temperate-japonica	b61072f8.0	A A	A A	A A	A A	A A	A A	A A	A A	A A	A A	A A	A A	A A	A A	A A	A A	A A	B B	A A	A A	A A	0 0	A A	A A	A A	B B	A A	A A	A A	A A	A A	A A	A A	0 0	A A	B B	0 0	A A	A A	A A	A A	A A	A A
527	6.66	121697	HONDURAS	RDP2	tropical-japonica	aaddf7f6.0	A A	0 0	A A	0 0	A A	A A	B A	A A	A A	A A	A A	A A	A A	A A	A A	A A	A A	B B	A A	A A	A A	B B	A A	A A	A A	B B	A A	A A	A A	A A	A A	A A	A A	A A	A A	A A	A A	A A	0 0	0 0	A A	A A	A A
528	6.73	121702	ADAIR	RDP2	tropical-japonica	74b35ce8.0	B B	B B	B B	A A	A A	A A	A A	0 0	A A	A A	A A	A A	A A	A A	0 0	A A	B B	A A	B B	A A	A A	B B	B B	A A	A A	B B	B B	A A	A A	B B	B B	A A	A A	A A	A A	A A	A A	A A	A A	0 0	A A	0 0	A A
529	6.64	121745	IBO 380/33	RDP2	admixed-japonica	16d8852d.0	A A	B A	A A	A A	0 0	0 0	B A	A A	A A	A A	A A	A A	A A	A A	A A	A A	A A	B B	A A	A A	A A	B B	A A	A A	A A	B B	A A	A A	A A	A A	A A	A A	A A	A A	A A	A A	A A	A A	A A	A A	A A	A A	A A
530	6.44	121703	ALAN	RDP2	tropical-japonica	b8022233.0	0 0	B B	B B	0 0	A A	A A	A A	B B	A A	A A	A A	A A	A A	B B	B B	A A	0 0	A A	0 0	A A	A A	B B	B A	A A	A A	B B	B B	A A	A A	B B	B B	A A	A A	0 0	A A	A A	A A	A A	A A	A A	A A	B B	A A
531	5.46	121824	SOURE	RDP2	temperate-japonica	08beaab3.0	A A	A A	A A	A A	0 0	0 0	A A	A A	A A	0 0	A A	A A	A A	A A	A A	A A	A A	0 0	A A	A A	A A	0 0	A A	A A	0 0	B B	A A	A A	A A	A A	A A	A A	A A	A A	A A	B B	B B	A A	A A	A A	A A	0 0	A A
532	6.89	121792	MAIORAL	RDP2	admixed-japonica	7db51659.0	A A	0 0	A A	A A	A A	A A	B A	A A	A A	A A	A A	A A	A A	A A	A A	A A	A A	A A	A A	A A	A A	B B	A A	A A	A A	B B	A A	A A	A A	A A	A A	A A	A A	A A	A A	A A	A A	A A	A A	A A	A A	A A	A A
533	6.49	121713	BELLE PATNA	RDP2	tropical-japonica	510a09e9.0	B B	B B	B B	A A	A A	A A	A A	B B	A A	A A	A A	A A	A A	A A	B B	A A	0 0	A A	0 0	A A	A A	B B	B B	A A	A A	B B	B B	A A	A A	B B	B B	A A	A A	A A	A A	A A	0 0	A A	0 0	A A	A A	0 0	A A
534	5.68	121822	SHSS 381	RDP2	temperate-japonica	e56c4dc8.0	A A	A A	A A	A A	A A	A A	0 0	A A	A A	A A	A A	A A	A A	A A	A A	A A	A A	A A	A A	A A	A A	B B	A A	A A	A A	B B	A A	A A	A A	A A	A A	A A	A A	A A	A A	A A	A A	A A	A A	A A	A A	A A	A A
535	6.92	121726	CINIA 40	RDP2	temperate-japonica	95177719.0	A A	A A	A A	A A	A A	A A	B A	A A	A A	A A	A A	A A	A A	A A	A A	A A	A A	0 0	A A	A A	A A	B B	A A	A A	A A	B B	A A	A A	A A	A A	A A	A A	A A	A A	A A	A A	A A	A A	A A	A A	A A	0 0	A A
536	5.87	121712	BEIRAO	RDP2	temperate-japonica	4ac9b635.0	A A	A A	A A	0 0	A A	A A	A A	A A	A A	0 0	0 0	A A	A A	0 0	A A	A A	A A	A A	A A	A A	A A	B B	A A	A A	A A	A A	0 0	A A	A A	A B	B A	A A	A A	A A	A A	A A	A A	A A	A A	A A	A A	A A	A A
537	6.72	121780	KORAL	RDP2	temperate-japonica	6f2e8d2d.0	A A	0 0	A A	A A	A A	A A	B B	A A	A A	A A	A A	A A	A A	A A	A A	A A	A A	0 0	A A	A A	A A	B B	A A	A A	A A	B B	A A	A A	A A	A A	A A	A A	A A	A A	A A	A A	A A	A A	A A	A A	A A	A A	A A
538	5.46	121815	RUSSO 1	RDP2	temperate-japonica	68f6c96b.0	A A	A A	B B	A A	A A	A A	A A	A A	A A	A A	A A	A A	A A	A A	A A	A A	A A	A A	A A	B B	A A	B B	A A	A A	A A	B B	A A	A A	A A	A A	A A	A A	A A	A A	A A	A A	B A	A A	A A	A A	A A	A A	A A
539	6.33	121813	ROTUNDUS	RDP2	temperate-japonica	842bbc1f.0	A A	A A	A A	A A	A A	A A	A A	A A	0 0	A A	A A	A A	A A	0 0	A A	A A	A A	A B	0 0	A A	A A	B B	A A	A A	A A	B B	0 0	A A	A A	A A	A A	A A	A A	A A	A A	A A	A A	A A	A A	A A	A A	A A	A A
540	6.94	121719	BONNI	RDP2	temperate-japonica	73cec4b9.0	A A	A A	A A	A A	A A	A A	A A	A A	A A	A A	A A	A A	A A	A A	A A	A A	A A	B B	A A	A A	0 0	B B	A A	A A	A A	B B	A A	A A	A A	A A	A A	A A	A A	A A	A A	A A	A A	A A	0 0	A A	A A	A A	A A
541	6.63	121777	KING	RDP2	tropical-japonica	727ccfb0.0	A A	B A	A A	A A	0 0	A A	B A	A A	A A	A A	A A	A A	A A	A A	A A	A A	A A	0 0	A A	A A	A A	B B	A A	A A	A A	B B	A A	A A	A A	A A	A A	A A	A A	A A	A A	A A	A A	A A	A A	A A	A A	0 0	A A
542	6.77	121740	GIADA	RDP2	tropical-japonica	3d8fb59c.0	A A	B A	A A	A A	0 0	0 0	B A	A A	A A	A A	A A	A A	A A	A A	A A	A A	A A	0 0	A A	A A	A A	B B	A A	A A	A A	B B	A A	A A	A A	A A	A A	A A	A A	0 0	A A	A A	A A	A A	A A	A A	A A	0 0	A A
543	5.3	121806	PEGONIL	RDP2	temperate-japonica	2d661c20.0	A A	A A	A A	A A	0 0	A A	A A	A A	A A	A A	A A	A A	A A	A A	A A	A A	A A	A A	A A	A A	0 0	0 0	A A	A A	A A	B B	A A	A A	A A	A A	A A	A A	A A	0 0	A A	B B	0 0	A A	A A	0 0	A A	0 0	A A
544	6.54	121733	DIMITRA	RDP2	temperate-japonica	f9c6549d.0	A A	A A	A A	A A	A A	A A	B A	A A	A A	A A	A A	A A	A A	A A	A A	A A	A A	A A	A A	A A	A A	B B	A A	A A	A A	B B	A A	A A	A A	A A	A A	A A	A A	0 0	A A	A A	A A	A A	A A	B B	A A	0 0	A A
545	7.02	121814	ROVUMA	RDP2	admixed-japonica	fb2aa5d5.0	A A	0 0	A A	A A	A A	A A	B A	A A	A A	A A	A A	A A	A A	A A	A A	A A	A A	A A	A A	A A	0 0	B B	A A	A A	A A	B B	A A	A A	A A	A A	A A	A A	A A	A A	A A	A A	A A	A A	A A	0 0	A A	A A	A A
546	5.68	121704	ANTONI	RDP2	temperate-japonica	c0388dd7.0	A A	A A	A A	A A	A A	A A	A A	A A	A A	A A	A A	A A	A A	A A	A A	A A	A A	A A	A A	A A	A A	0 0	A A	A A	A A	A A	A A	A A	A A	A A	A A	A A	A A	B A	A A	A A	A A	A A	A A	A A	A A	A A	A A
547	5.68	121723	CARINA	RDP2	temperate-japonica	fc35144a.0	A A	A A	A A	A A	0 0	A A	A A	A A	A A	A A	A A	A A	A A	A A	A A	A A	A A	B B	A A	A A	A A	0 0	A A	A A	A A	B B	A A	A A	A A	A A	A A	A A	A A	A A	A A	A A	A A	A A	A A	A A	A A	A A	A A
548	4.86	121731	COLINA	RDP2	temperate-japonica	dcf9ec66.0	A A	A A	A A	A A	A A	A A	A A	A A	A A	A A	A A	A A	A A	A A	A A	A A	A A	A A	A A	A A	A A	B B	A A	A A	A A	B B	0 0	A A	A A	A A	A A	A A	A A	0 0	A A	B B	0 0	A A	A A	A A	A A	0 0	A A
549	5.69	121831	TORIO	RDP2	admixed-japonica	b1b06a70.0	A A	0 0	B B	A A	A A	A A	A A	A A	A A	A A	0 0	0 0	A A	A A	A A	A A	A A	0 0	A A	B A	A A	0 0	A A	A A	A A	B B	A B	A A	A A	A A	A A	A A	A A	A A	A A	A A	A A	A A	A A	A A	A A	0 0	A A
550	5.8	121800	OLCENENGO	RDP2	temperate-japonica	ec2ea6d9.0	A A	A A	A A	A A	B B	A A	B A	A A	A A	A A	A A	A A	A A	A A	A A	A A	A A	B B	A A	A A	0 0	B B	A A	A A	A A	B B	A A	A A	A A	A A	A A	A A	A A	A A	A A	A A	A A	A A	A A	A A	A A	0 0	A A
551	5.44	121860	YRL 196	RDP2	temperate-japonica	2ece01ea.0	A A	A A	A A	A A	A A	A A	A A	A A	A A	A A	A A	A A	A A	A A	A A	A A	A A	B B	A A	A A	A A	0 0	A A	A A	A A	B B	A A	A A	A A	A A	A A	A A	A A	A A	A A	B B	0 0	A A	A A	A A	A A	0 0	A A
552	5.55	121826	SUWEON 280	RDP2	indica	7ae14817.0	A A	A A	A A	A A	0 0	A A	A A	0 0	A A	A A	A A	A A	A A	B B	0 0	A A	A A	0 0	0 0	A A	A A	A A	0 0	A A	A A	A A	A A	A A	A A	A A	A A	A A	A A	0 0	A A	A A	B B	A A	A A	A A	A A	A A	A A
553	5.66	121747	ILANG-ILANG	RDP2	tropical-japonica	a4d7d646.0	B B	B B	B B	A A	A A	A A	A A	B B	A A	A A	A A	A A	A A	B B	B B	A A	B B	A A	B B	A A	A A	B B	B B	A A	A A	B B	B B	A A	A A	B B	B B	A A	A A	A A	A A	A A	A A	A A	A A	A A	A A	0 0	A A
554	5.52	121710	BAHIA	RDP2	temperate-japonica	c339ae6b.0	A A	A A	A A	A A	A A	A A	B A	A A	A A	A A	A A	A A	A A	A A	A A	A A	A A	A A	A A	A A	A A	0 0	A A	A A	A A	B B	A A	A A	A A	A A	A A	A A	A A	A A	A A	A A	A A	A A	A A	A A	A A	A A	A A
555	6.22	121823	SOMIZY	RDP2	indica	e0f095ac.0	A A	A A	B B	0 0	0 0	A A	A A	A A	A A	A A	A A	A A	A A	A A	A A	A A	A A	B B	A A	0 0	A A	0 0	A A	A A	A A	B B	A A	A A	A A	A A	A A	0 0	A A	A A	A A	A A	A A	A A	B B	0 0	A A	B B	A A
556	5.74	121717	BODOMANO	RDP2	admixed-indica	0925e44d.0	A A	A A	B B	A A	A A	A A	A A	0 0	B B	A A	B B	A A	A A	A A	A A	A A	A A	B B	A A	A A	A A	0 0	A A	A A	B A	B B	B B	A A	B B	B B	B B	0 0	A A	B B	A A	A A	B B	B A	A A	A A	A A	B B	B B
557	6.23	121830	TOKAMBANY 669	RDP2	admixed-indica	11de926a.0	A A	A A	0 0	A A	B B	A A	A A	A A	A A	A A	0 0	A A	A A	B B	0 0	A A	A A	0 0	A A	0 0	A A	0 0	A A	A A	A A	B B	A A	A A	A A	A A	A A	A A	A A	A A	B A	A A	0 0	A A	B B	A A	A A	B B	A A
558	5.21	121778	KITRANA 1890	RDP2	indica	e048f5ff.0	A A	0 0	A B	A A	0 0	A A	A A	A A	A A	A A	A A	A A	B B	A A	B B	A A	B B	B B	0 0	A A	A A	B B	B A	A A	A A	B B	B B	A A	A A	A B	B B	B A	A A	B A	A A	A A	A A	B B	A A	A A	A A	B B	A A
559	6.75	121774	KALINGA III	RDP2	indica	4a23e300.0	A A	A A	B B	A A	A A	B B	A A	A A	B B	A A	B B	A A	A A	A A	A A	A A	A A	B B	0 0	A A	A A	B B	A A	A A	A A	B B	B B	A A	B B	B B	B B	A A	0 0	B B	A A	A A	A A	B B	A A	A A	A A	B B	B A
560	5.69	121804	PCT 11\0\0\2,BO 1>55-1-3-1	RDP2	tropical-japonica	181bf46e.0	A A	B A	B B	A A	0 0	A A	A A	A A	A A	A A	A A	A A	A A	A A	A A	A A	A A	B B	A A	0 0	A A	B B	A A	A A	A A	B B	0 0	A A	A A	A A	A A	A A	A A	A A	A A	A A	A A	A A	A A	A A	A A	0 0	A A
561	7.1	121738	GAMBIAKA KOKOUM	RDP2	indica	ee58d650.0	A A	A A	B B	A A	A A	A A	A A	0 0	B B	0 0	0 0	A A	A A	A A	0 0	A A	A A	B B	A A	A A	A A	B B	A A	A A	A A	B B	B B	A A	B A	B B	B B	A A	B B	B B	A A	A A	A A	B B	A A	A A	A A	B B	B B
562	6.41	121794	MANGAVAVA FOTSILANSTSIKA 1177	RDP2	tropical-japonica	012f96c4.0	A A	B A	A A	A A	B B	A A	0 0	A A	A A	A A	A A	A A	A A	A A	A A	A A	A A	A B	A A	A A	A A	A A	A A	A A	A A	B B	A A	A A	A A	A A	A A	A A	A A	A A	A A	A A	A A	A A	A A	A A	A A	A A	A A
563	5.59	121725	CHERIVIRUPPU	RDP2	indica	17979475.0	A A	0 0	A B	A A	A A	A A	A A	A A	A A	0 0	A A	A A	B B	A A	B B	A A	B B	A A	0 0	A A	A A	B B	B A	A A	A A	B B	B B	B A	A A	B B	B B	A A	A A	A A	A A	A A	A A	B B	A A	A A	A A	B B	A A
564	7.07	121851	WAS 197-B-6-3-11	RDP2	indica	5872a595.0	A A	A A	B B	0 0	0 0	A A	A A	A A	B B	A A	B B	A A	A A	A A	0 0	A A	A A	A A	A A	A A	A A	B B	A A	A A	A A	B B	B B	A A	B B	B B	B B	0 0	0 0	B B	A A	A A	A A	0 0	A A	A A	A A	B B	0 0
565	6.28	121799	NIONOKA	RDP2	indica	013ef6b2.0	A A	A A	B B	A A	0 0	A A	A A	A A	0 0	0 0	B B	A A	A A	A A	A A	A A	A A	B B	0 0	A A	A A	B B	A A	A A	A A	B B	B B	A A	B B	B B	B B	A A	0 0	B B	A A	A A	0 0	0 0	A A	A A	A A	B B	0 0
566	6.73	121722	C 21	RDP2	tropical-japonica	2fbd0486.0	B B	B B	B B	A A	A A	A A	A A	B B	A A	A A	A A	A A	A A	B B	B B	A A	0 0	A A	B B	A A	A A	B B	B B	A A	A A	B B	B B	A A	A A	B B	B B	A A	A A	0 0	A A	A A	A A	A A	A A	A A	0 0	0 0	A A
567	5.69	121811	ROJOFOTSY 693	RDP2	admixed-indica	6346e91f.0	A A	A A	B B	A A	0 0	A A	A A	A A	0 0	A A	0 0	A A	A A	A A	A A	0 0	A A	B B	A A	A A	A A	0 0	A A	A A	A A	B B	A B	A A	A A	A B	A A	A A	A A	0 0	A A	A A	B A	A A	B B	A A	A A	B B	B A
568	7	121853	WAS 202-B-B-1-1-2	RDP2	indica	9660537c.0	A A	A A	B B	0 0	A A	0 0	A A	0 0	0 0	0 0	B B	A A	A A	A A	A A	A A	A A	B B	A A	A A	A A	B B	A A	A A	A A	B B	B B	A A	0 0	B B	B B	A A	0 0	B B	A A	A A	A A	B B	A A	A A	A A	0 0	B B
569	6.88	121748	IR 2006-P12-12-2	RDP2	indica	04a06fb8.0	A A	A A	B B	A A	A A	A A	A A	A A	0 0	A A	B B	A A	A A	A A	A A	A A	A A	0 0	A A	A A	A A	B B	A A	A A	A A	B B	B B	A A	B B	B B	B B	A A	0 0	B B	A A	A A	A A	B B	A A	A A	A A	B B	B B
570	5.7	121752	IR 55419-04	RDP2	indica	a053129e.0	A A	A A	B B	A A	0 0	A A	A A	A A	A A	A A	A A	A A	A A	0 0	A A	A A	A A	B B	A A	0 0	A A	B B	A A	A A	B A	B B	0 0	A A	A A	A A	A A	A A	A A	0 0	A A	A A	A A	A A	B B	A A	A A	0 0	A A
571	6.53	121812	ROJOMENA 1034	RDP2	admixed-indica	db9c335a.0	A A	A A	B B	A A	0 0	A A	A A	A A	A A	A A	A A	A A	A A	A A	A A	A A	A A	A A	A A	B A	A A	0 0	A A	A A	A A	B B	A A	A A	A A	A A	A A	A A	A A	A A	A A	A A	A A	A A	B B	A A	A A	A A	A A
572	6.48	121847	WAS 181-B-6-3	RDP2	indica	3bbad6c8.0	A A	A A	B B	A A	0 0	A A	0 0	A A	B B	A A	B A	A A	A A	A A	A A	A A	A A	A A	A A	A A	A A	B B	A A	A A	A A	B B	B B	A A	B A	B B	B B	A A	A A	B B	A A	A A	A A	B B	A A	A A	A A	B B	B B
573	6.52	121771	JAMAJIGI	RDP2	indica	9ce034a1.0	A A	A A	B B	A A	A A	A A	A A	A A	B B	A A	B B	A A	A A	A A	A A	A A	A A	B B	A A	0 0	A A	B B	A A	A A	B A	A B	B B	A A	B A	B B	B B	A A	B B	B B	A A	A A	A A	B A	A A	A A	A A	0 0	B B
574	6.8	121854	WAS 207-B-B-3-1-1	RDP2	indica	7bd3ab8f.0	A A	A A	B B	A A	A A	A A	A A	A A	B B	0 0	B B	A A	A A	A A	A A	0 0	A A	B B	A A	A A	A A	B B	A A	A A	A A	B B	B B	A A	B B	B B	B B	A A	B B	B B	A A	A A	A A	B B	A A	A A	A A	B B	B B
575	4.47	121785	LOHAMBITRO 224	RDP2	indica	c6ed0a6f.0	A A	A A	B B	A A	A A	0 0	A A	A A	B B	A A	B B	A A	A A	B B	A A	A A	A A	B B	A A	A A	A A	B B	A A	A A	A A	B B	B B	A A	B B	B B	B B	B B	0 0	B B	A A	A A	A A	B A	A A	0 0	A A	B B	B B
576	6.45	121855	WAS 208-B-B-5-1-1-3	RDP2	indica	23e72f6e.0	A A	A A	B B	A A	A A	A A	A A	A A	0 0	A A	B B	A A	A A	A A	A A	A A	A A	A A	A A	A A	A A	B B	A A	A A	A A	B B	B B	A A	B B	B B	B B	A A	0 0	B B	A A	A A	B A	B B	A A	A A	A A	B B	B B
577	7.09	121850	WAS 194-B-3-2-5	RDP2	indica	5975119a.0	A A	0 0	B B	A A	0 0	A A	A A	A A	0 0	A A	B B	A A	A A	A A	A A	A A	A A	B B	A A	A A	A A	B B	A A	A A	A A	B B	B B	A A	0 0	B B	B B	A A	0 0	B B	A A	A A	A A	0 0	A A	A A	A A	B B	B B
578	6.36	121753	IR 60	RDP2	indica	1e41c2df.0	A A	A A	B B	A A	B B	A A	A A	A A	B B	A A	B B	A A	A A	A A	A A	A A	A A	B B	A A	A A	A A	B B	A A	A A	A A	B B	B B	A A	B B	B B	B B	A A	0 0	B B	A A	A A	A A	B A	A A	A A	A A	B B	B B
579	5.61	121829	TOKAMBANY 663	RDP2	indica	41079769.0	A A	A A	B B	A A	B B	A A	A A	A A	A A	0 0	A A	A A	A A	0 0	A A	A A	A A	B B	A A	B A	A A	B B	A A	A A	A A	B B	A A	A A	A A	A A	A A	A A	A A	A A	A A	A A	A A	A A	B B	A A	A A	B B	A A
580	6.19	121835	UPL RI 5	RDP2	indica	e873af9d.0	A A	A A	B B	A A	0 0	A A	A A	A A	B B	0 0	B A	A A	A A	A A	0 0	A A	A A	0 0	A A	A A	A A	B B	A A	A A	B A	0 0	0 0	A A	B B	B B	B B	A A	B B	B B	A A	A A	0 0	B A	A A	A A	A A	B B	B A
581	5.71	121760	IR 72	RDP2	indica	e2ad1f9f.0	A A	A A	B B	A A	0 0	A A	A A	0 0	0 0	A A	B B	A A	A A	A A	A A	A A	A A	B B	A A	A A	A A	B B	A A	A A	A A	B B	B B	A A	B B	B B	B B	A A	B B	B B	A A	A A	A A	0 0	A A	A A	A A	B B	B B
582	6.31	121834	TSIPALA FOTSY 1883	RDP2	indica	8c7826c2.0	A A	A A	B B	A A	B B	0 0	A A	A A	A A	0 0	0 0	A A	A A	A A	A A	A A	A A	B B	A A	0 0	A A	0 0	A A	A A	A A	B B	A A	A A	A A	A A	0 0	A A	A A	0 0	A A	A A	A A	A A	B B	A A	A A	B B	A A
583	5.77	121705	APO	RDP2	indica	7f479d51.0	A A	A A	B B	A A	0 0	A A	A A	A A	A A	A A	0 0	A A	A A	A A	A A	A A	A A	B B	A A	0 0	A A	0 0	A A	A A	A A	B B	A A	A A	A A	A A	A A	A A	A A	0 0	A A	A A	A A	A A	B B	A A	A A	B B	A A
584	6.72	121857	WAS 30-11-4-6-2-2-1	RDP2	indica	5101c870.0	A A	A A	B B	A A	A A	0 0	A A	A A	B B	A A	B B	A A	A A	A A	A A	A A	A A	B B	A A	A A	A A	B B	A A	A A	A A	B B	B B	A A	B B	B B	B B	A A	0 0	B B	A A	A A	A A	B A	A A	A A	A A	B B	B B
585	5.78	121840	VATO MATSOAMALONA	RDP2	indica	31ee2e47.0	A A	A A	B B	A A	0 0	A A	A A	A A	B B	A A	B B	A A	A A	A A	A A	A A	A A	B B	A A	A A	A A	B B	A A	A A	A A	B B	B B	A A	B B	B B	B B	A A	0 0	B B	A A	A A	A A	B A	A A	A A	A A	0 0	B B
586	6.63	121751	IR 52	RDP2	indica	d9693870.0	A A	A A	B B	A A	0 0	A A	A A	A A	0 0	A A	B B	A A	A A	A A	A A	A A	A A	B B	A A	A A	A A	B B	A A	A A	A A	B B	B B	A A	0 0	B B	B B	A A	B B	B B	A A	A A	A A	0 0	A A	A A	A A	B B	B B
587	6.86	121844	WAB 706-3-4-K4-KB-1	RDP2	tropical-japonica	f6ae871c.0	B B	B B	B B	A A	A A	A A	A A	B A	A A	B B	A A	A A	A A	0 0	B B	A A	0 0	A A	0 0	A A	A A	B B	0 0	A A	A A	B B	B B	A A	A A	B B	B B	A A	0 0	0 0	A A	A A	A A	A A	A A	A A	A A	A A	A A
588	5.84	121708	ARC 15872	RDP2	indica	140121b2.0	A A	A A	B B	A A	A A	0 0	A A	A A	B B	A A	B B	A A	A A	0 0	0 0	A A	A A	B B	A A	A A	A A	B B	A A	A A	B A	B B	B B	A A	0 0	B B	B B	B A	0 0	B B	A A	A A	A A	0 0	A A	A A	A A	B B	B A
589	6.92	121809	PRIMAVERA	RDP2	tropical-japonica	2a7cba52.0	A A	B A	A A	A A	0 0	A A	0 0	A A	A A	A A	A A	A A	A A	A A	B A	A A	A A	A A	A A	A A	A A	B B	A A	A A	A A	B B	A A	A A	A A	A A	A A	A A	A A	B B	A A	A A	A A	A A	A A	A A	A A	A A	A A
590	5.76	121763	IRAT 212	RDP2	tropical-japonica	4040faf1.0	A A	0 0	B B	A A	B B	A A	A A	A A	A A	A A	A A	A A	A A	A A	A A	A A	A A	A A	A A	B B	A A	0 0	A A	A A	A A	B B	A A	A A	A A	A A	A A	A A	A A	A A	A A	A A	A A	A A	A A	A A	A A	A A	A A
591	6.56	121759	IR 71676-90-2-2	RDP2	indica	bce60c1a.0	A A	A A	B B	A A	0 0	0 0	A A	A A	0 0	A A	B B	A A	A A	A A	A A	A A	A A	B B	A A	A A	A A	B B	A A	A A	A A	B B	B B	A A	0 0	B B	B B	A A	B B	B B	A A	A A	A A	B B	A A	A A	A A	B B	B B
592	6.95	121742	GUARANI	RDP2	tropical-japonica	78d66b52.0	A A	A A	A A	A A	0 0	B B	B B	A A	A A	A A	A A	A A	A A	A A	A A	A A	A A	0 0	A A	A A	A A	B B	A A	A A	A A	B B	0 0	A A	A A	A A	A A	A A	A A	0 0	A A	A A	B B	A A	A A	A A	A A	A A	A A
593	6.71	121698	IR 65907-116-1-B	RDP2	tropical-japonica	00794e86.0	A A	B A	A A	A A	0 0	0 0	B A	A A	A A	0 0	A A	A A	A A	A A	A A	A A	A A	A A	A A	A A	A A	B B	A A	A A	A A	B B	A A	A A	A A	A A	A A	A A	A A	A A	A A	A A	A A	A A	A A	A A	A A	A A	A A
594	5.79	121699	MANDRIRAVINA 3512	RDP2	tropical-japonica	eb20d6a5.0	B B	B B	B B	A A	A A	A A	A A	B A	A A	A A	A A	A A	A A	0 0	B B	A A	B B	B B	A A	A A	A A	B B	0 0	A A	A A	B B	B B	A A	A A	B B	B B	A A	A A	A A	A A	A A	A A	A A	A A	A A	A A	0 0	A A
595	6.2	121761	IRAT 109	RDP2	tropical-japonica	080cb61d.0	A A	0 0	B B	A A	0 0	A A	A A	A A	A A	A A	A A	A A	A A	A A	A A	A A	A A	A A	A A	B B	0 0	B B	A A	A A	A A	B B	A A	A A	A A	A A	A A	A A	A A	A A	A A	A A	A A	A A	A A	A A	A A	A A	A A
596	6.84	121842	VIETNAM 3	RDP2	admixed-japonica	325e218d.0	A A	A A	B B	0 0	A A	A A	A A	A A	A A	A A	A A	A A	B A	A A	A A	A A	A A	0 0	A A	A A	A A	B B	A A	A A	A A	B B	B B	A A	A A	B B	B B	A A	A A	A A	A A	A A	A A	A A	A A	A A	A A	B B	A A
597	5.88	121746	IDSA 77	RDP2	tropical-japonica	ea93ea6b.0	A A	A A	A A	A A	A A	A A	B A	0 0	A A	A A	A A	A A	A A	0 0	A A	A A	A A	B B	A A	A A	A A	A A	A A	A A	A A	B B	0 0	A A	A A	A A	A A	A A	A A	A A	A A	A A	A A	A A	A A	B B	A A	0 0	A A
598	6.76	121833	TSIPALA 89	RDP2	tropical-japonica	012f5783.0	B B	B B	B B	A A	A A	A A	A A	B B	A A	A A	A A	A A	A A	A A	B B	A A	B B	B B	B B	A A	A A	B B	B B	A A	A A	B B	B B	A A	A A	B B	B B	A A	A A	A A	A A	A A	A A	A A	A A	A A	A A	0 0	A A
599	6.64	121754	IR 63371-38	RDP2	tropical-japonica	93099d07.0	B A	B B	B B	A A	A A	A A	A A	B B	0 0	A A	0 0	A A	A A	B B	B B	A A	B B	A A	0 0	A A	A A	B B	B B	A A	A A	A B	B B	A A	A A	B B	B B	A A	A A	A A	A A	A A	A A	A A	A A	A A	A A	A A	A A
600	5.67	121796	MOLOK	RDP2	tropical-japonica	e1a2638e.0	B B	B B	B B	A A	A A	A A	A A	0 0	A A	A A	A A	A A	A A	A A	B B	A A	0 0	B B	0 0	A A	A A	B B	B B	A A	A A	B B	B B	A A	A A	B B	B B	A A	A A	A A	A A	A A	A A	A A	A A	A A	A A	B B	0 0
601	5.38	121803	PALAWAN	RDP2	tropical-japonica	e3fc5497.0	B B	B B	B B	A A	A A	A A	A A	B B	A A	A A	A A	A A	A A	A A	B B	A A	B B	A A	B B	A A	A A	B B	B B	A A	A A	B B	B B	A A	A A	B B	B B	A A	A A	A A	A A	A A	A A	A A	A A	A A	A A	0 0	A A
602	6.56	121767	IRAT 362	RDP2	tropical-japonica	a302d3e9.0	A A	A A	A A	A A	A A	A A	B A	A A	A A	A A	A A	A A	A A	0 0	A A	A A	A A	0 0	A A	A A	0 0	B B	A A	A A	A A	B B	A A	A A	A A	A A	A A	A A	A A	A A	A A	A A	A A	A A	A A	A A	A A	0 0	A A
603	5.77	121769	IRAT 366	RDP2	tropical-japonica	02275e26.0	A A	A A	A A	A A	B B	A A	B A	A A	A A	A A	A A	A A	A A	A A	A A	A A	A A	A A	A A	A A	A A	0 0	A A	A A	A A	A B	A A	A A	A A	A A	A A	0 0	A A	A A	A A	A A	A A	A A	A A	A A	A A	A A	A A
604	5.51	121838	VARY SOMOTRA SIHANAKA	RDP2	tropical-japonica	0af4494d.0	B B	B B	B B	A A	A A	A A	A A	0 0	A A	A A	0 0	A A	A A	0 0	B B	A A	B B	A A	0 0	A A	A A	B B	B B	A A	A A	B B	B B	A A	A A	B B	B B	A A	A A	B A	A A	A A	B A	A A	A A	A A	A A	A A	A A
605	5.78	121772	JIMBRUK JOLOWORO	RDP2	tropical-japonica	286d2883.0	A A	A A	A A	A A	A A	A A	B A	A A	A A	A A	A A	A A	A A	A A	A A	A A	A A	B B	A A	A A	A A	B B	A A	A A	A A	B B	A A	A A	A A	A A	A A	A A	A A	A A	A A	A A	A A	A A	A A	A A	A A	0 0	A A
606	6.61	121766	IRAT 2	RDP2	tropical-japonica	2276ed84.0	A A	0 0	A A	A A	A A	A A	B B	A A	A A	A A	A A	A A	A A	A A	A A	A A	A A	A A	A A	A A	A A	B B	A A	A A	A A	B B	A B	A A	A A	A A	A A	A A	A A	A A	A A	A A	A A	A A	A A	A A	A A	A A	A A
607	5.87	121775	KETAN KONIR	RDP2	tropical-japonica	c50a6179.0	A A	A A	A A	0 0	0 0	A A	B A	0 0	A A	A A	0 0	A A	A A	0 0	0 0	A A	A A	B B	A A	A A	A A	B B	A A	A A	A A	B B	0 0	A A	A A	A A	A A	A A	0 0	A A	A A	A A	0 0	A A	A A	A A	A A	B B	A A
608	7.11	121805	PCT 4\SA\4\1>1076-2-4-1-5	RDP2	tropical-japonica	a51b2a39.0	A A	A A	A A	A A	A A	A A	B A	A A	A A	0 0	A A	A A	A A	A A	A A	A A	A A	0 0	A A	A A	0 0	A A	A A	A A	A A	B B	A A	A A	A A	A A	A A	A A	A A	A A	A A	A A	A A	A A	A A	A A	A A	0 0	A A
609	5.71	121758	IR 70758-17-2-1	RDP2	admixed-indica	1dc8c8b0.0	A A	0 0	B B	B B	A A	A A	A A	A A	B B	A A	B B	A A	A A	A A	A A	A A	A A	B B	A A	A A	A A	B B	A A	A A	A A	B B	B B	A A	0 0	B B	B B	A A	B B	0 0	A A	A A	A A	B A	A A	A A	A A	B B	B B
610	6.56	121749	IR 47684-05-1-B	RDP2	tropical-japonica	2a7942f9.0	A A	0 0	A A	0 0	0 0	A A	B B	A A	A A	A A	0 0	A A	A A	A A	0 0	A A	0 0	0 0	A A	A A	A A	B B	A A	A A	A A	B B	A A	A A	A A	A A	A A	A A	A A	A A	A A	A A	A A	A A	A A	0 0	0 0	A A	A A
611	6.43	121764	IRAT 216	RDP2	tropical-japonica	58e181d5.0	A A	B A	A A	0 0	0 0	A A	B A	A A	A A	A A	A A	A A	A A	A A	A A	A A	A A	A B	A A	A A	A A	B B	A A	A A	A A	B B	A A	A A	A A	A A	A A	A A	A A	0 0	A A	A A	A A	A A	A A	A A	A A	0 0	A A
612	6.76	121755	IR 63372-8	RDP2	tropical-japonica	98d19fcb.0	A A	A A	A A	0 0	0 0	A A	0 0	A A	A A	0 0	A A	A A	A A	A A	A A	A A	A A	A B	A A	A A	A A	0 0	A A	A A	A A	B B	A A	A A	A A	A A	A A	A A	A A	0 0	A A	A A	A A	A A	A A	A A	A A	0 0	A A
613	6.35	121779	KOMOJAMANITRA	RDP2	tropical-japonica	73302985.0	B B	B B	B B	A A	A A	A A	A A	0 0	0 0	A A	A A	A A	A A	A A	B B	A A	0 0	A A	0 0	A A	A A	B B	B B	A A	A A	B B	B B	A A	A A	B B	B B	A A	A A	A A	A A	A A	A A	A A	A A	A A	A A	A A	A A
614	5.67	121714	BELOHAKILA 119	RDP2	admixed-indica	33a2d283.0	A A	A A	B B	A A	A A	B B	A A	A A	0 0	A A	A A	A A	A A	A A	A A	A A	A A	0 0	0 0	0 0	A A	A A	A A	A A	A A	B B	A A	A A	A A	A A	0 0	A A	0 0	A A	A A	A A	A A	A A	B B	A A	A A	B B	A A
615	6.94	121861	YUNLU 7	RDP2	admixed-japonica	670e6452.0	B B	B B	B B	A A	A A	A A	A A	B B	A A	A A	A A	A A	A A	B B	B B	A A	B B	A A	B B	A A	A A	B B	B B	A A	A A	B B	B B	A A	A A	B B	B B	A A	A A	A A	A A	A A	A A	A A	A A	A A	A A	A A	A A
616	6.95	121736	ESPERANZA	RDP2	tropical-japonica	0fee898f.0	A A	0 0	A A	A A	B B	0 0	0 0	0 0	A A	0 0	A A	A A	A A	A A	A A	A A	A A	B B	A A	A A	A A	B B	A A	A A	A A	B B	A B	A A	A A	A A	A A	0 0	A A	B B	A A	A A	0 0	A A	A A	A A	A A	0 0	A A
617	6.34	121770	IRAT 380	RDP2	tropical-japonica	8a2423c0.0	A A	B A	B B	A A	0 0	0 0	A A	A A	A A	A A	A A	A A	A A	A A	0 0	A A	A A	B B	A A	B B	A A	0 0	A A	A A	A A	B B	A A	A A	A A	A A	A A	A A	A A	0 0	A A	A A	A A	A A	B B	A A	A A	0 0	A A
618	6.86	121696	CURINCA	RDP2	tropical-japonica	4ddb15a7.0	A A	B A	A A	A A	B B	0 0	B B	A A	A A	A A	A A	A A	A A	0 0	A A	A A	A A	B B	A A	A A	B A	0 0	A A	A A	A A	B B	A A	A A	A A	A A	A A	0 0	A A	B A	A A	A A	A A	A A	A A	A A	A A	B B	A A
619	5.65	121825	SPEAKER	RDP2	tropical-japonica	4c99061a.0	B B	B B	B B	A A	A A	A A	A A	B B	A A	A A	A A	A A	A A	B B	B B	A A	B B	A A	0 0	A A	A A	B B	B B	A A	A A	B B	B B	A A	A A	B B	B B	A A	A A	0 0	A A	A A	A A	A A	A A	A A	A A	A A	A A
620	5.72	121724	CHA PHU MA	RDP2	admixed-japonica	63b92cb1.0	A A	0 0	B B	B B	B B	A A	A A	A A	A A	A A	A A	A A	B A	0 0	A A	A A	A A	A A	0 0	A A	A A	B B	0 0	B A	A A	B B	0 0	A A	A A	B B	B B	A A	A A	A A	A A	B A	0 0	A A	A A	A A	A A	B B	A A
621	5.55	121737	FOHISOMOTRA	RDP2	tropical-japonica	26835683.0	B B	B B	B B	A A	A A	A A	A A	0 0	A A	A A	A A	A A	A A	0 0	B B	A A	B B	A A	B B	A A	A A	B B	B B	A A	A A	B B	B B	A A	A A	B B	B B	0 0	A A	A A	A A	A A	A A	A A	A A	A A	A A	0 0	A A
622	5.79	121810	PULU LAPA	RDP2	tropical-japonica	e06cb6c5.0	A A	A A	A A	A A	A A	A A	B A	0 0	A A	0 0	A A	A A	A A	0 0	0 0	A A	A A	A A	0 0	A A	A A	B B	A A	A A	A A	B B	A B	A A	A A	A A	A A	A A	A A	A A	A A	A A	A A	A A	A A	0 0	A A	0 0	A A
623	6.58	121727	CIRAD 392	RDP2	tropical-japonica	a64300f9.0	A A	A A	0 0	A A	0 0	B B	A A	0 0	0 0	B B	0 0	A A	A A	B B	A A	A A	A A	B B	A A	B A	A A	A A	A A	A A	0 0	B B	0 0	A A	A A	A A	0 0	0 0	A A	B B	A A	A A	A A	A A	B B	A A	A A	B B	A A
624	5.72	121841	VIETNAM 2	RDP2	admixed-japonica	c87aa39c.0	A A	A A	B B	0 0	B B	A A	A A	A A	A A	A A	0 0	A A	0 0	A A	A A	A A	A A	A B	A A	0 0	A A	0 0	0 0	A A	A A	B B	0 0	A A	A A	B B	B B	A A	A A	B A	A A	A A	A A	A A	A A	A A	A A	B B	A A
625	6.15	121730	CIRAD 488	RDP2	tropical-japonica	67f791c4.0	A A	0 0	B B	A A	0 0	B B	A A	A A	A A	0 0	B A	A A	A A	A A	A A	A A	A A	A B	A A	0 0	0 0	0 0	A A	A A	A A	B B	A A	A A	A A	A A	B A	A A	A A	0 0	A A	A A	A A	A A	B B	A A	0 0	B B	A A
626	6.42	121765	IRAT 257	RDP2	tropical-japonica	edc86429.0	A A	0 0	A A	0 0	A A	A A	B A	A A	B B	0 0	A A	A A	A A	0 0	A A	A A	A A	0 0	A A	A A	A A	A A	A A	A A	A A	B B	A A	A A	A A	A A	0 0	A A	A A	0 0	A A	A A	A A	A A	A A	A A	A A	A A	A A
627	5.87	121837	VARY MANANELATRA	RDP2	tropical-japonica	1a01d51e.0	B B	B B	B B	A A	A A	0 0	A A	0 0	A A	A A	A A	A A	A A	A A	B B	A A	B B	B B	A A	A A	A A	B B	0 0	A A	A A	B B	B B	A A	A A	B B	B B	A A	A A	0 0	A A	A A	0 0	A A	A A	A A	A A	A A	A A
628	5.62	121768	IRAT 364	RDP2	tropical-japonica	fe887bb9.0	A A	B A	A A	A A	B B	A A	B A	A A	A A	B B	0 0	A A	A A	A A	A A	A A	A A	A A	A A	A A	A A	B B	A A	A A	A A	B B	A A	A A	A A	A A	A A	A A	A A	B A	A A	A A	A A	A A	A A	A A	A A	A A	A A
629	5.7	121801	ORYZICA SABANA 6	RDP2	tropical-japonica	121d1c4c.0	A A	B A	A A	A A	0 0	A A	0 0	0 0	B A	A A	B A	A A	B A	A A	A A	B B	A A	B B	A A	A A	B A	B B	A A	A A	A A	B B	A A	A A	A A	A A	A A	A A	A A	B A	A A	A A	A A	A A	A A	A A	A A	A A	A A
630	6.25	121793	MANANELATRA 520	RDP2	tropical-japonica	ef6e94e2.0	A A	0 0	A A	0 0	0 0	A A	B A	A A	A A	A A	B A	A A	A A	A A	A A	A A	A A	B B	A A	A A	A A	B B	A A	A A	A A	B B	0 0	A A	A A	A A	A A	A A	A A	B B	A A	A A	A A	A A	A A	A A	A A	B B	A A
631	5.52	117478	GIE 57	RDP2	indica	a956de76.0	A A	0 0	A B	A A	A A	A A	A A	A A	A A	A A	A A	A A	B B	A A	B B	A A	B B	B B	A A	A A	A A	B B	B A	0 0	A A	B B	B B	B A	A A	0 0	B B	B B	A A	0 0	A A	A A	A A	B B	A A	0 0	0 0	B B	A A
632	6.39	117520	LAGEADO	RDP2	indica	a781e5d1.0	A A	A A	B B	A A	A A	A A	A A	A A	B B	0 0	B B	A A	A A	A A	A A	A A	A A	A B	B B	B A	A A	0 0	A A	A A	A A	B B	B B	A A	B B	B B	B B	A A	0 0	B B	A A	A A	A A	B A	A A	A A	A A	B B	B B
633	5.35	117525	MADAEL	RDP2	indica	3fe1c922.0	B B	A A	B B	A A	A A	A A	A A	A A	A A	A A	A A	0 0	A A	A A	B B	A A	B B	A A	B B	0 0	A A	B B	B B	A A	A A	B B	B B	A A	A A	B B	B B	A A	A A	A A	A A	A A	A A	A A	A A	A A	A A	B B	A A
634	5.51	117533	MTU 9	RDP2	indica	f3db79bb.0	A A	A A	B B	A A	A A	A A	A A	A A	A A	A A	A A	A A	A A	A A	A A	A A	A A	B B	A A	B B	A A	0 0	A A	A A	A A	B B	A A	A A	A A	A A	A A	A A	A A	A A	A A	A A	A A	A A	B B	A A	A A	B B	A A
635	5.38	117555	PATIK	RDP2	tropical-japonica	d66638c8.0	B B	B B	B B	A A	A A	A A	A A	B B	A A	A A	A A	A A	A A	A A	B B	A A	B B	A A	B B	A A	A A	B B	B B	A A	A A	B B	B B	A A	A A	B B	B B	A A	A A	A A	A A	A A	A A	A A	A A	A A	A A	0 0	A A
636	6.28	117559	PETA	RDP2	indica	c51aa555.0	A A	A A	B B	0 0	A A	A A	A A	A A	B A	0 0	B B	A A	A A	A A	A A	A A	A A	0 0	A A	A A	A A	B B	A A	A A	A A	B B	B B	A A	B B	B B	B B	A A	0 0	B B	A A	A A	A A	0 0	A A	0 0	A A	B B	B B
637	5.18	117564	PTB 9	RDP2	indica	99ab52cd.0	B A	0 0	B B	0 0	0 0	A A	A A	A A	A A	A A	A A	B B	A A	A A	B B	A A	B B	A A	0 0	A A	A A	B B	0 0	A A	A A	B B	B B	A A	A A	B B	B B	0 0	A A	A A	A A	A A	A A	A A	A A	0 0	A A	B B	A A
638	5.55	120970	HONG MI DONG MAO ZHAN	RDP2	indica	6a7a899f.0	A A	A A	A A	A A	A A	A A	A A	A A	A A	A A	A A	A A	A A	A A	A A	A A	A A	B B	A A	A A	A A	B B	A A	A A	A A	A A	A A	A A	A A	A A	A A	A A	A A	A A	A A	A A	B B	A A	A A	0 0	A A	B B	A A
639	5.63	120984	IR 59469-2B-3-2	RDP2	indica	db0b4169.0	A A	A A	A A	A A	A A	A A	A A	A A	A A	A A	A A	A A	A A	A A	A A	A A	A A	A A	A A	A A	A A	B B	A A	A A	A A	A A	A A	A A	A A	A A	A A	A A	A A	A A	A A	B A	B B	A A	A A	0 0	A A	B B	A A
640	5.76	121122	SOKOU MALSIRA	RDP2	indica	869b040a.0	A A	A A	B B	A A	A A	A A	A A	A A	B A	A A	B B	A A	A A	A A	A A	A A	A A	A A	A A	A A	A A	B B	A A	A A	A A	B B	B B	A A	B B	B B	B B	A A	A A	B B	A A	A A	0 0	0 0	A A	A A	A A	B B	B B
641	5.69	121591	IR 5	RDP2	indica	c7379ee6.0	A A	A A	B B	A A	A A	A A	A A	A A	B B	0 0	B B	A A	A A	A A	A A	A A	A A	B B	A A	A A	A A	B B	A A	A A	A A	B B	B B	A A	B B	B B	B B	A A	0 0	B B	A A	A A	A A	B B	A A	A A	A A	B B	B B
642	5.74	121701	91-385	RDP2	temperate-japonica	e7072003.0	B A	B B	B B	A A	A A	0 0	A A	B B	A A	A A	A A	A A	A A	A A	B B	A A	0 0	A A	A A	A A	A A	B B	0 0	A A	A A	B B	B B	A A	A A	B B	B B	A A	A A	A A	A A	A A	B A	A A	A A	0 0	A A	A A	A A
643	7.31	121846	WAS 169-B-B-4-2-1	RDP2	indica	a5ef5ab7.0	A A	A A	B B	0 0	A A	A A	A A	A A	B A	A A	B B	A A	A A	A A	A A	A A	A A	B B	A A	A A	A A	B B	A A	A A	A A	B B	B B	A A	B B	B B	B B	A A	0 0	B B	A A	A A	A A	B A	A A	A A	A A	B B	0 0
644	4.81	117440	CANA ROXA	RDP2	tropical-japonica	a9272c91.0	B B	B B	B B	A A	A A	A A	A A	B B	A A	A A	A A	A A	A A	0 0	B B	A A	B B	A A	B B	A A	A A	B B	B B	A A	A A	B B	B B	A A	A A	B B	B B	A A	A A	A A	A A	A A	A A	A A	A A	0 0	A A	0 0	A A
645	4.42	117492	INDANE	RDP2	admixed-japonica	2540f4a9.0	A A	B A	A A	A A	A A	A A	A A	A A	A A	A A	A A	A A	A A	A A	A A	A A	A A	B B	A A	A A	A A	B B	A A	A A	A A	A A	A A	A A	A A	A A	A A	A A	A A	A A	A A	A A	A A	A A	A A	A A	A A	0 0	A A
646	6.08	117542	OIRAN	RDP2	admixed-japonica	a27c9268.0	A A	A A	B B	B B	A A	A A	A A	A A	A A	A A	A A	A A	A A	0 0	A A	A A	A A	A A	A A	B B	A A	B B	A A	A A	A A	B B	B B	A A	A A	B B	B B	A A	A A	0 0	A A	A A	A A	A A	A A	A A	A A	B B	A A
647	5.74	121200	GBUAPU 1	RDP2	admixed	964ffc2f.0	B B	B B	B B	A A	A A	A A	A A	B B	A A	A A	A A	A A	A A	A A	B B	A A	B B	B B	B B	A A	A A	B B	0 0	A A	A A	B B	B B	A A	A A	B B	B B	A A	A A	A A	A A	A A	A A	A A	A A	0 0	A A	B B	A A
648	5.66	121211	MIKHUDEB	RDP2	tropical-japonica	d4ba0ebd.0	A A	B A	A A	A A	A A	A A	B B	A A	A A	A A	A A	A A	A A	A A	A A	A A	A A	A A	A A	A A	A A	A A	A A	A A	A A	B B	A A	A A	A A	A A	A A	A A	A A	0 0	A A	A A	A A	A A	A A	A A	A A	B B	A A
649	4.7	121257	ARC 11495	RDP2	admixed	f4121f4a.0	A A	B A	0 0	A A	0 0	A A	A A	A A	A A	A A	A A	A A	A A	A A	A A	A A	A A	B B	A A	A A	A A	B B	A A	A A	A A	A B	A B	A A	A A	A A	A A	A A	A A	0 0	A A	A A	A A	A A	B B	A A	A A	A A	A A
650	5.54	121267	ARGO	RDP2	temperate-japonica	7834674a.0	A A	A A	A A	A A	A A	A A	A A	A A	A A	A A	A A	A A	A A	A A	A A	A A	A A	A A	A A	A A	A A	0 0	A A	A A	A A	B B	A A	A A	A A	A A	A A	A A	0 0	0 0	A A	B B	0 0	A A	A A	0 0	A A	0 0	A A
651	5.58	121293	BOTRA FOTSY	RDP2	tropical-japonica	43f1de28.0	B B	B B	B B	A A	A A	A A	A A	B B	A A	A A	A A	A A	A A	A A	B B	A A	B B	A A	B B	A A	A A	B B	B B	A A	A A	B B	B B	A A	A A	B B	B B	A A	A A	A A	A A	A A	A A	A A	A A	A A	A A	B B	A A
652	6.75	121365	IRAT 170	RDP2	tropical-japonica	cd9e2376.0	A A	B A	A A	A A	A A	A A	B A	A A	A A	A A	A A	A A	A A	A A	A A	A A	A A	A A	A A	A A	0 0	B B	A A	A A	A A	B B	A A	A A	A A	A A	A A	A A	A A	A A	A A	A A	A A	A A	A A	A A	A A	0 0	A A
653	6.66	121368	ITA 235	RDP2	tropical-japonica	f6c35d4d.0	B B	B B	B B	A A	A A	A A	A A	B B	A A	A A	A A	A A	A A	B B	B B	A A	0 0	A A	B B	B A	A A	B B	0 0	A A	A A	B B	B B	A A	A A	B B	B B	A A	A A	A A	A A	A A	A A	A A	A A	A A	A A	B B	A A
654	6.52	121405	LAI	RDP2	admixed-japonica	072145c9.0	A A	A A	B B	A A	0 0	0 0	A A	A A	A A	A A	A A	A A	0 0	A A	B A	A A	A A	B B	A A	A A	A A	A A	A A	A A	A A	B B	A A	A A	A A	A A	A A	A A	A A	A A	A A	A A	A A	A A	B B	A A	A A	A A	A A
655	5.7	121450	NENG NAH	RDP2	admixed-japonica	a27eecb6.0	A A	B A	B B	B B	0 0	A A	A A	A A	A A	A A	A A	A A	B A	A A	A A	A A	A A	A B	A A	A A	A A	B B	A A	A A	A A	B B	0 0	A A	A A	B B	B B	A A	A A	0 0	A A	A A	A A	A A	A A	A A	0 0	B B	A A
656	7.02	121461	ORIENTE 10	RDP2	tropical-japonica	7d71b69f.0	B B	B B	B B	A A	A A	A A	A A	B B	A A	A A	A A	A A	A A	0 0	B A	A A	0 0	0 0	0 0	A A	B A	B B	B B	A A	A A	B B	B B	A A	A A	B B	B B	A A	A A	A A	A A	A A	A A	A A	A A	A A	A A	0 0	A A
657	5.67	121463	PAE URA	RDP2	tropical-japonica	9ef9cabb.0	A A	A A	A A	A A	A A	A A	A A	A A	A A	B B	A A	A A	A A	A A	A A	A A	A A	B B	A A	A A	A A	B B	A A	A A	A A	B B	A A	A A	A A	A A	A A	A A	A A	A A	A A	A A	A A	A A	A A	0 0	A A	0 0	A A
658	5.22	121477	PULUT SAMPAKA	RDP2	indica	b4b4df33.0	A A	A A	B B	A A	A A	B B	A A	A A	B B	A A	B B	A A	A A	A A	A A	A A	A A	B B	A A	A A	A A	B B	A A	A A	A A	B B	B B	A A	B B	B B	B B	A A	0 0	B B	A A	A A	A A	B B	A A	A A	A A	B B	B B
659	5.29	121549	YAKUMO	RDP2	temperate-japonica	14d89242.0	A A	0 0	A A	A A	0 0	A A	A A	A A	A A	A A	A A	A A	A A	A A	A A	A A	A A	0 0	A A	A A	0 0	B B	A A	A A	A A	B B	A A	A A	A A	A A	0 0	A A	A A	0 0	A A	B B	0 0	A A	A A	0 0	A A	A A	A A
660	5.66	121583	TOS 724	RDP2	tropical-japonica	bf3633e6.0	A A	0 0	A A	A A	A A	A A	A A	A A	A A	B B	A A	A A	A A	A A	A A	A A	A A	A A	A A	A A	A A	0 0	A A	A A	A A	B B	A A	A A	A A	A A	A A	A A	A A	0 0	A A	B B	B B	A A	A A	A A	A A	0 0	A A
661	6.63	121600	BENGIZA	RDP2	tropical-japonica	1144d378.0	B B	B B	B B	A A	A A	A A	A A	B B	A A	A A	A A	A A	A A	0 0	B B	A A	0 0	B B	B B	A A	0 0	B B	B B	A A	A A	B B	B B	A A	A A	B B	B B	A A	A A	0 0	A A	A A	A A	A A	A A	A A	A A	B B	A A
662	6.87	121649	VILLAGUAY P A	RDP2	admixed-japonica	b636ae41.0	A A	0 0	A A	A A	A A	A A	B B	A A	A A	A A	A A	A A	A A	0 0	A A	A A	A A	B B	A A	A A	A A	B B	A A	A A	A A	B B	A A	A A	A A	A A	A A	A A	A A	0 0	A A	A A	A A	A A	A A	A A	A A	B B	A A
663	6.88	121685	VARY LAVA	RDP2	tropical-japonica	ba0e5693.0	B B	B B	B B	A A	A A	A A	A A	B B	A A	A A	A A	A A	A A	0 0	B B	A A	B B	B B	0 0	A A	A A	B B	B B	A A	A A	B B	B B	A A	A A	B B	B B	A A	A A	A A	A A	A A	A A	A A	A A	B B	A A	0 0	A A
664	7.09	121728	CIRAD 394	RDP2	tropical-japonica	9bdaf6eb.0	A A	A A	A A	A A	0 0	A A	0 0	A A	A A	A A	A A	A A	A A	A A	A A	A A	A A	B B	A A	A A	A A	0 0	A A	A A	A A	B B	A A	A A	A A	A A	A A	A A	A A	0 0	A A	A A	A A	A A	B A	0 0	A A	0 0	A A
665	5.8	121786	LOHAMBITRO 3670	RDP2	admixed-indica	e4778aa3.0	A A	A A	B B	0 0	A A	A A	0 0	A A	A A	A A	A A	A A	A A	A A	A A	A A	A A	B B	A A	B B	A A	B B	A A	A A	A A	B B	A A	A A	A A	A A	A A	A A	A A	A A	A A	A A	A A	A A	B B	0 0	A A	B B	A A
666	5.48	121875	BORUBI	RDP2	tropical-japonica	c949dc7c.0	B B	B B	B B	A A	A A	A A	A A	B B	A A	A A	A A	A A	A A	B B	B B	A A	B B	A A	B B	A A	A A	B B	B B	A A	A A	B B	B B	A A	A A	B B	B B	A A	A A	A A	A A	A A	A A	A A	A A	0 0	A A	A A	A A
667	5.52	121876	D 4-136	RDP2	tropical-japonica	d2a73c99.0	B B	B B	B B	A A	A A	A A	A A	B B	A A	0 0	A A	A A	A A	0 0	0 0	A A	0 0	A A	B B	A A	A A	B B	B A	A A	A A	B B	B B	A A	A A	B B	B B	A A	A A	A A	A A	A A	A A	A A	A A	A A	0 0	0 0	A A
668	4.86	121882	KOSATA	RDP2	tropical-japonica	44a4883f.0	B B	B B	B B	A A	A A	A A	A A	B B	A A	A A	A A	A A	A A	B B	B B	A A	B B	A A	0 0	A A	A A	B B	B B	A A	A A	B B	B B	A A	0 0	B B	B B	A A	A A	A A	A A	A A	A A	A A	A A	A A	A A	B B	A A
669	5.6	121930	P. TINGAGEW DAYKET QAY DAYON	RDP2	tropical-japonica	fc730730.0	A A	A A	B B	A A	A A	A A	A A	A A	A A	A A	A A	A A	A A	A A	A A	A A	A A	B B	A A	B B	B A	B B	A A	A A	A A	B B	A A	A A	A A	A A	A A	A A	A A	0 0	A A	A A	A A	A A	B B	A A	A A	B B	A A
670	5.52	117512	KEN CHIAO JU HSIAO LI	RDP2	temperate-japonica	2dfc3e8b.0	A A	A A	A A	A A	A A	A A	A A	A A	A A	A A	A A	A A	A A	A A	A A	A A	A A	A A	A A	A A	A A	B B	A A	A A	A A	B B	A A	A A	A A	A A	A A	A A	A A	A A	A A	A A	A A	A A	A A	A A	A A	A A	A A
671	5.63	121464	PALAWAN	RDP2	tropical-japonica	4187b98c.0	B B	B B	B B	A A	A A	A A	A A	B B	A A	A A	A A	A A	A A	A A	B B	A A	B B	A A	0 0	A A	A A	B B	0 0	A A	A A	B B	B B	A A	A A	B B	B B	A A	A A	A A	A A	A A	A A	A A	A A	A A	A A	A A	A A
672	4.73	121516	TAICHUNG 163	RDP2	temperate-japonica	6e558caa.0	A A	A A	A A	0 0	A A	A A	A A	A A	A A	A A	A A	0 0	B A	0 0	A A	A A	A A	A B	A A	A A	A A	B B	A A	0 0	A A	B B	A A	A A	A A	A A	A A	0 0	A A	A A	A A	B B	0 0	A A	A A	B B	A A	0 0	A A
673	4.73	121667	JEOKMOSAEK	RDP2	temperate-japonica	5d3d041f.0	A A	A A	B B	A A	A A	A A	A A	A A	A A	A A	A A	A A	A A	A A	A A	A A	A A	A A	A A	0 0	0 0	B B	A A	A A	A A	B B	A A	A A	A A	A A	A A	A A	A A	A A	A A	A A	A A	A A	A A	A A	A A	0 0	A A
674	5.08	121711	BAMOIA 341	RDP2	aus	f83df5f5.0	B B	0 0	B B	A A	A A	A A	A A	A A	A A	A A	A A	0 0	A A	A A	0 0	A A	0 0	B B	0 0	A A	A A	B B	B B	A A	A A	B B	B B	A A	A A	B B	B B	A A	A A	A A	A A	A A	A A	A A	A A	A A	A A	B B	A A
675	5.76	121720	BORRACHO	RDP2	temperate-japonica	4ee5710b.0	A A	A A	A A	A A	A A	A A	A A	A A	A A	A A	A A	A A	A A	A A	A A	A A	A A	A A	A A	A A	A A	B B	A A	A A	A A	A A	A A	A A	A A	A A	A A	A A	A A	A A	A A	A A	A A	A A	A A	A A	A A	0 0	A A
676	6.4	121797	N 3	RDP2	admixed-japonica	8f9e422a.0	A A	A A	A A	A A	A A	0 0	A A	A A	A A	A A	A A	A A	A A	A A	A A	A A	A A	A A	A A	A A	A A	B B	A A	A A	A A	B B	A A	A A	A A	A A	A A	A A	A A	A A	A A	B B	0 0	A A	A A	A A	A A	B B	A A
677	6.62	121874	BLUEBONNET 50	RDP2	tropical-japonica	fd1ba9ba.0	B B	B B	B B	A A	A A	A A	A A	B B	A A	A A	A A	A A	A A	A A	B B	A A	B B	A A	0 0	A A	A A	B B	B B	A A	A A	B B	B B	A A	A A	B B	B B	A A	A A	A A	A A	A A	A A	A A	A A	A A	A A	B B	A A
678	5.49	117502	JHONA 26	RDP2	aus	d4dd88ed.0	A A	A A	B B	A A	0 0	A A	A A	A A	A A	A A	A A	A A	A A	A A	A A	A A	A A	B B	A A	B B	A A	B B	A A	A A	A A	B B	A A	A A	A A	A A	A A	A A	A A	A A	A A	A A	A A	A A	B B	0 0	A A	B B	A A
679	6.23	121187	ARC 11772	RDP2	aus	3333a362.0	A A	A A	B B	A A	A A	A A	A A	A A	A A	A A	A A	A A	A A	A A	A A	A A	A A	A A	0 0	B B	A A	B B	A A	A A	A A	B B	A A	A A	A A	A A	A A	A A	A A	A A	A A	A A	A A	A A	B B	A A	A A	B B	A A
680	5.38	121207	KALA SANI	RDP2	aus	8fa373e8.0	0 0	A A	B B	A A	A A	A A	A A	0 0	A A	0 0	A A	B B	A A	A A	B B	A A	B B	B B	B B	A A	A A	B B	B A	A A	A A	B B	B B	A A	A A	B B	B B	A A	A A	A A	A A	A A	A A	A A	A A	A A	A A	B B	A A
681	5.64	121220	SOKANA	RDP2	aus	f8fbb82d.0	B B	0 0	B B	A A	A A	A A	A A	A A	A A	A A	A A	0 0	A A	A A	B B	A A	0 0	B B	B B	B A	A A	B B	B B	A A	A A	B B	B B	A A	A A	0 0	B B	A A	A A	A A	A A	A A	A A	A A	A A	0 0	A A	B B	A A
682	5.58	121234	JC 148	RDP2	aus	e6b40416.0	B B	0 0	B B	A A	A A	A A	A A	A A	A A	A A	A A	B B	A A	A A	B B	A A	B B	B B	B B	A A	A A	B B	B B	A A	A A	B B	B B	A A	A A	B B	B B	A A	0 0	A A	A A	A A	A A	A A	A A	0 0	A A	B B	A A
683	5.15	121272	AUS JHARI	RDP2	aus	895a45e2.0	A A	A A	B B	A A	A A	0 0	A A	A A	A A	A A	A A	A A	A A	A A	A A	A A	A A	B B	0 0	B B	A A	0 0	A A	A A	A A	B B	A B	A A	A A	A A	A A	A A	A A	A A	A A	A A	A A	A A	B B	A A	A A	B B	A A
684	5.35	121598	AUS 71	RDP2	aus	eaa3a28a.0	B B	A A	B B	A A	A A	A A	A A	A A	A A	A A	A A	B A	A A	A A	B B	A A	B B	B B	0 0	A A	A A	B B	B A	A A	A A	B B	B B	A A	A A	B B	B B	A A	A A	A A	A A	A A	A A	A A	A A	A A	A A	B B	A A
685	5.46	121913	HASAWI	RDP2	aus	8609fb0e.0	A A	A A	B B	A A	0 0	0 0	A A	0 0	A A	A A	0 0	A A	A A	A A	A A	A A	A A	B B	A A	B A	A A	A A	A A	A A	B B	B B	A A	A A	A A	A B	A A	A A	B B	A A	A A	A A	B A	A A	B B	0 0	0 0	B B	A A
686	5.45	117453	CO 25	RDP2	indica	a6d8f1fd.0	A A	A A	B B	A A	A A	A A	A A	A A	A A	A A	A A	A A	A A	A A	A A	A A	A A	B B	A A	B B	A A	A A	A A	A A	A A	B B	A A	A A	A A	A A	A A	A A	A A	A A	A A	A A	A A	A A	B B	A A	A A	B B	A A
687	5.35	117588	TEPI BORO	RDP2	aus	be814f56.0	B B	0 0	B B	A A	A A	A A	A A	A A	A A	A A	A A	B B	A A	A A	B B	A A	B B	B B	B B	A A	A A	0 0	B B	A A	A A	B B	B B	A A	A A	B B	B B	A A	A A	0 0	A A	A A	A A	A A	A A	A A	A A	B B	A A
688	6.3	120877	AUS 55	RDP2	aus	1d8fb8a4.0	B A	0 0	B B	0 0	0 0	A A	A A	A A	A A	A A	A A	0 0	A A	A A	B A	A A	B A	B B	B B	0 0	A A	B B	B B	A A	B A	B B	0 0	A A	0 0	B B	B B	A A	A A	0 0	A A	A A	0 0	A A	A A	B B	0 0	B B	A A
689	6.72	120886	BANS 4	RDP2	aus	f0fecafd.0	A A	A A	B B	B B	B B	0 0	A A	A A	A A	B B	0 0	A A	A A	A A	A A	A A	A A	A A	0 0	B B	A A	A A	A A	A A	A A	B B	0 0	A A	A A	A A	A A	A A	A A	A A	A A	A A	0 0	A A	B A	A A	A A	B B	A A
690	5.31	120920	CROSS 4-244	RDP2	aus	abc6960f.0	B A	0 0	B B	A A	A A	A A	A A	A A	A A	0 0	A A	0 0	A A	A A	0 0	A A	0 0	B B	B B	A A	A A	B B	A A	A A	A A	B B	B B	A A	A A	B B	B B	A A	A A	B A	A A	A A	A A	A A	A A	A A	A A	0 0	A A
691	6.86	120976	ICTA PAZOS	RDP2	indica	2ce7b56f.0	A A	A A	B B	A A	A A	A A	A A	B A	B B	0 0	B B	A A	A A	A A	A A	A A	A A	B B	0 0	A A	A A	B B	A A	A A	A A	B B	B B	A A	B B	B B	B B	A A	0 0	B B	A A	A A	A A	B B	A A	0 0	A A	B B	B B
692	6.63	121002	JUMA 51	RDP2	indica	60880c40.0	A A	A A	B B	A A	A A	0 0	A A	0 0	0 0	A A	B B	A A	A A	A A	A A	A A	A A	0 0	0 0	A A	A A	0 0	A A	A A	A A	B B	B B	A A	B B	B B	B B	A A	0 0	B B	A A	A A	A A	B B	A A	A A	A A	B B	B B
693	5.41	121017	KELE BARDHAN	RDP2	aus	832b2be7.0	B B	0 0	B B	A A	A A	A A	B A	A A	A A	A A	A A	B A	A A	A A	B B	A A	B A	B B	0 0	A A	A A	B B	A A	A A	A A	B B	B B	A A	A A	B B	0 0	A A	A A	A A	A A	A A	A A	A A	A A	A A	A A	B B	A A
694	6.82	121081	PERLA	RDP2	indica	c1784ffd.0	A A	A A	B B	B B	0 0	A A	A A	0 0	A A	A A	A A	A A	A A	0 0	B A	B B	A A	B B	0 0	0 0	A A	B B	A A	A A	A A	B B	B B	A A	B B	B B	B B	B A	0 0	B B	A A	A A	A A	B B	A A	A A	A A	B B	0 0
695	5.16	121232	DHOLI BORO	RDP2	aus	d1b2db53.0	A A	A A	B B	0 0	A A	B B	A A	A A	A A	A A	A A	A A	A A	A A	A A	A A	A A	B B	A A	B B	A A	0 0	A A	A A	0 0	B B	A A	A A	A A	A A	A A	B A	A A	A A	A A	A A	A A	A A	B B	0 0	A A	B B	A A
696	5.35	121588	JABARSHAIL	RDP2	aus	5776533f.0	B B	0 0	B B	A A	A A	A A	A A	0 0	A A	A A	A A	B B	A A	A A	B B	A A	0 0	B B	0 0	0 0	A A	B B	B A	A A	A A	B B	B B	A A	A A	B B	B B	A A	A A	B A	A A	0 0	A A	A A	A A	A A	A A	B B	A A
697	5.51	117459	DA 8	RDP2	aus	00a48c38.0	B A	A A	B B	A A	A A	A A	A A	A A	A A	A A	A A	B B	A A	A A	B B	A A	B A	B B	0 0	B A	A A	B B	B B	A A	A A	B B	B B	A A	A A	B B	B B	A A	A A	A A	A A	A A	A A	A A	A A	B B	A A	B B	A A
698	5.06	120850	DHAL KACHAI	RDP2	indica	41de9a0c.0	A A	A A	A A	0 0	A A	A A	A A	A A	A A	0 0	A A	A A	A A	A A	A A	0 0	A A	B B	A A	A A	A A	B B	A A	A A	A A	A A	A A	A A	A A	A A	A A	A A	A A	A A	A A	B A	B B	A A	A A	A A	A A	B B	A A
699	6.37	120918	CR 5272	RDP2	indica	df7be360.0	A A	A A	B B	A A	A A	A A	A A	A A	0 0	0 0	B B	A A	A A	A A	A A	A A	A A	A A	0 0	A A	A A	0 0	A A	A A	A A	B B	0 0	A A	B B	B B	B B	A A	0 0	B B	A A	A A	A A	0 0	A A	B B	A A	B B	B B
700	5.21	120962	GUTA BAZAIL	RDP2	indica	3d3f5b4e.0	A A	A A	B B	B B	0 0	A A	A A	B A	0 0	0 0	B B	A A	A A	0 0	B B	0 0	A A	B B	A A	A A	A A	B B	A A	A A	0 0	B B	0 0	A A	B A	B B	B A	0 0	B B	0 0	A A	A A	A A	B B	A A	A A	A A	B B	B B
701	6.49	121009	KANGRO	RDP2	aus	52b7f6cb.0	B A	0 0	B B	A A	A A	A A	A A	A A	A A	0 0	0 0	B B	A A	A A	B A	A A	0 0	B B	0 0	A A	A A	B B	B A	A A	A A	B B	B B	A A	A A	B B	B B	0 0	A A	A A	A A	A A	A A	A A	A A	B B	0 0	B B	A A
702	5.72	121073	NS 113	RDP2	admixed-indica	e6d9931e.0	A A	A A	B B	A A	A A	A A	A A	A A	A A	A A	B A	A A	A A	A A	A A	A A	A A	A A	A A	B B	A A	0 0	A A	A A	A A	B B	A A	A A	A A	A A	0 0	A A	A A	A A	A A	A A	A A	A A	B B	0 0	A A	B B	A A
703	5.41	120893	BG 34-11	RDP2	indica	bc700e39.0	A A	A A	B B	0 0	A A	A A	B A	A A	B B	A A	0 0	A A	A A	A A	A A	A A	A A	0 0	A A	A A	A A	B B	A A	A A	0 0	B B	B B	A A	B B	B B	B B	A A	0 0	B B	A A	A A	A A	B A	A A	0 0	A A	B B	0 0
704	4.32	121059	MOTTA SAMBA	RDP2	indica	830501be.0	A A	A A	A A	B B	A A	A A	A A	A A	A A	A A	A A	A A	A A	A A	A A	A A	A A	A A	A A	A A	A A	0 0	A A	A A	0 0	A A	A A	A A	B B	A A	A A	A A	A A	A A	A A	A A	A A	A A	A A	0 0	A A	B B	A A
705	6.7	120979	INIAP 415	RDP2	indica	228b186f.0	A A	A A	B B	A A	0 0	A A	A A	0 0	0 0	B B	B A	A A	A A	A A	A A	A A	A A	0 0	A A	0 0	A A	B B	A A	A A	A A	B B	B B	A A	B A	B B	B B	0 0	A A	B B	A A	A A	A A	B B	A A	B B	0 0	B B	B B
706	5.36	121106	SADA DANGA BORO	RDP2	indica	946e0202.0	0 0	A A	B B	B B	A A	A A	A A	A A	A A	A A	A A	A A	A A	A A	0 0	A A	B B	A A	B B	A A	A A	B B	A A	B B	A A	B B	B B	A A	A A	B B	B B	A A	A A	A A	A A	A A	A A	A A	A A	B B	A A	B B	B B
707	5.32	121092	QING GU	RDP2	indica	47c2ea40.0	A A	A A	B B	A A	A A	A A	A A	A A	B B	A A	B B	A A	A A	A A	A A	0 0	A A	A A	A A	A A	A A	B B	A A	A A	A A	B B	B B	A A	B B	B B	B B	A A	0 0	B B	A A	A A	A A	B B	A A	0 0	A A	B B	B B
708	5.83	121028	KUMBI	RDP2	indica	d3810214.0	A A	A A	B B	A A	0 0	A A	A A	A A	0 0	0 0	B B	A A	A A	A A	A A	A A	A A	B B	A A	A A	A A	B B	A A	A A	A A	B B	B B	A A	B B	B B	B B	A A	0 0	B B	A A	A A	A A	0 0	A A	0 0	A A	B B	B B
709	6.5	121045	MA WAINE OHN	RDP2	indica	bcd95bfa.0	A A	0 0	A B	A A	A A	A A	A A	A A	A A	A A	A A	A A	B B	A A	B B	A A	B B	B B	B B	A A	A A	B B	0 0	A A	A A	B B	B B	A A	A A	A B	B B	A A	A A	0 0	A A	A A	A A	B B	A A	0 0	A A	B B	A A
710	5.69	121095	RAJ BHOG	RDP2	indica	7d53852b.0	A A	A A	B B	A A	0 0	A A	A A	A A	B B	0 0	B B	A A	A A	A A	0 0	A A	A A	B B	A A	A A	A A	B B	A A	A A	A A	B B	B B	A A	B B	B B	B B	A A	0 0	B B	A A	A A	A A	B A	A A	B B	0 0	B B	B B
711	6.27	120863	ANAYANSI	RDP2	indica	401f340d.0	A A	A A	B B	A A	A A	A A	A A	A A	B B	B B	B B	A A	A A	A A	A A	A A	A A	A A	0 0	A A	A A	B B	A A	A A	A A	B B	0 0	A A	B B	B B	B B	A A	0 0	B B	A A	A A	A A	B B	A A	0 0	A A	B B	B B
712	5.35	121163	ZAO SHOU 691-11	RDP2	indica	c86d6702.0	A A	A A	B B	A A	A A	A A	A A	A A	B B	0 0	B B	A A	A A	A A	A A	A A	A A	B B	A A	A A	A A	B B	A A	A A	A A	B B	B B	A A	B B	B B	B B	A A	B B	B B	A A	A A	A A	0 0	A A	0 0	A A	B B	B B
713	5.72	121156	XI GU HONG	RDP2	indica	1cdcc77d.0	A A	A A	A B	A A	A A	A A	A A	A A	A A	A A	A A	A A	B B	A A	B B	A A	B B	B B	0 0	A A	A A	B B	B B	A A	A A	B B	B B	B A	A A	A B	B B	B B	A A	0 0	A A	A A	A A	0 0	A A	A A	A A	B B	A A
714	6.48	121827	TELIMANI	RDP2	indica	04a9a633.0	A A	A A	B B	A A	A A	A A	A A	0 0	B B	0 0	B B	A A	A A	A A	A A	A A	A A	A A	A A	A A	A A	B B	A A	A A	A A	B B	B B	A A	B B	B B	B B	A A	B B	B B	A A	A A	A A	B A	A A	A A	0 0	B B	B B
715	5.17	121642	SOM CAU 70 A	RDP2	indica	62a933c9.0	A A	A A	B B	A A	A A	A A	A A	B A	0 0	A A	B B	A A	A A	A A	A A	A A	A A	B B	A A	A A	A A	B B	A A	A A	A A	B B	B B	A A	B B	B B	B B	A A	A A	B B	A A	A A	A A	B B	A A	0 0	A A	B B	B B
716	5.37	121839	VARY VATO 154	RDP2	indica	b95ce243.0	A A	A A	B B	A A	A A	A A	A A	A A	A A	A A	A A	A A	A A	A A	A A	A A	A A	B B	A A	0 0	A A	B B	A A	A A	A A	B B	A A	A A	A A	A A	A A	A A	A A	A A	A A	A A	A A	A A	B B	A A	A A	B B	A A
717	4.71	121505	SSAL BYEO 2	RDP2	temperate-japonica	d0494145.0	A A	A A	A A	A A	A A	B B	A A	A A	A A	0 0	A A	A A	A A	A A	A A	A A	A A	A A	A A	A A	B A	B B	A A	A A	A A	B B	A A	A A	A A	A A	A A	A A	A A	0 0	A A	B B	0 0	A A	A A	A A	A A	A A	A A
718	5.6	121832	TSAKA	RDP2	indica	33c78350.0	A A	A A	B B	A A	0 0	A A	A A	A A	B B	B B	0 0	A A	A A	A A	A A	A A	A A	A A	0 0	B A	A A	0 0	A A	A A	B A	B B	B B	A A	0 0	B B	B B	A A	0 0	B B	B A	A A	A A	B A	A A	0 0	0 0	B B	B B
719	5.17	121402	KYRMYZY	RDP2	temperate-japonica	9605d939.0	A A	A A	A A	A A	A A	A A	A A	A A	A A	A A	A A	A A	A A	A A	A A	A A	A A	A A	A A	A A	A A	B B	A A	A A	A A	B B	A A	A A	A A	A A	A A	A A	A A	A A	A A	A A	A A	A A	A A	A A	A A	0 0	A A
720	6.99	121558	A 301	RDP2	tropical-japonica	66640ece.0	0 0	B B	B B	A A	0 0	A A	A A	B B	A A	A A	A A	A A	A A	A A	B B	A A	B A	0 0	B B	A A	A A	B B	0 0	A A	A A	B B	B B	A A	A A	B B	B B	A A	A A	A A	A A	A A	A A	A A	A A	B B	A A	0 0	A A
721	7.13	121675	NILO 3 B	RDP2	admixed	2e05f839.0	A A	0 0	A A	0 0	0 0	A A	B B	A A	A A	A A	A A	A A	A A	A A	A A	A A	A A	A A	A A	A A	A A	0 0	A A	A A	A A	B B	A A	A A	A A	A A	A A	A A	A A	A A	A A	A A	A A	A A	A A	A A	A A	B B	A A
722	6.93	121672	MUT IAC 25-44-807	RDP2	tropical-japonica	3f2a659c.0	A A	A A	A A	A A	A A	A A	B A	A A	A A	A A	A A	A A	A A	A A	A A	A A	A A	B B	A A	A A	A A	0 0	A A	A A	A A	B B	A A	A A	A A	A A	A A	A A	A A	0 0	A A	A A	A A	A A	A A	A A	A A	A A	A A
723	5.16	121310	CHIGYUNGDO	RDP2	admixed	2779bcea.0	A A	B A	B B	A A	A A	A A	A A	A A	B B	A A	B B	A A	A A	A A	A A	B B	A A	B B	A A	A A	A A	B B	A A	A A	A A	B B	B B	A A	B B	B B	B B	A A	A A	B B	A A	A A	A A	0 0	A A	0 0	A A	B B	0 0
724	5.8	121341	GBANTE	RDP2	tropical-japonica	a4196842.0	B A	B B	B B	0 0	A A	A A	A A	B B	A A	A A	A A	A A	A A	A A	B B	A A	0 0	A A	B B	A A	A A	B B	B B	A A	A A	B B	B B	A A	A A	B B	B B	A A	A A	A A	A A	A A	A A	A A	A A	0 0	A A	0 0	A A
725	6.84	121744	HD 1-4	RDP2	tropical-japonica	9d1e93a6.0	A A	A A	A A	A A	A A	A A	0 0	A A	A A	A A	A A	A A	A A	A A	A A	A A	A A	0 0	A A	A A	A A	B B	A A	A A	A A	B B	A A	A A	A A	A A	A A	A A	A A	A A	B A	A A	A A	A A	A A	0 0	A A	0 0	A A
726	6.6	121361	IAC 47	RDP2	tropical-japonica	f437902b.0	A A	A A	A A	A A	A A	A A	B A	A A	A A	A A	A A	A A	A A	A A	A A	A A	A A	B B	A A	A A	0 0	0 0	A A	A A	A A	B B	A A	A A	A A	A A	A A	A A	A A	A A	A A	A A	A A	A A	A A	A A	A A	A A	A A
727	5.47	121694	PACHOLINHA	RDP2	tropical-japonica	79ec00de.0	B A	B B	B B	A A	A A	A A	A A	B B	A A	A A	A A	A A	A A	A A	B B	A A	0 0	A A	A A	A A	0 0	B B	0 0	A A	A A	B B	B B	A A	A A	B B	B B	A A	A A	A A	A A	A A	A A	A A	0 0	A A	A A	A A	A A
728	5.52	117593	YANGKUM (RED)	RDP2	admixed-japonica	dd87f5b2.0	A A	B A	B B	0 0	A A	A A	A A	A A	A A	A A	A A	A A	B A	A A	A A	A A	A A	0 0	A A	A A	A A	B B	A A	A A	A A	B B	0 0	A A	A A	B B	B B	A A	A A	A A	A A	A A	A A	A A	A A	A A	A A	B B	A A
729	5.33	121798	NHTA 10	RDP2	admixed-japonica	f292fe0a.0	A A	B A	B B	A A	A A	A A	A A	A A	A A	A A	A A	A A	A A	A A	A A	A A	A A	A A	A A	0 0	0 0	0 0	A A	A A	A A	B B	A A	A A	A A	A A	A A	A A	A A	A A	A A	A A	A A	A A	B A	0 0	A A	0 0	A A
730	4.8	121741	GOGO LEMPAK	RDP2	tropical-japonica	eac6eccb.0	B B	B B	B B	A A	A A	A A	A A	B B	A A	A A	A A	A A	A A	A A	B B	0 0	B B	A A	0 0	A A	A A	B B	B B	A A	A A	B B	B B	A A	A A	B B	B B	A A	A A	A A	A A	A A	A A	A A	A A	B B	A A	B B	A A
731	5.63	121331	DULAR	RDP2	aus	450597f4.0	A A	A A	B B	A A	A A	A A	A A	A A	A A	A A	A A	A A	A A	A A	A A	A A	A A	B B	A A	0 0	A A	0 0	A A	A A	A A	B B	0 0	A A	A A	A A	A A	0 0	A A	A A	A A	A A	A A	A A	B A	0 0	A A	B B	A A
732	6.33	121298	BROWN GORA	RDP2	aus	1ba4a715.0	A A	A A	B B	A A	A A	A A	A A	A A	A A	A A	B A	A A	A A	A A	A A	A A	A A	A A	0 0	B B	A A	B B	A A	A A	0 0	B B	A A	A A	A A	A A	A A	A A	A A	A A	B A	A A	A A	A A	B A	B B	A A	B B	A A
733	5.23	121252	ANDIKULAN	RDP2	aus	a65ecc2d.0	A A	A A	A A	A A	A A	A A	A A	A A	A A	A A	A A	A A	A A	A A	A A	0 0	A A	A A	A A	A A	A A	B B	A A	A A	0 0	A A	A A	A A	A A	A A	A A	A A	A A	A A	A A	A A	A A	A A	A A	0 0	A A	B B	A A
734	5.23	121380	KARUTHA CHEENEDDI	RDP2	aus	2b962329.0	A A	A A	B B	A A	A A	A A	0 0	0 0	A A	A A	A A	A A	A A	A A	B A	A A	A A	A A	A A	B B	A A	B B	A A	A A	A A	B B	A A	A A	A A	0 0	A A	A A	0 0	A A	A A	A A	A A	A A	B B	A A	B B	B B	A A
735	5.43	121186	ARC 11559	RDP2	aus	718e09f3.0	A A	A A	B B	A A	A A	A A	A A	A A	A A	A A	A A	A A	A A	A A	A A	A A	A A	0 0	0 0	B B	A A	0 0	A A	A A	A A	B B	A A	A A	A A	A A	A A	A A	A A	0 0	A A	A A	A A	A A	B B	A A	A A	B B	A A
736	5.05	121185	ARC 10100	RDP2	aus	84cbb57e.0	B A	0 0	B B	A A	A A	A A	A A	B A	0 0	A A	A A	0 0	A A	A A	B A	0 0	0 0	A B	A A	A A	A A	0 0	0 0	A A	B A	B B	0 0	A A	B A	B B	B A	0 0	A A	A A	A A	A A	A A	A A	A A	B B	A A	A A	A A
737	5.4	120872	ARC 15340	RDP2	aus	0a5fbba4.0	B B	A A	B B	A A	A A	A A	A A	A A	A A	A A	A A	B B	A A	A A	B B	A A	B B	B B	B B	A A	A A	B B	B B	A A	A A	B B	B B	A A	A A	B B	B B	A A	A A	A A	A A	A A	A A	A A	A A	A A	A A	B B	A A
738	6.72	121128	SUFAID 246	RDP2	aus	b598fb70.0	A A	A A	B B	A A	B B	A A	A A	A A	0 0	A A	0 0	A A	A A	A A	A A	A A	A A	A A	0 0	B B	A A	A A	A A	A A	B A	B B	A B	A A	A A	A A	0 0	A A	A A	A A	A A	A A	A A	A A	B B	0 0	A A	B B	A A
739	6.27	120864	ANGALAIS	RDP2	aus	7cf3fc60.0	A A	A A	B B	A A	A A	A A	A A	A A	A A	0 0	A A	A A	A A	A A	A A	A A	A A	A A	A A	B B	A A	0 0	A A	A A	A A	B B	A A	A A	A A	A A	A A	A A	A A	0 0	A A	A A	A A	A A	B B	A A	0 0	B B	A A
740	5.42	121134	TAK SUFAID	RDP2	aus	89d2c5a0.0	A A	A A	B B	A A	B B	A A	A A	B A	A A	0 0	A A	A A	A A	A A	A A	A A	A A	B B	0 0	0 0	A A	0 0	A A	A A	A A	0 0	A A	A A	A A	A B	A A	B A	B B	A A	A A	A A	A A	A A	B B	B B	A A	B B	A A
741	5.39	120891	BENAMURI	RDP2	aus	61d7b167.0	B B	0 0	B B	A A	A A	A A	A A	B A	A A	A A	B A	A A	A A	A A	B B	A A	B A	B B	B B	0 0	A A	B B	0 0	A A	A A	B B	B B	A A	0 0	B B	B B	A A	0 0	A A	A A	A A	A A	A A	A A	A A	A A	B B	A A
742	5.65	121036	LALSAITA	RDP2	aus	f523a01d.0	B A	0 0	B B	A A	A A	A A	A A	A A	0 0	A A	B A	B B	A A	A A	B B	A A	B A	B B	B B	B A	A A	0 0	B A	A A	A A	B B	0 0	A A	A A	B B	B B	A A	B B	A A	A A	A A	A A	A A	A A	A A	A A	B B	A A
743	5.37	121058	MOSHUR	RDP2	aus	2bfcbe44.0	B A	0 0	B B	A A	A A	A A	A A	A A	A A	A A	A A	0 0	A A	A A	B B	A A	B B	B B	B B	A A	A A	B B	B B	A A	A A	B B	B B	A A	A A	B B	B B	A A	B B	0 0	A A	A A	A A	A A	A A	A A	A A	B B	A A
744	5.56	120889	BAWOI	RDP2	aus	3445fd21.0	B A	0 0	B B	A A	A A	A A	A A	A A	A A	A A	A A	0 0	A A	A A	B B	A A	B B	B B	B B	A A	A A	B B	B A	A A	A A	B B	B B	A A	A A	B B	B B	A A	A A	A A	A A	A A	A A	A A	A A	A A	A A	B B	A A
745	5.69	117585	117585	RDP2	aus	280a75b5.0	B A	A A	B B	B B	A A	A A	A A	A A	0 0	A A	0 0	A A	A A	A A	B B	A A	B B	B B	B B	B B	A A	B B	A A	B B	B A	B B	B B	A A	0 0	B B	0 0	0 0	A A	A A	A A	A A	A A	A A	A A	0 0	A A	B B	B B
746	4.77	120999	JHUM BEGUNBICHI	RDP2	aus	1ec6c35b.0	A A	0 0	A B	A A	A A	A A	A A	B A	0 0	A A	A A	A A	B B	A A	0 0	A A	B A	B B	B B	B A	A A	B B	A A	A A	B A	B B	B B	A A	0 0	0 0	0 0	0 0	B B	A A	A A	A A	0 0	0 0	A A	B B	A A	B B	A A
747	5.31	121013	KASAPUR	RDP2	aus	90bc17da.0	B A	A A	B B	B B	0 0	A A	A A	A A	A A	A A	A A	A A	A A	A A	B B	A A	0 0	B B	0 0	B A	A A	A A	A A	B B	A A	B B	B B	A A	0 0	B B	B B	A A	A A	A A	A A	A A	A A	A A	A A	0 0	A A	B B	B A
748	5.39	121096	RAKHOIL	RDP2	aus	65329b91.0	B A	0 0	B B	A A	0 0	A A	A A	A A	0 0	A A	0 0	0 0	A A	A A	B A	A A	0 0	0 0	B B	A A	A A	0 0	B A	A A	B A	B B	B B	A A	B A	B B	B B	B A	A A	A A	A A	A A	B A	A A	A A	A A	A A	B B	A A
749	6.79	120858	29 A 2	RDP2	aus	f2091f9a.0	A A	A A	B B	B B	B B	A A	A A	A A	A A	B B	0 0	A A	A A	A A	A A	A A	A A	0 0	0 0	0 0	A A	0 0	A A	A A	A A	B B	A A	A A	A A	A A	0 0	A A	A A	A A	A A	A A	A A	A A	0 0	0 0	A A	B B	A A
750	5.41	120965	HARBHOONDI	RDP2	aus	e069425a.0	A A	A A	B B	A A	A A	A A	A A	A A	0 0	B B	A A	A A	A A	A A	A A	A A	A A	B B	0 0	0 0	A A	B B	A A	A A	A A	B B	A B	A A	A A	A A	0 0	A A	A A	A A	A A	A A	0 0	A A	B B	B B	A A	B B	A A
751	5.01	120899	BOILAN	RDP2	aus	b67e42b8.0	B A	0 0	B B	A A	A A	A A	A A	A A	A A	A A	A A	B B	A A	A A	B B	A A	0 0	B B	B B	A A	A A	0 0	B B	A A	B A	B B	B B	A A	A A	B B	B B	0 0	A A	0 0	B A	A A	A A	A A	A A	0 0	A A	B B	A A
752	6.61	120903	BR IRGA 409	RDP2	indica	e335d59d.0	A A	A A	B B	A A	A A	A A	A A	A A	0 0	A A	B B	A A	A A	A A	A A	B B	A A	A B	A A	0 0	A A	B B	A A	A A	A A	B B	B B	A A	B B	B B	B B	A A	0 0	B B	A A	A A	A A	B B	A A	B B	A A	B B	B B
753	5.08	120974	HUO SHAO TZU WU CHAN	RDP2	indica	d4f79343.0	A A	A A	A A	A A	B B	A A	A A	A A	0 0	A A	0 0	A A	A A	A A	A A	B B	A A	B B	A A	A A	A A	0 0	A A	A A	A A	A A	A A	A A	A A	A B	0 0	A A	0 0	B A	A A	A A	B B	A A	A A	A A	0 0	B B	A A
754	5.28	121039	LIEN CHAN SHA PU TSAN	RDP2	indica	5325e87e.0	A A	A A	A A	A A	A A	A A	A A	A A	A A	A A	A A	A A	A A	A A	A A	B B	A A	A A	A A	A A	A A	0 0	A A	A A	A A	A A	A A	A A	A A	A A	A A	A A	A A	B A	A A	A A	B B	A A	A A	0 0	A A	B B	A A
755	6.89	121088	PITIPO	RDP2	indica	f276895c.0	A A	A A	B B	A A	A A	A A	A A	A A	0 0	A A	0 0	A A	A A	A A	A A	A A	A A	B B	0 0	A A	A A	B B	A A	A A	A A	B B	B B	A A	B B	B B	0 0	A A	0 0	B B	A A	B A	A A	B B	A A	0 0	A A	B B	B B
756	6.62	121608	CR 762022	RDP2	indica	e2799ba2.0	A A	A A	B B	A A	A A	A A	A A	A A	B B	A A	B B	A A	A A	A A	A A	B B	A A	A A	0 0	A A	A A	B B	A A	A A	A A	B B	B B	A A	B B	B B	B B	A A	B B	B B	A A	A A	0 0	B B	A A	0 0	A A	B B	B B
757	5.58	121261	ARC 14280	RDP2	indica	63bfa532.0	A A	A A	B B	A A	0 0	A A	A A	B A	B B	0 0	0 0	A A	A A	0 0	0 0	A A	A A	A A	A A	A A	A A	B B	A A	A A	0 0	B B	B B	A A	B B	B B	B B	A A	A A	B B	A A	A A	A A	0 0	A A	0 0	0 0	B B	B A
758	5.15	121411	LI CHUAN DA BAI GU	RDP2	indica	3728a9ec.0	A A	A A	A A	A A	A A	A A	A A	0 0	B B	A A	A A	A A	A A	A A	A A	A A	A A	A A	A A	A A	A A	B B	A A	A A	0 0	A B	A A	A A	A A	A B	A A	A A	B B	B A	A A	A A	A A	A A	A A	0 0	0 0	B B	A A
759	6.79	121320	CT 6946-9-1-2-M-1P	RDP2	admixed	00df5fd9.0	A A	A A	B B	A A	A A	A A	A A	A A	B B	0 0	B B	A A	A A	A A	A A	A A	A A	A A	A A	A A	A A	B B	A A	A A	A A	B B	B B	A A	0 0	B B	B B	A A	0 0	B B	A A	A A	A A	B A	A A	0 0	A A	B B	B B
760	5.51	121627	LUMBINI	RDP2	indica	96ebe5d3.0	B A	0 0	B B	A A	A A	A A	A A	A A	A A	A A	A A	0 0	A A	A A	B B	A A	B B	A A	B B	A A	A A	B B	B B	A A	A A	B B	A B	A A	A A	B B	B B	A A	A A	A A	A A	A A	A A	A A	A A	0 0	A A	B B	A A
761	5.74	121410	LG 2	RDP2	tropical-japonica	470f6231.0	A A	A A	B B	A A	A A	A A	B A	A A	A A	A A	A A	A A	A A	0 0	A A	A A	A A	0 0	A A	0 0	A A	0 0	A A	A A	0 0	B B	A B	A A	A A	A A	A A	A A	A A	0 0	A A	A A	A A	A A	B B	0 0	A A	B B	A A
762	5.29	121398	KULOB	RDP2	tropical-japonica	7578b606.0	B A	B B	B B	A A	A A	A A	A A	B B	A A	A A	A A	A A	A A	B B	B B	A A	B B	B B	B B	0 0	A A	B B	B A	A A	A A	B B	B B	A A	A A	B B	B B	A A	A A	0 0	A A	A A	0 0	A A	A A	A A	A A	B B	A A
763	6.99	121683	SR 26 B	RDP2	indica	5dc70773.0	A A	A A	A A	A A	0 0	A A	B B	A A	A A	A A	A A	A A	A A	A A	A A	0 0	A A	B B	A A	A A	A A	0 0	A A	A A	A A	B B	A A	A A	A A	A A	A A	A A	A A	0 0	A A	A A	A A	A A	A A	A A	A A	B B	A A
764	5.58	121306	CAMPO	RDP2	aromatic	2662c501.0	A A	A A	A A	0 0	0 0	A A	A A	A A	0 0	A A	A A	A A	A A	0 0	A A	A A	A A	B B	0 0	A A	A A	0 0	A A	A A	B A	A B	A A	A A	A A	A B	A A	A A	A A	A A	A A	A A	A A	A A	A A	B B	A A	0 0	A A
765	4.63	121660	CABOYO	RDP2	indica	222c529f.0	A A	A A	B B	A A	A A	A A	A A	A A	B B	A A	B B	A A	A A	A A	A A	B B	A A	A A	A A	A A	A A	B B	A A	A A	A A	B B	B B	A A	B B	B B	B B	A A	0 0	B B	A A	A A	A A	B B	A A	A A	A A	B B	B B
766	6.93	121349	HD 20	RDP2	indica	a015f601.0	A A	A A	B B	A A	A A	A A	A A	0 0	B B	A A	0 0	A A	A A	A A	A A	A A	A A	B B	A A	B A	A A	B B	A A	A A	A A	B B	B B	A A	0 0	B B	B B	B A	0 0	B B	A A	A A	A A	B B	A A	0 0	A A	B B	B B
767	5.05	121929	PL 20	RDP2	indica	2aee3efb.0	A A	A A	A A	A A	A A	A A	A A	A A	A A	A A	A A	A A	A A	A A	A A	A A	A A	B B	A A	A A	A A	0 0	A A	A A	A A	A A	A A	A A	B B	A A	A A	A A	A A	B A	A A	A A	A A	A A	A A	A A	A A	B B	A A
768	6.92	121647	VARIETY N	RDP2	indica	149bf2cd.0	A A	A A	B B	A A	A A	A A	A A	A A	0 0	B B	B A	A A	A A	A A	A A	A A	A A	B B	A A	A A	A A	B B	A A	A A	A A	B B	0 0	A A	B B	B B	B B	A A	0 0	B B	A A	A A	A A	B A	A A	A A	A A	B B	B B
769	5.45	121515	SZIMAI	RDP2	indica	6fb127b9.0	A A	A A	B B	A A	0 0	A A	A A	A A	B B	0 0	B B	A A	A A	A A	A A	A A	A A	B B	B B	A A	A A	B B	A A	A A	A A	B B	B B	A A	B B	B B	0 0	A A	0 0	B B	A A	A A	A A	B A	A A	A A	A A	B B	B A
770	5.66	121586	WIR 617	RDP2	temperate-japonica	ca2d28f0.0	A A	A A	A A	A A	A A	A A	A A	A A	A A	A A	A A	A A	A A	A A	A A	A A	A A	A B	A A	A A	A A	B B	A A	A A	A A	B B	A A	A A	A A	A A	A A	A A	0 0	0 0	A A	A A	A A	A A	A A	A A	0 0	B B	A A
771	6.96	121362	IMPROVED BLUEBONNET	RDP2	tropical-japonica	de55def7.0	B A	B B	B B	A A	0 0	A A	A A	B B	A A	0 0	A A	A A	A A	A A	B B	A A	B B	0 0	A A	A A	A A	B B	B B	A A	A A	B B	B B	A A	A A	B B	B B	A A	A A	B A	A A	A A	A A	A A	A A	A A	A A	A A	A A
772	6.94	121569	L 201	RDP2	tropical-japonica	cd9a7003.0	B A	B B	B B	A A	A A	A A	A A	B B	A A	A A	A A	A A	A A	A A	B B	A A	B B	A A	B B	A A	A A	B B	B B	A A	A A	B B	B B	A A	A A	B B	B B	A A	A A	A A	A A	A A	A A	A A	A A	A A	A A	0 0	A A
773	6.65	121191	AZMIL 85	RDP2	tropical-japonica	f6f7a2af.0	B A	B B	B B	A A	A A	A A	A A	B B	A A	A A	A A	A A	A A	A A	B B	A A	A A	A A	0 0	0 0	A A	B B	B A	A A	A A	B B	B B	A A	A A	B B	B B	A A	B B	B A	A A	A A	A A	A A	B A	A A	0 0	B B	A A
774	6.7	121609	CT 6748-8-CA-17	RDP2	admixed-japonica	37b04b0e.0	A A	A A	A A	A A	A A	0 0	B A	A A	A A	A A	A A	A A	A A	A A	A A	A A	A A	A A	A A	A A	A A	B B	A A	A A	A A	B B	A A	A A	A A	A A	A A	A A	A A	A A	A A	A A	A A	A A	A A	A A	A A	0 0	A A
775	5.48	121196	DUANG OJOY	RDP2	tropical-japonica	3b8476cc.0	A A	0 0	B B	A A	A A	A A	A A	A A	A A	B B	0 0	A A	A A	A A	A A	A A	A A	A A	A A	B B	A A	B B	A A	A A	A A	B B	A A	A A	A A	A A	A A	A A	A A	0 0	A A	A A	A A	A A	A A	0 0	A A	0 0	A A
776	5.43	121521	TA SHUA	RDP2	indica	c8fc9010.0	A A	A A	B B	A A	0 0	A A	A A	A A	B B	A A	B B	A A	A A	A A	A A	A A	A A	B B	A A	A A	A A	B B	A A	A A	A A	B B	B B	A A	B B	B B	B B	A A	A A	B B	A A	A A	A A	B B	A A	A A	A A	B B	B B
777	5.78	121650	WU BAI LI	RDP2	indica	0222c8da.0	A A	A A	B B	A A	A A	A A	A A	0 0	0 0	A A	B B	A A	A A	A A	A A	0 0	A A	A A	A A	A A	A A	B B	A A	A A	A A	B B	B B	A A	B B	B B	B B	B A	0 0	B B	A A	A A	A A	B A	A A	A A	A A	B B	B A
778	7.06	120988	IR 77384-12-35-3-12-1-B	RDP2	indica	fd96414a.0	A A	A A	B B	A A	A A	A A	B A	A A	B B	0 0	B B	A A	A A	A A	A A	A A	A A	A A	A A	A A	A A	B B	A A	A A	A A	B B	B B	A A	B B	B B	B B	A A	0 0	B B	A A	A A	A A	B A	A A	A A	A A	B B	B B
779	7	121237	DA 29 (SR 26 B)	RDP2	indica	11b25cca.0	A A	A A	A A	A A	A A	A A	B B	B A	A A	0 0	A A	A A	A A	0 0	A A	B B	A A	B B	B B	A A	A A	A A	A A	A A	A A	B B	A A	A A	A A	A A	A A	A A	A A	B A	A A	A A	A A	A A	A A	0 0	A A	B B	A A
780	5.73	120892	BG 301	RDP2	indica	747c3445.0	A A	A A	B B	A A	A A	A A	A A	B A	0 0	0 0	B B	A A	A A	A A	0 0	A A	A A	B B	0 0	A A	A A	B B	A A	A A	A A	B B	0 0	A A	B B	B B	B B	A A	0 0	B B	A A	A A	A A	0 0	A A	A A	A A	B B	B B
781	5.49	120862	AN QING ZAO	RDP2	indica	7f0e7041.0	A A	A A	A A	0 0	A A	0 0	A A	A A	0 0	A A	0 0	A A	A A	A A	A A	A A	A A	B B	A A	A A	A A	0 0	A A	A A	A A	A A	A A	A A	A A	A A	A A	A A	A A	A A	A A	A A	B B	A A	A A	0 0	A A	B B	A A
782	6.65	121124	SOMIMADAMO	RDP2	indica	a7ba1ad9.0	A A	A A	A A	A A	0 0	B B	B A	A A	A A	A A	A A	A A	A A	A A	A A	B B	A A	A B	A A	A A	A A	B B	A A	A A	A A	B B	A B	A A	0 0	A A	A A	A A	A A	A A	A A	A A	A A	A A	A A	A A	A A	B B	A A
783	5.02	121420	MAHSURI	RDP2	indica	44510ad9.0	A A	A A	B B	A A	A A	A A	A A	0 0	B B	A A	0 0	A A	A A	A A	A A	A A	A A	B B	0 0	A A	A A	B B	A A	A A	A A	B B	B B	A A	B B	B B	0 0	A A	A A	B B	A A	A A	A A	0 0	A A	0 0	A A	B B	B B
784	6.85	120977	ICTA POLOCHIC	RDP2	indica	27aa24f8.0	A A	A A	B B	A A	A A	A A	0 0	B A	A A	A A	B B	A A	A A	A A	A A	A A	A A	B B	A A	A A	A A	B B	A A	A A	A A	B B	B B	A A	0 0	B B	B B	0 0	A A	B B	A A	A A	A A	B A	A A	0 0	A A	B B	B A
785	5.47	121136	TELOVOLANA	RDP2	admixed-indica	a0c41ad0.0	A A	A A	B B	A A	0 0	0 0	A A	0 0	0 0	A A	A A	A A	A A	A A	A A	A A	A A	B B	0 0	B B	A A	0 0	A A	A A	A A	B B	A A	A A	A A	A A	A A	A A	A A	A A	A A	A A	0 0	A A	B B	A A	A A	B B	A A
786	6.8	121359	IAC 164	RDP2	tropical-japonica	05b4c5f5.0	A A	B A	A A	A A	0 0	A A	A A	0 0	A A	A A	0 0	A A	A A	A A	A A	A A	A A	B B	A A	A A	A A	0 0	A A	A A	A A	B B	A A	A A	A A	A A	A A	A A	A A	A A	A A	A A	A A	A A	A A	B B	0 0	0 0	A A
787	5.62	121290	BOSSA	RDP2	tropical-japonica	538f034b.0	A A	B A	A A	A A	A A	0 0	0 0	0 0	A A	0 0	B B	A A	A A	B B	0 0	A A	A A	A B	A A	A A	A A	0 0	A A	A A	A A	B B	A A	A A	A A	0 0	A A	A A	A A	A A	A A	A A	0 0	A A	B A	0 0	A A	0 0	A A
788	6.81	121735	EARLY MUTANT IAC 165	RDP2	tropical-japonica	afaa60ca.0	A A	0 0	A A	0 0	A A	A A	B A	0 0	A A	0 0	A A	A A	A A	A A	A A	A A	A A	B B	B B	A A	A A	0 0	A A	A A	A A	B B	A A	A A	A A	A A	A A	0 0	A A	B A	A A	A A	A A	A A	B A	0 0	A A	A A	A A
789	6.59	121706	ARAGUAIA	RDP2	tropical-japonica	d4e5155a.0	B A	B B	B B	A A	A A	A A	A A	B B	A A	A A	A A	A A	A A	B B	B B	A A	B B	A A	A A	A A	A A	B B	B B	A A	A A	B B	B B	A A	A A	B B	B B	A A	A A	A A	A A	A A	A A	A A	A A	B B	0 0	0 0	A A
790	5.81	121462	P 660	RDP2	admixed-indica	ac6f5be2.0	A A	A A	B B	A A	B B	A A	A A	0 0	0 0	A A	A A	A A	A A	A A	0 0	A A	A A	0 0	A A	B B	A A	B B	A A	A A	B A	B B	A A	A A	A A	A A	A A	0 0	A A	A A	A A	A A	A A	A A	B B	0 0	A A	B B	A A
791	5.46	121605	CHANDARHAT	RDP2	aus	1e5e8456.0	B A	0 0	B B	A A	A A	A A	A A	A A	A A	0 0	A A	B B	A A	A A	0 0	A A	0 0	B B	B B	0 0	A A	B B	B A	A A	A A	B B	B B	A A	A A	B B	B A	B A	A A	A A	A A	A A	A A	A A	A A	A A	B B	B B	A A
792	5.29	121560	BHADOIA 685	RDP2	indica	ab4a346a.0	A A	A A	B B	A A	B B	A A	A A	0 0	B B	A A	B B	A A	A A	A A	A A	A A	A A	B B	A A	0 0	A A	B B	A A	A A	A A	B B	B B	A A	B B	B B	B B	A A	A A	B B	A A	A A	0 0	0 0	A A	A A	A A	B B	B B
793	5.69	121335	ETYM	RDP2	aus	add976cd.0	A A	A A	B B	A A	A A	A A	A A	0 0	0 0	A A	B A	A A	A A	A A	A A	A A	A A	B B	0 0	0 0	A A	0 0	A A	A A	B B	B B	A A	A A	A A	A A	A A	A A	A A	A A	A A	A A	A A	A A	B B	0 0	A A	B B	A A
794	5.37	120888	BAULAN	RDP2	aus	77bec15a.0	B A	0 0	B B	A A	0 0	A A	B A	A A	A A	A A	A A	B B	A A	A A	B B	A A	0 0	B B	B B	A A	A A	0 0	B B	A A	A A	B B	B B	A A	A A	B B	B B	A A	B B	A A	A A	A A	0 0	A A	A A	A A	0 0	B B	A A
795	6.4	120953	FULKATI	RDP2	aus	520f2474.0	A A	0 0	A B	A A	A A	A A	A A	A A	A A	A A	A A	A A	B B	A A	0 0	A A	B A	B B	B B	A A	A A	B B	0 0	A A	A A	B B	B B	B A	0 0	A B	B B	B B	A A	0 0	A A	A A	A A	B B	A A	A A	0 0	B B	A A
796	5.5	121067	NCS 160	RDP2	aus	910177dc.0	0 0	A A	B B	B B	0 0	A A	A A	A A	A A	A A	0 0	A A	A A	A A	B B	A A	B B	0 0	B B	B A	A A	B B	0 0	B B	A A	B B	0 0	A A	A A	B B	B A	B A	0 0	A A	A A	0 0	0 0	A A	A A	A A	A A	B B	B A
797	5.2	121108	SAFED MACAN	RDP2	aus	c4b1ffcf.0	B A	0 0	B B	A A	0 0	A A	A A	0 0	A A	A A	A A	B B	A A	A A	B A	A A	B B	B B	A A	A A	A A	A A	B B	A A	A A	B B	0 0	0 0	A A	B B	B B	B A	A A	A A	A A	A A	A A	A A	A A	A A	B B	B B	A A
798	6.63	121123	SOLOI	RDP2	aus	166fad80.0	A A	A A	B B	A A	A A	A A	A A	A A	A A	A A	A A	A A	A A	A A	A A	A A	A A	B B	0 0	B B	A A	B B	A A	A A	A A	B B	A A	A A	A A	A A	A A	A A	A A	A A	A A	A A	A A	A A	B B	B B	A A	B B	A A
799	5.31	121000	JHUM FULBADAM	RDP2	aus	2bca2f34.0	0 0	0 0	B B	A A	A A	A A	A A	A A	A A	A A	A A	B B	A A	A A	B B	A A	B B	B B	B B	A A	A A	B B	B B	A A	B A	B B	B B	B A	A A	B B	B B	A A	A A	A A	A A	A A	A A	A A	A A	A A	A A	B B	A A
800	5.34	121056	MIKOTCHU	RDP2	aus	9651d67d.0	B A	A A	B B	0 0	B B	A A	A A	B B	A A	A A	A A	0 0	A A	A A	B B	A A	B B	A A	0 0	A A	A A	0 0	B B	A A	A A	B B	B B	A A	A A	B B	B B	A A	A A	0 0	A A	B A	A A	A A	A A	A A	A A	B B	A A
801	5.76	121174	SATHRA 278	RDP2	aus	740ad2ae.0	A A	A A	B B	A A	A A	A A	A A	0 0	A A	A A	A A	B A	A A	A A	B A	A A	A A	A A	A A	B B	A A	A A	A A	A A	A A	B B	A A	A A	A A	A B	A A	0 0	A A	A A	A A	A A	A A	A A	B B	B B	A A	B B	A A
802	5.68	121150	URYEE BOOTA	RDP2	aus	d64eaed2.0	B A	0 0	B B	A A	A A	A A	A A	A A	0 0	A A	0 0	B B	A A	A A	B A	A A	0 0	B B	B B	0 0	A A	0 0	B B	A A	A A	B B	B B	A A	A A	B B	B B	0 0	A A	A A	A A	0 0	A A	A A	A A	B B	A A	B B	A A
803	5.52	120954	GADRA	RDP2	aus	6867d380.0	A A	A A	B B	A A	A A	A A	A A	A A	A A	B B	0 0	A A	A A	A A	A A	A A	A A	A B	0 0	B B	A A	B B	A A	A A	A A	B B	A A	A A	A A	A B	A A	A A	0 0	A A	A A	A A	A A	A A	B B	0 0	A A	B B	A A
804	5.41	121004	KAL SHONI	RDP2	aus	9a5569b2.0	B A	0 0	B B	0 0	A A	A A	B A	A A	A A	A A	A A	0 0	A A	A A	B B	A A	0 0	B B	B B	0 0	A A	0 0	0 0	A A	A A	B B	B B	A A	0 0	B B	B B	B A	0 0	A A	A A	A A	A A	A A	A A	0 0	B B	B B	A A
805	6.23	121135	TAOTHABI	RDP2	aus	ce24c687.0	B B	0 0	B B	A A	A A	A A	A A	A A	A A	A A	A A	B B	A A	A A	B B	A A	B B	B B	B B	A A	A A	B B	B B	A A	A A	B B	B B	A A	A A	B B	0 0	A A	0 0	A A	A A	A A	0 0	A A	A A	0 0	0 0	B B	A A
806	6.28	121112	SANTHI SUFAID 207	RDP2	aus	0ac8b40d.0	A A	0 0	B B	0 0	0 0	A A	A A	0 0	A A	A A	A A	A A	A A	A A	B B	A A	B B	0 0	A A	A A	A A	B B	B B	A A	A A	B B	0 0	A A	A A	B B	0 0	0 0	A A	A A	A A	A A	A A	A A	A A	0 0	A A	B B	A A
807	7.05	120905	CAMPONI SML	RDP2	indica	b961cc90.0	A A	A A	B B	A A	A A	A A	A A	A A	B B	0 0	B B	A A	A A	A A	A A	A A	A A	0 0	B B	A A	A A	B B	A A	A A	A A	B B	B B	A A	B B	B B	B B	0 0	A A	B B	A A	A A	A A	B B	A A	0 0	A A	B B	B B
808	5.43	120930	DEVAREDDIRI	RDP2	indica	e42dd51d.0	B A	0 0	B B	A A	A A	0 0	A A	A A	A A	A A	A A	0 0	A A	A A	B B	A A	B B	A A	0 0	0 0	A A	B B	B B	A A	A A	B B	B B	A A	A A	B B	B B	A A	B B	A A	A A	A A	0 0	A A	A A	B B	A A	B B	A A
809	5.28	121082	PERUM KARUPPAN	RDP2	indica	911f856a.0	A A	A A	B B	A A	0 0	A A	A A	A A	B B	B B	B A	A A	A A	A A	A A	A A	A A	B B	A A	A A	A A	B B	A A	A A	A A	B B	A A	A A	B B	B B	B A	A A	0 0	B B	A A	A A	A A	B B	A A	A A	A A	B B	B B
810	5.79	121291	BOTOHAVANA	RDP2	admixed-indica	42e96229.0	A A	A A	B B	A A	0 0	B B	A A	0 0	B B	A A	B B	A A	A A	0 0	0 0	A A	A A	B B	B B	A A	A A	B B	A A	A A	A A	B B	B B	A A	B A	B B	B B	A A	A A	B B	A A	A A	A A	B B	A A	0 0	A A	B B	B A
811	5.77	121343	GHARIBE	RDP2	admixed	13c6ec1f.0	A A	A A	A A	A A	0 0	A A	A A	A A	A A	A A	0 0	A A	A A	A A	A A	A A	A A	A A	A A	A A	A A	A A	A A	A A	A A	A A	0 0	A A	A A	A A	A A	A A	A A	B A	A A	A A	A A	A A	A A	A A	0 0	A A	A A
812	5.23	121545	WIR 2824	RDP2	admixed	53e1db9a.0	A A	A A	A A	A A	0 0	A A	A A	A A	A A	A A	A A	A A	A A	A A	A A	A A	A A	A B	A A	A A	A A	0 0	A A	A A	A A	A A	A A	A A	A A	A A	A A	A A	A A	0 0	A A	A A	A A	A A	A A	A A	A A	A A	A A
813	5.75	121370	JANTROCEROS KORN	RDP2	temperate-japonica	feb86631.0	A A	A A	A A	0 0	A A	A A	A A	A A	A A	A A	A A	A A	A A	A A	A A	A A	A A	A A	A A	A A	A A	0 0	A A	A A	A A	B B	A A	A A	A A	A A	A A	A A	A A	A A	A A	A A	A A	A A	A A	A A	A A	0 0	A A
814	5.72	121530	TZJAO BU ZSCHI	RDP2	temperate-japonica	0e503408.0	A A	A A	A A	A A	A A	A A	A A	A A	A A	A A	A A	A A	A A	A A	A A	A A	A A	A A	A A	A A	A A	0 0	A A	A A	A A	B B	A A	A A	A A	A A	A A	A A	A A	A A	A A	A A	A A	A A	A A	A A	B B	A A	A A
815	4.73	121566	HEUINDADAK	RDP2	temperate-japonica	e7f60923.0	A A	A A	A A	A A	A A	A A	A A	A A	A A	A A	A A	A A	A A	A A	A A	A A	A A	A A	A A	A A	A A	0 0	A A	A A	A A	A A	A A	A A	A A	A A	A A	A A	A A	A A	A A	A A	A A	A A	A A	0 0	A A	A A	A A
816	5.6	121199	DUMJA KAAP	RDP2	admixed	225401ad.0	A A	A A	A A	A A	0 0	0 0	A A	A A	A A	A A	A A	A A	A A	A A	A A	A A	A A	0 0	A A	A A	A A	0 0	A A	A A	A A	A A	A A	A A	A A	A A	A A	A A	A A	A A	A A	A A	B B	A A	A A	A A	A A	A A	A A
817	5.82	121240	280	RDP2	tropical-japonica	744e9c3f.0	0 0	B B	B B	A A	A A	A A	A A	B B	A A	A A	A A	A A	A A	A A	B B	A A	B B	0 0	B B	A A	A A	B B	B B	A A	A A	B B	B B	A A	A A	B B	B B	A A	A A	B A	A A	A A	A A	A A	A A	0 0	A A	0 0	A A
818	5.77	121428	MAT MERAH	RDP2	tropical-japonica	f9c63410.0	B A	B B	B B	A A	0 0	A A	A A	B B	A A	A A	A A	A A	A A	A A	B B	A A	B A	B B	0 0	A A	0 0	0 0	B B	A A	A A	B B	B B	A A	A A	B B	B B	A A	0 0	A A	A A	A A	A A	A A	A A	0 0	A A	0 0	A A
819	7.07	121686	WC 4419	RDP2	tropical-japonica	e5b216b3.0	B B	B B	B B	A A	A A	A A	A A	B B	A A	A A	A A	A A	A A	0 0	B B	A A	B B	A A	B B	A A	A A	B B	B A	B A	A A	B B	B B	A A	A A	B B	0 0	A A	B B	A A	A A	A A	A A	A A	A A	A A	A A	A A	A A
820	5.22	121897	ASE BULO	RDP2	admixed	18484bd4.0	B B	B B	B B	A A	A A	A A	A A	B B	A A	A A	A A	A A	A A	0 0	B B	A A	B B	A A	0 0	A A	A A	B B	B A	A A	B A	B B	B B	A A	0 0	B B	B A	A A	A A	A A	A A	A A	A A	A A	A A	B B	A A	0 0	A A
821	5.31	121227	TUNGHWANPEI	RDP2	indica	64f24c90.0	A A	A A	B B	A A	A A	B B	A A	A A	B B	A A	B B	A A	A A	A A	A A	A A	A A	B B	A A	A A	A A	B B	A A	A A	A A	B B	B B	A A	B B	B B	B B	A A	B B	B B	A A	A A	A A	B A	A A	0 0	0 0	B B	B B
822	5.4	121313	CI 7387-1	RDP2	indica	9cbb223a.0	A A	A A	B B	A A	A A	A A	A A	0 0	0 0	0 0	B B	A A	A A	A A	A A	0 0	A A	A A	A A	B B	A A	B B	B A	A A	A A	B B	B B	A A	B B	B B	B B	A A	0 0	B B	A A	0 0	A A	B A	A A	B B	A A	B B	B B
823	5.55	121528	TUO TUO HUANG	RDP2	indica	0bcf4fb2.0	A A	A A	B B	A A	A A	A A	A A	0 0	B B	A A	B B	A A	A A	A A	A A	A A	A A	0 0	0 0	0 0	A A	B B	A A	A A	A A	B B	B B	A A	B B	B B	0 0	A A	A A	B B	A A	A A	A A	B B	A A	A A	A A	B B	B B
824	5.55	121564	ER MO ZHAN	RDP2	admixed-indica	a25e989b.0	A A	A A	A B	A A	0 0	A A	A A	A A	A A	A A	A A	A A	B B	A A	B A	A A	B A	A A	0 0	A A	A A	B B	B A	A A	A A	B B	B B	A A	A A	A B	B B	A A	A A	A A	A A	A A	A A	0 0	A A	A A	A A	B B	A A
825	5.8	121236	JC 93	RDP2	indica	fd9d3be2.0	A A	A A	B B	A A	0 0	0 0	A A	A A	B B	A A	0 0	A A	A A	A A	A A	A A	A A	0 0	A A	A A	A A	B B	A A	A A	A A	B B	B B	A A	0 0	B B	B B	A A	0 0	B B	A A	0 0	B A	B B	A A	0 0	A A	B B	0 0
826	5.4	121253	ARC 10411	RDP2	indica	f7e1ce6e.0	A A	A A	B B	A A	A A	A A	A A	A A	B B	A A	B B	A A	A A	A A	A A	A A	A A	B B	A A	A A	A A	B B	A A	A A	A A	B B	B B	A A	B B	B B	B B	A A	0 0	B B	A A	A A	A A	B B	A A	A A	A A	0 0	B B
827	6.33	121254	ARC 10443	RDP2	indica	910bc82b.0	A A	A A	B B	A A	A A	0 0	A A	A A	0 0	A A	B B	A A	A A	A A	A A	A A	A A	B B	A A	A A	A A	A A	A A	A A	A A	B B	B B	A A	B B	B B	B B	A A	0 0	B B	A A	A A	0 0	B B	A A	A A	A A	B B	B A
828	5.79	121263	ARC 15027	RDP2	indica	cc8e7019.0	B A	A A	B B	A A	A A	A A	A A	A A	B B	A A	B B	A A	A A	A A	A A	A A	A A	B B	A A	A A	A A	B B	A A	A A	A A	B B	B B	A A	B B	B B	B B	A A	0 0	B B	B A	A A	0 0	B A	A A	0 0	A A	B B	B B
829	5.24	121597	ARC 14500	RDP2	indica	9e44e293.0	A A	A A	B B	A A	A A	A A	A A	A A	B B	A A	B B	A A	A A	A A	0 0	A A	A A	B B	A A	A A	A A	B B	A A	A A	A A	B B	B B	A A	B B	B B	B B	A A	0 0	B B	A A	A A	A A	0 0	A A	0 0	A A	B B	B B
830	4.69	121400	KURUWEE	RDP2	indica	1b0049fa.0	A A	A A	A A	A A	A A	A A	A A	A A	A A	A A	A A	A A	A A	A A	A A	0 0	A A	B B	B B	A A	A A	B B	A A	A A	A A	A A	A A	A A	0 0	A A	0 0	A A	A A	A A	A A	A A	A A	A A	A A	0 0	A A	B B	A A
831	5.74	121634	POONAGARI PERUMAL	RDP2	indica	3e2c5931.0	A A	0 0	A B	A A	A A	A A	A A	A A	B B	A A	A A	A A	B B	A A	B B	A A	B B	B B	B B	A A	A A	B B	B B	A A	A A	B B	B B	B A	A A	0 0	B B	0 0	A A	A A	A A	A A	A A	B B	A A	A A	A A	B B	A A
832	5.58	121892	TIKKIRISAMBA	RDP2	indica	5d627b54.0	A A	A A	B B	A A	A A	A A	A A	A A	0 0	A A	B B	A A	A A	A A	A A	A A	A A	B B	A A	A A	A A	B B	A A	A A	A A	B B	B B	A A	B B	B B	B B	A A	0 0	B B	A A	A A	A A	B B	A A	0 0	A A	B B	B A
833	5.7	121604	CAU HAI PHONG	RDP2	indica	cbd8bb9a.0	A A	0 0	A B	0 0	A A	A A	A A	A A	A A	B B	0 0	A A	B B	A A	B B	A A	B B	B B	B B	A A	A A	B B	B B	A A	A A	B B	B B	B A	0 0	0 0	B B	B B	A A	A A	A A	A A	A A	B B	A A	0 0	A A	B B	A A
834	5.12	121520	TARRA 140	RDP2	temperate-japonica	78eec49e.0	B A	A A	A A	A A	0 0	0 0	A A	A A	A A	A A	A A	A A	A A	A A	A A	A A	A A	A A	A A	A A	A A	0 0	A A	A A	A A	B B	A A	A A	A A	A A	A A	A A	A A	A A	A A	B B	0 0	A A	A A	A A	A A	A A	A A
835	6.54	121934	SPTLR 7201-PRE 26-2-GM-4	RDP2	indica	4ab24252.0	A A	A A	B B	B B	B B	A A	A A	A A	B B	A A	0 0	A A	A A	A A	A A	0 0	A A	B B	A A	A A	A A	B B	A A	A A	A A	B B	B B	A A	B B	B B	B B	A A	0 0	B B	A A	A A	A A	B A	A A	A A	A A	B B	B A
836	5.54	121941	YN 2484-507-21	RDP2	indica	c52e90d8.0	A A	A A	B B	0 0	A A	0 0	A A	A A	0 0	A A	B B	A A	A A	0 0	A A	A A	A A	A A	0 0	A A	A A	B B	A A	A A	A A	B B	B B	A A	B B	B B	B B	A A	0 0	B B	A A	A A	A A	B B	A A	A A	A A	B B	B A
837	5.51	121630	NOVA 66	RDP2	admixed-japonica	f200c53c.0	A A	0 0	A A	B B	0 0	0 0	A A	A A	A A	A A	A A	A A	A A	A A	A A	A A	A A	A A	A A	A A	A A	B B	A A	A A	A A	B B	A A	A A	A A	A A	A A	A A	A A	A A	A A	B B	0 0	A A	A A	A A	A A	0 0	A A
838	6.46	NSFTV87	Keriting_Tingii	RDP1	admixed-japonica	64fa0112.0	A A	A A	B B	B B	A A	A A	A A	A A	A A	0 0	A A	A A	0 0	B B	A A	A A	A A	A A	A A	A A	A A	B B	A A	A A	A A	B B	B B	A A	A A	B B	B B	A A	A A	A A	A A	A A	A A	A A	A A	A A	A A	B B	A A
839	5.75	NSFTV96	KU115	RDP1	tropical-japonica	32a6808e.0	A A	0 0	A A	0 0	A A	A A	B A	A A	A A	0 0	A A	A A	A A	A A	A A	A A	A A	A A	A A	A A	A A	B B	A A	A A	A A	B B	A A	A A	A A	A A	A A	A A	A A	0 0	A A	A A	A A	A A	A A	A A	A A	0 0	A A
840	6.45	NSFTV100	Lacrosse	RDP1	admixed-japonica	1f10be3d.0	A A	A A	A A	A A	A A	A A	A A	A A	0 0	B B	A A	A A	A A	A A	A A	A A	A A	A A	A A	A A	A A	B B	A A	A A	A A	B B	A A	A A	A A	A A	A A	A A	A A	A A	A A	B B	0 0	A A	A A	A A	A A	0 0	A A
841	5.23	NSFTV114	Nova	RDP1	admixed-japonica	eac19fb8.0	A A	B A	A A	A A	A A	A A	A A	A A	A A	A A	A A	A A	A A	A A	A A	A A	A A	A A	A A	A A	A A	B B	A A	A A	A A	B B	A A	A A	A A	A A	A A	A A	A A	A A	A A	B B	0 0	A A	A A	A A	A A	0 0	A A
842	6.57	NSFTV140	Saturn	RDP1	tropical-japonica	85551f9c.0	B B	B B	B B	A A	A A	A A	A A	B B	A A	A A	A A	A A	A A	0 0	B B	A A	B B	A A	B B	A A	A A	B B	B B	A A	A A	B B	B B	A A	A A	B B	B B	A A	A A	A A	A A	A A	A A	A A	A A	A A	A A	0 0	A A
843	6.23	NSFTV206	Rojofotsy_738	RDP1	admixed-indica	37249a74.0	A A	A A	B B	A A	A A	A A	A A	A A	A A	A A	A A	A A	A A	A A	A A	A A	A A	B B	A A	B B	A A	B B	A A	A A	0 0	B B	A A	A A	A A	A A	A A	A A	A A	0 0	A A	A A	A A	A A	B B	A A	A A	B B	A A
844	5.67	NSFTV211	Tokyo_Shino_Mochi	RDP1	admixed-japonica	5497b233.0	A A	B A	B B	A A	A A	A A	A A	A A	A A	A A	A A	A A	A A	A A	A A	A A	A A	A A	A A	B B	A A	A A	A A	A A	A A	B B	A A	A A	A A	A A	A A	A A	A A	A A	A A	A A	A A	A A	A A	A A	A A	B B	A A
845	6.61	NSFTV217	YRL-1	RDP1	admixed-japonica	915c0033.0	B B	B B	B B	A A	A A	A A	A A	B B	A A	A A	A A	A A	A A	A A	B B	A A	0 0	A A	B B	A A	A A	B B	0 0	A A	A A	B B	B B	A A	A A	B B	B B	A A	A A	A A	A A	A A	A A	A A	A A	A A	A A	A A	A A
846	6.69	NSFTV218	PI_298967-1	RDP1	admixed-japonica	85da3a70.0	B B	B B	B B	A A	A A	A A	A A	B B	A A	A A	A A	A A	A A	B B	B B	A A	B B	A A	B B	A A	0 0	B B	0 0	A A	A A	B B	B B	A A	A A	B B	B B	A A	A A	A A	A A	A A	A A	A A	A A	A A	A A	B B	A A
847	4.94	NSFTV236	WC_521	RDP1	admixed-japonica	eb17cda6.0	A A	A A	A A	A A	A A	A A	A A	A A	A A	A A	A A	A A	A A	A A	A A	A A	A A	A A	A A	A A	A A	0 0	A A	A A	A A	A A	A A	A A	A A	A A	A A	A A	A A	A A	A A	A A	A A	A A	A A	A A	A A	B B	A A
848	6.3	NSFTV259	Sadri_Tor_Misri	RDP1	admixed-indica	fe70ec33.0	A A	A A	B B	A A	A A	0 0	A A	A A	A A	A A	A A	A A	A A	A A	A A	A A	A A	B B	A A	B B	A A	0 0	A A	A A	A A	B B	A A	A A	A A	A A	A A	A A	A A	A A	A A	A A	A A	A A	B B	A A	A A	B B	A A
849	6.4	NSFTV340	Berenj	RDP1	admixed	4b0a7350.0	A A	A A	B B	A A	A A	A A	A A	A A	A A	A A	A A	A A	A A	A A	A A	A A	A A	A A	A A	B B	A A	0 0	A A	A A	A A	B B	A A	A A	A A	A A	A A	A A	A A	A A	A A	A A	A A	A A	0 0	A A	0 0	0 0	A A
850	4.93	NSFTV358	ARC_10086	RDP1	tropical-japonica	0764178c.0	A A	B A	A A	A A	A A	A A	B B	A A	A A	A A	A A	A A	A A	A A	A A	A A	A A	A A	A A	A A	A A	0 0	A A	A A	A A	B B	A A	A A	A A	A A	A A	A A	A A	A A	A A	A A	A A	A A	A A	A A	A A	B B	A A
851	5.04	NSFTV364	Rikuto_Norin_21	RDP1	admixed-japonica	14e43b02.0	A A	A A	B B	A A	A A	A A	A A	A A	A A	A A	A A	A A	A A	A A	A A	A A	A A	A A	A A	B B	A A	A A	A A	A A	A A	B B	A A	A A	A A	A A	A A	A A	A A	A A	A A	A A	A A	A A	A A	A A	A A	B B	A A
852	6.2	NSFTV166	Tsipala 421	RDP1	admixed-indica	61152244.0	A A	A A	B B	A A	A A	A A	A A	A A	A A	A A	A A	A A	A A	B B	A A	A A	A A	B B	A A	B B	A A	A A	A A	A A	A A	B B	A A	A A	A A	A A	A A	A A	B B	A A	A A	A A	A A	A A	B B	A A	A A	B B	A A
853	6.85	NSFTV270	Osogovka	RDP1	temperate-japonica	6815ec6d.0	A A	0 0	A A	0 0	0 0	A A	A A	A A	A A	0 0	A A	A A	A A	A A	A A	A A	A A	A A	A A	A A	A A	0 0	A A	A A	A A	B B	A A	A A	A A	A A	A A	A A	A A	0 0	A A	A A	0 0	A A	A A	A A	A A	0 0	A A
854	6.13	NSFTV294	SL 22-613	RDP1	indica	9a60fd42.0	A A	A A	B B	A A	A A	A A	A A	A A	0 0	A A	B B	A A	A A	A A	A A	A A	A A	B B	0 0	A A	A A	B B	A A	A A	A A	B B	B B	A A	B B	B B	B B	A A	0 0	B B	A A	B A	0 0	0 0	A A	A A	A A	B B	B B
855	5.74	NSFTV293	TOg 7178	RDP1	admixed-indica	4c188d7c.0	A A	A A	B B	0 0	A A	0 0	A A	A A	A A	A A	A A	A A	A A	A A	0 0	A A	A A	B B	A A	0 0	A A	B B	A A	0 0	A A	B B	A A	A A	A A	A A	A A	0 0	A A	A A	A A	A A	A A	A A	B B	A A	A A	B B	A A
856	6.78	NSFTV305	Doble Carolina Rinaldo Barsani	RDP1	admixed-japonica	8288d278.0	A A	A A	A A	A A	A A	A A	B A	A A	A A	A A	A A	A A	A A	0 0	A A	A A	A A	A A	0 0	A A	A A	A A	A A	A A	A A	B B	A A	A A	A A	A A	A A	A A	A A	A A	A A	A A	A A	A A	A A	A A	A A	A A	A A
857	5.63	NSFTV335	Okshitmayin	RDP1	admixed-japonica	1e26852c.0	A A	B A	A A	A A	A A	A A	A A	0 0	0 0	A A	0 0	A A	A A	0 0	A A	A A	A A	0 0	A A	A A	A A	B B	A A	A A	A A	B B	A B	A A	A A	A A	0 0	A A	A A	A A	A A	A A	A A	A A	A A	A A	A A	0 0	A A
858	5.55	NSFTV367	Sanbyang-Daeme	RDP1	admixed-japonica	e59cbfbe.0	A A	0 0	B B	A A	A A	0 0	A A	A A	A A	0 0	0 0	A A	A A	0 0	0 0	A A	A A	A A	A A	0 0	A A	A A	A A	A A	A A	B B	A A	A A	A A	A A	A A	A A	B B	A A	A A	A A	A A	A A	A A	A A	A A	0 0	A A
859	6.97	NSFTV376	Breviaristata	RDP1	admixed-japonica	de696d95.0	A A	A A	A A	A A	A A	A A	B A	A A	A A	A A	A A	A A	A A	0 0	A A	A A	A A	0 0	A A	A A	A A	0 0	A A	A A	A A	B B	A A	A A	A A	A A	A A	A A	A A	A A	A A	A A	A A	A A	A A	A A	A A	A A	A A
860	6.11	NSFTV387	M-202	RDP1	admixed-japonica	a08839ce.0	A A	A A	A A	A A	A A	A A	A A	A A	A A	A A	A A	A A	A A	A A	A A	A A	A A	B B	A A	A A	A A	B B	A A	A A	A A	B B	A A	A A	A A	A A	0 0	A A	A A	A A	A A	B B	0 0	A A	A A	A A	A A	A A	A A
861	6.42	NSFTV390	CI 11026	RDP1	admixed	5c592759.0	A A	A A	B B	A A	A A	A A	A A	A A	B B	A A	B B	A A	A A	A A	A A	A A	A A	A A	A A	A A	A A	B B	A A	A A	A A	B B	B B	A A	B B	B B	B B	A A	B B	B B	A A	A A	A A	B B	A A	A A	A A	A A	B B
862	5.62	NSFTV280	Saku	RDP1	tropical-japonica	58d5bdc3.0	A A	A A	A A	A A	A A	A A	A A	A A	A A	A A	A A	A A	A A	0 0	A A	A A	A A	0 0	A A	A A	A A	B B	A A	A A	A A	B B	A A	A A	A A	A A	A A	A A	0 0	A A	A A	B B	0 0	A A	A A	A A	0 0	A A	A A
863	6.29	NSFTV39	NSFTV39	RDP1	aus	014ab0f1.0	A A	A A	B B	A A	A A	A A	A A	A A	0 0	A A	B B	A A	A A	A A	A A	A A	A A	B B	B B	A A	A A	B B	A A	A A	A A	B B	B B	A A	B B	B B	B B	A A	A A	B B	A A	A A	A A	B B	A A	A A	A A	0 0	B B
864	5.42	NSFTV40	Dam	RDP1	admixed-japonica	76f56677.0	A A	0 0	B B	B B	A A	A A	A A	A A	A A	A A	A A	A A	A A	0 0	A A	A A	A A	A A	A A	A A	A A	B B	A A	A A	A A	B B	B B	A A	A A	B B	B B	A A	A A	A A	A A	A A	A A	A A	A A	A A	A A	B B	A A
865	5.03	NSFTV60	Gotak_Gatik	RDP1	admixed-japonica	7f7fb805.0	A A	0 0	A A	A A	A A	A A	A A	A A	A A	A A	A A	A A	A A	A A	A A	A A	A A	A A	A A	A A	A A	B B	A A	A A	A A	B B	A A	A A	A A	A A	A A	A A	A A	0 0	A A	B B	0 0	A A	A A	A A	A A	A A	A A
866	6.34	NSFTV55	Gerdeh	RDP1	admixed-japonica	ef8fd965.0	A A	A A	A A	0 0	A A	A A	A A	A A	0 0	A A	A A	A A	A A	A A	A A	A A	A A	A A	A A	A A	A A	B B	A A	A A	A A	B B	A A	A A	A A	A A	A A	A A	A A	A A	A A	A A	A A	A A	A A	A A	0 0	A A	A A
867	5.18	NSFTV128	Pato_De_Gallinazo	RDP1	admixed-japonica	76a1efc9.0	A A	A A	A A	B B	A A	A A	A A	A A	A A	A A	A A	A A	A A	A A	A A	A A	A A	A A	A A	A A	B B	B B	A A	A A	A A	B B	A A	A A	A A	A A	A A	A A	A A	A A	A A	B B	0 0	A A	A A	A A	A A	A A	A A
868	6.74	NSFTV205	Rinaldo_Bersani	RDP1	temperate-japonica	348853a5.0	A A	A A	A A	A A	A A	A A	B A	A A	A A	A A	A A	A A	A A	0 0	A A	A A	A A	A A	A A	A A	A A	B B	A A	A A	A A	B B	A A	A A	A A	A A	A A	A A	A A	A A	A A	A A	A A	A A	A A	A A	A A	A A	A A
869	5.34	NSFTV249	Pirinae_69	RDP1	temperate-japonica	87621330.0	A A	A A	B B	A A	A A	A A	A A	A A	A A	A A	A A	A A	A A	A A	A A	A A	A A	A A	A A	B B	0 0	0 0	A A	A A	A A	B B	A A	A A	A A	A A	A A	A A	A A	A A	A A	A A	A A	A A	A A	A A	A A	0 0	A A
870	5	NSFTV266	Hiderisirazu	RDP1	admixed-japonica	f7da2506.0	A A	A A	B B	A A	A A	A A	A A	A A	A A	A A	A A	A A	0 0	A A	A A	A A	A A	A A	A A	B B	A A	B B	A A	A A	A A	B B	A A	A A	A A	A A	A A	A A	A A	A A	A A	A A	A A	A A	A A	A A	A A	0 0	A A
871	6.92	NSFTV271	M._Blatec	RDP1	temperate-japonica	b67fd5f6.0	A A	A A	A A	A A	0 0	A A	B A	A A	A A	A A	A A	0 0	A A	A A	A A	A A	A A	0 0	A A	A A	A A	B B	A A	0 0	A A	B B	0 0	A A	A A	A A	A A	A A	A A	0 0	A A	A A	A A	A A	A A	A A	A A	A A	A A
872	6.68	NSFTV273	Varyla	RDP1	tropical-japonica	493f2b7e.0	B B	B B	B B	A A	A A	A A	A A	B B	A A	A A	A A	A A	A A	A A	B B	A A	B B	B B	B B	A A	A A	B B	B B	A A	A A	B B	B B	A A	A A	B B	B B	A A	A A	A A	A A	A A	A A	A A	A A	A A	A A	A A	A A
873	4.73	NSFTV344	Habiganj_Boro_6	RDP1	admixed	a0f35768.0	A A	A A	B B	A A	A A	A A	A A	A A	A A	A A	A A	A A	A A	A A	A A	A A	A A	A A	A A	B B	A A	B B	A A	A A	A A	B B	A A	A A	A A	A A	A A	A A	A A	A A	A A	A A	A A	A A	B B	A A	A A	B B	A A
874	6.34	NSFTV343	Victoria_F.A.	RDP1	temperate-japonica	b663b3f8.0	A A	0 0	A A	0 0	A A	A A	A A	A A	A A	A A	A A	A A	A A	0 0	A A	A A	A A	A A	A A	A A	A A	B B	A A	A A	A A	A A	A A	A A	A A	A A	A A	A A	A A	A A	A A	A A	A A	A A	A A	A A	A A	A A	A A
875	7.01	NSFTV237	Estrela	RDP1	admixed-japonica	dc2cf39b.0	A A	B A	B B	B B	A A	A A	A A	A A	A A	A A	A A	A A	A A	A A	A A	A A	A A	B B	A A	B B	A A	B B	A A	A A	A A	B B	A A	A A	A A	A A	A A	A A	A A	0 0	A A	A A	A A	A A	B B	A A	A A	0 0	A A
876	5	NSFTV41	Darmali	RDP1	admixed	dfb13733.0	A A	A A	B B	A A	A A	A A	A A	A A	A A	A A	A A	A A	A A	A A	0 0	A A	A A	0 0	A A	0 0	A A	A A	A A	A A	A A	B B	A A	A A	A A	A A	A A	A A	A A	A A	A A	A A	A A	A A	B B	A A	0 0	0 0	A A
877	6.18	NSFTV227	Riz Local	RDP1	admixed-indica	a7983b03.0	A A	A A	B B	0 0	A A	A A	A A	A A	A A	0 0	A A	A A	A A	A A	A A	A A	A A	B B	A A	B B	A A	B B	A A	A A	A A	B B	A A	A A	A A	A A	A A	A A	0 0	A A	A A	A A	A A	A A	B B	A A	A A	B B	A A
878	6.77	NSFTV244	Arabi	RDP1	admixed-japonica	5efe8622.0	A A	A A	A A	A A	A A	A A	A A	A A	A A	A A	A A	A A	A A	A A	A A	A A	A A	A A	A A	A A	A A	B B	A A	A A	A A	B B	A A	A A	A A	A A	A A	A A	A A	A A	A A	B B	0 0	A A	A A	A A	A A	0 0	A A
879	5.37	NSFTV278	C1-6-5-3	RDP1	admixed	17627a92.0	A A	A A	B B	0 0	A A	A A	A A	0 0	0 0	0 0	0 0	A A	A A	A A	A A	A A	A A	A A	A A	A A	A A	B B	A A	A A	A A	B B	B B	A A	B A	B B	B B	A A	A A	B B	A A	A A	A A	0 0	A A	A A	A A	A A	B B
880	5.22	NSFTV389	CI 11011	RDP1	tropical-japonica	7126c359.0	B B	B B	B B	A A	A A	A A	A A	B B	A A	B B	A A	A A	A A	A A	0 0	B B	B B	A A	B B	A A	A A	B B	B B	A A	A A	B B	B B	A A	A A	B B	B B	A A	A A	A A	A A	A A	A A	A A	A A	A A	A A	B B	A A
881	4.99	NSFTV332	KPF-16	RDP1	admixed-indica	7e956f22.0	A A	A A	A A	A A	A A	A A	A A	A A	A A	A A	A A	A A	A A	A A	A A	A A	A A	B B	A A	A A	A A	0 0	A A	A A	A A	A A	A A	A A	A A	A A	A A	A A	A A	0 0	A A	A A	B B	A A	A A	A A	A A	B B	A A
882	6.26	NSFTV386	Palmyra	RDP1	tropical-japonica	4f4f777a.0	A A	A A	A A	A A	A A	A A	A A	A A	A A	A A	A A	A A	A A	A A	A A	A A	A A	A A	A A	A A	B A	B B	A A	A A	A A	B B	0 0	A A	A A	A A	0 0	A A	A A	A A	A A	B B	0 0	A A	A A	B B	A A	A A	A A
883	5.7	NSFTV221	Sadri_Belyi	RDP1	aromatic	311aaf30.0	A A	A A	A A	A A	A A	A A	A A	A A	A A	A A	A A	A A	A A	A A	A A	A A	A A	B B	A A	A A	A A	B B	A A	A A	A A	A A	A A	A A	A A	A A	A A	A A	A A	0 0	A A	A A	A A	A A	A A	A A	A A	0 0	A A
884	6.77	NSFTV5	NSFTV5	RDP1	aromatic	5533f406.0	A A	B B	A A	0 0	A A	A A	0 0	A A	A A	A A	A A	A A	A A	A A	A A	A A	A A	B B	A A	A A	A A	0 0	A A	A A	A A	A A	A A	A A	A A	A A	A A	A A	A A	A A	A A	A A	A A	A A	A A	A A	A A	A A	A A
885	6.87	NSFTV16	Bico_Branco	RDP1	aromatic	f0328a18.0	A A	A A	A A	A A	A A	0 0	A A	A A	A A	A A	A A	A A	A A	0 0	0 0	A A	A A	B B	A A	A A	A A	B B	A A	A A	A A	A A	0 0	A A	A A	A B	A A	A A	A A	0 0	A A	A A	A A	A A	A A	A A	A A	A A	A A
886	6.65	NSFTV93	NSFTV93	RDP1	aromatic	9f1f4614.0	A A	A A	A A	A A	A A	A A	A A	A A	A A	A A	A A	A A	A A	A A	A A	A A	A A	B B	A A	0 0	A A	B B	A A	A A	A A	A A	A A	A A	0 0	A A	A A	A A	A A	A A	A A	A A	A A	A A	A A	A A	A A	A A	A A
887	6.98	NSFTV53	Firooz	RDP1	aromatic	61b7bf53.0	A A	A A	A A	A A	A A	A A	A A	A A	A A	A A	A A	A A	0 0	A A	A A	A A	A A	B B	A A	A A	A A	B B	A A	A A	A A	A A	A A	A A	A A	A A	0 0	A A	A A	A A	A A	A A	A A	A A	A A	A A	A A	A A	A A
888	6.56	NSFTV45	Dom-sufid	RDP1	aromatic	8d6aded4.0	A A	A A	A A	B B	A A	A A	A A	A A	A A	A A	A A	A A	A A	A A	A A	A A	A A	B B	A A	A A	A A	B B	A A	A A	A A	A A	A A	A A	A A	A A	A A	A A	A A	0 0	A A	A A	A A	A A	A A	A A	A A	A A	A A
889	6.27	NSFTV260	NSFTV260	RDP1	aromatic	bfa16661.0	A A	A A	A A	A A	A A	A A	A A	A A	A A	A A	A A	A A	A A	A A	A A	A A	A A	B B	0 0	A A	A A	B B	A A	A A	A A	A A	A B	A A	A A	A A	A A	A A	0 0	A A	A A	A A	A A	A A	A A	A A	A A	A A	A A
890	6.67	NSFTV112	N12	RDP1	aromatic	531e23fa.0	A A	B A	A A	A A	A A	A A	A A	A A	A A	A A	A A	A A	A A	A A	A A	A A	A A	B B	A A	A A	A A	B B	A A	A A	A A	A A	A A	A A	A A	A A	A A	A A	A A	A A	A A	A A	A A	A A	A A	A A	A A	A A	A A
891	6.76	NSFTV191	Dom Zard	RDP1	aromatic	97ce6839.0	A A	A A	A A	A A	A A	A A	A A	A A	A A	A A	A A	A A	A A	A A	A A	A A	A A	B B	A A	A A	A A	0 0	A A	A A	A A	A A	A A	A A	A A	A A	A A	A A	A A	A A	A A	A A	A A	A A	A A	A A	A A	A A	A A
892	7.09	NSFTV373	Lambayeque 1	RDP1	aromatic	c20dfc59.0	A A	B A	A A	A A	A A	A A	A A	A A	A A	0 0	A A	A A	A A	A A	A A	A A	A A	B B	0 0	A A	A A	A A	A A	A A	A A	A A	A A	A A	A A	A A	A A	A A	A A	A A	A A	A A	A A	A A	A A	A A	A A	A A	A A
893	6.26	NSFTV341	Shirkati	RDP1	aus	9f786a86.0	B B	A A	B B	A A	A A	A A	A A	A A	A A	A A	A A	B B	A A	A A	B B	A A	B B	B B	B B	A A	A A	B B	B B	A A	A A	B B	B B	A A	A A	B B	B B	A A	A A	0 0	A A	A A	A A	A A	A A	A A	A A	B B	A A
894	5.74	NSFTV317	DJ123	RDP1	aus	b956dfb5.0	B B	A A	B B	A A	A A	A A	A A	A A	A A	A A	A A	B B	A A	A A	B B	A A	B B	B B	B B	A A	A A	B B	B B	A A	A A	B B	B B	A A	A A	B B	B B	A A	A A	A A	A A	A A	A A	A A	A A	A A	A A	B B	A A
895	5.25	NSFTV18	BJ1	RDP1	aus	cbd6b346.0	A A	A A	B B	A A	A A	A A	A A	A A	A A	A A	A A	A A	A A	A A	A A	A A	A A	B B	A A	B B	A A	0 0	A A	A A	A A	B B	A A	A A	A A	A A	A A	A A	A A	A A	A A	A A	A A	A A	B B	A A	A A	B B	A A
896	6.6	NSFTV81	Kalamkati	RDP1	aus	006dfe9b.0	A A	A A	B B	A A	A A	A A	A A	A A	A A	A A	A A	A A	A A	A A	A A	A A	A A	B B	B B	B B	A A	B B	A A	A A	0 0	B B	A A	A A	A A	A A	A A	A A	A A	A A	A A	B A	A A	A A	B B	A A	A A	B B	A A
897	6.18	NSFTV336	Paung_Malaung	RDP1	aus	fa180a1e.0	B B	A A	B B	A A	A A	A A	A A	A A	A A	A A	A A	B B	A A	A A	B B	A A	B B	A A	B B	A A	A A	B B	B B	A A	0 0	B B	B B	A A	A A	B B	B B	A A	A A	A A	A A	A A	A A	A A	A A	A A	A A	B B	A A
898	6.31	NSFTV78	Jhona349	RDP1	aus	66d97672.0	B B	0 0	B B	A A	A A	0 0	A A	A A	A A	A A	A A	0 0	A A	A A	B B	A A	B B	B B	B B	A A	A A	B B	0 0	A A	B A	B B	B B	A A	A A	B B	B B	A A	A A	A A	A A	A A	A A	A A	A A	A A	A A	B B	A A
899	5.53	NSFTV378	Kalubala_Vee	RDP1	aus	eca85a73.0	A A	A A	B B	A A	A A	A A	A A	A A	A A	A A	A A	A A	A A	A A	A A	A A	A A	B B	A A	B B	A A	B B	A A	A A	A A	B B	A A	A A	A A	A A	A A	A A	A A	A A	A A	A A	A A	A A	B B	A A	A A	B B	A A
900	6.19	NSFTV131	Phudugey NSFTV131	RDP1	aus	d09d62e7.0	A A	A A	B B	A A	A A	A A	A A	A A	A A	A A	A A	A A	A A	A A	A A	A A	A A	B B	A A	B B	A A	0 0	A A	A A	A A	B B	A A	A A	A A	A A	A A	A A	A A	0 0	A A	A A	A A	A A	B B	A A	A A	A A	A A
901	6.56	NSFTV153	T26	RDP1	aus	40f343f4.0	A A	A A	B B	A A	A A	A A	A A	A A	A A	A A	A A	A A	A A	A A	A A	A A	A A	B B	A A	B B	A A	B B	A A	A A	A A	B B	A A	A A	A A	A A	A A	A A	A A	A A	A A	A A	A A	A A	B B	A A	A A	B B	A A
902	5.63	NSFTV228	CA_902.B.2.1	RDP1	aus	195567bf.0	B B	A A	B B	A A	A A	A A	A A	A A	0 0	A A	A A	B B	A A	A A	B B	A A	B B	B B	B B	A A	A A	B B	B B	A A	A A	B B	B B	A A	A A	B B	B B	A A	A A	A A	A A	A A	A A	A A	A A	A A	A A	B B	A A
903	6.07	NSFTV261	Shim_Balte	RDP1	aus	ceb798a3.0	A A	A A	B B	A A	A A	A A	A A	A A	A A	A A	A A	A A	A A	A A	A A	A A	A A	B B	A A	B B	A A	B B	A A	A A	A A	B B	A A	A A	A A	A A	A A	A A	A A	A A	A A	A A	A A	A A	B B	A A	A A	B B	A A
904	6.33	NSFTV346	Karkati_87	RDP1	aus	80fc89ae.0	B B	0 0	B B	A A	A A	A A	A A	A A	A A	A A	A A	0 0	A A	A A	B B	A A	B B	B B	B B	A A	A A	B B	B B	A A	A A	B B	B B	A A	A A	B B	B B	A A	A A	A A	A A	A A	A A	A A	A A	A A	A A	B B	A A
905	5.42	NSFTV262	Halwa Gose Red	RDP1	aus	f30e146b.0	B B	A A	B B	B B	A A	A A	A A	A A	A A	A A	A A	A A	A A	A A	A A	A A	B B	B B	0 0	A A	A A	B B	A A	B B	A A	B B	B B	A A	A A	B B	B B	A A	0 0	A A	A A	A A	0 0	A A	A A	A A	A A	B B	B A
906	4.65	NSFTV276	Kaukau	RDP1	aus	fc26ce23.0	A A	A A	B B	A A	A A	A A	A A	0 0	A A	A A	A A	A A	A A	A A	A A	A A	A A	A A	A A	B B	A A	B B	A A	A A	A A	B B	A A	A A	A A	A A	A A	A A	A A	A A	A A	A A	A A	A A	B B	A A	0 0	B B	A A
907	4.93	NSFTV316	DD 62	RDP1	aus	b828b757.0	B A	A A	B B	A A	A A	A A	A A	A A	A A	A A	A A	B B	A A	A A	B B	A A	B A	B B	B B	A A	A A	B B	A A	A A	A A	B B	B B	A A	A A	B B	B B	A A	A A	A A	A A	A A	A A	A A	A A	A A	A A	B B	A A
908	5.45	NSFTV323	DNJ 140	RDP1	aus	1510e4aa.0	0 0	A A	B B	B B	A A	A A	A A	A A	A A	A A	A A	A A	A A	A A	B B	A A	B B	B B	B B	A A	A A	B B	A A	B B	A A	B B	B B	A A	A A	B B	B B	A A	A A	A A	A A	A A	A A	A A	A A	A A	A A	B B	B B
909	5.81	NSFTV331	Khao Tot Long 227	RDP1	aus	d438bfed.0	B A	0 0	B B	0 0	0 0	A A	A A	A A	0 0	A A	A A	B B	A A	A A	B B	A A	B B	B B	B B	A A	A A	0 0	0 0	A A	A A	B B	B B	A A	A A	B B	0 0	A A	A A	0 0	A A	A A	A A	A A	A A	A A	0 0	B B	A A
910	5.07	NSFTV324	DV 123	RDP1	aus	0defa551.0	B B	0 0	B B	A A	A A	A A	B A	A A	A A	A A	A A	B B	A A	A A	B B	A A	B B	B B	B B	A A	A A	B B	0 0	A A	A A	B B	B B	A A	A A	B B	B B	0 0	A A	A A	A A	A A	A A	A A	A A	A A	0 0	B B	A A
911	5.22	NSFTV320	DM 43	RDP1	aus	cf44b628.0	B B	0 0	B B	A A	A A	0 0	A A	A A	A A	A A	A A	B B	A A	A A	B B	A A	B B	B B	B B	A A	A A	B B	B A	A A	A A	B B	B B	A A	A A	B B	B B	A A	A A	A A	A A	A A	0 0	A A	A A	A A	A A	B B	A A
912	6.43	NSFTV330	Khao Pahk Maw	RDP1	aus	084e8b29.0	A A	A A	B B	A A	A A	A A	A A	A A	A A	A A	0 0	A A	A A	A A	A A	A A	A A	B B	A A	B B	A A	B B	A A	A A	A A	B B	A A	A A	A A	A A	A A	A A	A A	A A	A A	A A	A A	A A	B B	A A	A A	B B	A A
913	6.25	NSFTV371	Santhi Sufaid	RDP1	aus	84ad8457.0	A A	A A	B B	A A	0 0	A A	A A	A A	0 0	A A	A A	A A	A A	A A	0 0	A A	A A	B B	0 0	0 0	A A	B B	A A	A A	A A	B B	A A	A A	A A	A A	A A	A A	A A	A A	A A	A A	A A	A A	B B	A A	A A	B B	A A
914	6.61	NSFTV369	Sathi	RDP1	aus	dd2bfbfb.0	A A	A A	B B	A A	A A	A A	A A	A A	A A	0 0	A A	A A	A A	A A	A A	A A	A A	B B	A A	A A	A A	0 0	A A	A A	A A	B B	A A	A A	A A	A A	A A	A A	A A	A A	A A	A A	A A	A A	B B	0 0	0 0	B B	A A
915	5.28	NSFTV370	Coarse	RDP1	aus	bd7aaa87.0	A A	A A	B B	A A	0 0	A A	A A	A A	A A	A A	A A	A A	A A	A A	0 0	A A	A A	B B	A A	B B	A A	B B	A A	A A	A A	B B	A B	0 0	A A	A A	A A	A A	A A	A A	A A	A A	A A	A A	B B	A A	A A	B B	A A
916	5.46	NSFTV372	Sufaid	RDP1	aus	e8f708a5.0	A A	A A	B B	A A	A A	A A	A A	A A	0 0	B B	A A	A A	A A	A A	A A	A A	A A	A A	A A	A A	A A	A A	A A	A A	A A	B B	A A	A A	A A	A A	A A	A A	A A	A A	A A	A A	A A	A A	B B	A A	0 0	B B	A A
917	4.95	NSFTV6	ARC_7229	RDP1	aus	0d125c0e.0	B B	A A	B B	A A	A A	A A	A A	A A	A A	A A	A A	B B	A A	A A	B B	A A	0 0	0 0	0 0	A A	A A	B B	B A	A A	A A	B B	B B	A A	A A	B B	B B	A A	A A	A A	B A	A A	A A	A A	A A	A A	A A	B B	A A
918	5.33	NSFTV33	NSFTV33	RDP1	aus	2b4e06fe.0	B B	A A	B B	B B	A A	A A	A A	A A	A A	A A	A A	A A	A A	A A	B B	A A	B B	A A	B B	A A	A A	B B	A A	B B	A A	B B	B B	A A	A A	B B	B B	A A	A A	A A	A A	A A	A A	A A	A A	A A	A A	B B	B B
919	6.67	NSFTV44	Dhala_Shaitta	RDP1	aus	7d4c6c4e.0	B B	A A	B B	A A	A A	A A	0 0	A A	A A	A A	A A	B B	A A	A A	B B	A A	B B	B B	B B	A A	A A	B B	B B	A A	A A	B B	B B	A A	A A	B B	B B	A A	A A	0 0	A A	A A	A A	A A	A A	A A	A A	B B	A A
920	5.52	NSFTV58	Ghati_Kamma_Nangarhar	RDP1	aus	9c099b78.0	B B	A A	B B	B B	A A	A A	A A	A A	A A	A A	A A	A A	A A	A A	B B	A A	B B	0 0	0 0	A A	A A	B B	A A	B B	A A	B B	B B	A A	A A	B B	B B	A A	A A	A A	A A	A A	A A	A A	A A	A A	A A	B B	B B
921	4.9	NSFTV178	ARC_6578	RDP1	aus	480f7505.0	A A	0 0	A B	A A	B B	A A	B A	A A	A A	A A	A A	A A	B B	A A	B B	A A	B B	A A	B B	A A	A A	B B	B B	A A	A A	B B	B B	B A	A A	B B	B B	A A	A A	A A	A A	A A	A A	B B	A A	A A	A A	B B	A A
922	5.21	NSFTV318	DJ_24	RDP1	aus	3eb8fab5.0	B B	0 0	B B	A A	A A	A A	A A	A A	A A	A A	0 0	0 0	A A	A A	B B	A A	B B	B B	A A	0 0	A A	B B	0 0	A A	A A	B B	B B	A A	A A	B B	B B	A A	A A	A A	A A	A A	A A	A A	A A	A A	A A	B B	A A
923	5.39	NSFTV326	Ghorbhai	RDP1	aus	aeed4684.0	B B	A A	B B	A A	A A	A A	A A	A A	A A	A A	A A	B B	A A	A A	0 0	A A	B B	A A	B B	A A	A A	0 0	0 0	A A	A A	B B	B B	A A	A A	B B	B B	A A	A A	A A	A A	A A	A A	A A	A A	A A	A A	B B	A A
924	6.42	NSFTV360	PTB_30 NSFTV360	RDP1	aus	6f068769.0	A A	A A	B B	A A	A A	A A	A A	A A	A A	A A	A A	A A	A A	A A	A A	A A	A A	B B	0 0	B B	A A	B B	A A	A A	A A	B B	A A	A A	A A	A A	A A	A A	A A	A A	A A	A A	0 0	A A	B B	A A	A A	B B	A A
925	5.59	NSFTV345	DZ_193	RDP1	aus	4e35b58a.0	B B	A A	B B	A A	A A	A A	A A	A A	A A	A A	A A	0 0	A A	A A	B B	A A	0 0	B B	B B	A A	A A	0 0	B A	A A	A A	B B	B B	A A	A A	B B	B B	0 0	A A	A A	A A	A A	A A	A A	A A	A A	A A	A A	A A
926	6.27	NSFTV322	DM_59	RDP1	aus	72cef953.0	B B	0 0	B B	A A	A A	A A	A A	A A	A A	A A	A A	0 0	A A	A A	B B	A A	B B	B B	B B	A A	A A	B B	0 0	A A	A A	B B	B B	A A	A A	B B	B B	A A	A A	A A	A A	A A	A A	A A	A A	A A	A A	B B	A A
927	4.41	NSFTV353	ARC_10376	RDP1	aus	af77442b.0	B B	0 0	B B	A A	0 0	0 0	A A	A A	A A	A A	A A	0 0	A A	B B	0 0	A A	B B	B B	A A	B B	A A	B B	A A	A A	A A	B B	B B	A A	0 0	B B	B B	A A	0 0	0 0	A A	A A	A A	A A	A A	0 0	A A	B B	A A
928	6.25	NSFTV314	CTG_1516	RDP1	aus	ea28671d.0	B B	0 0	B B	0 0	A A	B B	0 0	A A	A A	A A	A A	B B	A A	A A	0 0	A A	0 0	B B	0 0	A A	A A	B B	0 0	A A	A A	B B	B B	A A	A A	B B	B B	A A	A A	A A	A A	A A	A A	A A	A A	A A	A A	B B	A A
929	6.18	NSFTV4	NSF-TV 4	RDP1	aus	81d03b86.0	B B	A A	B B	A A	A A	A A	A A	A A	A A	A A	A A	B B	A A	A A	B B	A A	B B	A A	B B	0 0	A A	B B	B B	A A	A A	B B	B B	A A	A A	B B	B B	A A	A A	A A	A A	A A	A A	A A	A A	A A	A A	B B	A A
930	5.32	NSFTV85	Kasalath	RDP1	aus	328163e1.0	A A	A A	B B	A A	A A	A A	A A	A A	A A	A A	A A	A A	A A	A A	A A	A A	A A	B B	A A	B B	A A	B B	A A	A A	A A	B B	A A	A A	A A	A A	A A	A A	A A	A A	A A	A A	A A	A A	B B	A A	A A	B B	A A
931	5.54	NSFTV246	Saraya	RDP1	aus	e0815776.0	A A	A A	B B	A A	A A	A A	A A	A A	A A	A A	A A	A A	A A	A A	A A	A A	A A	0 0	A A	B B	A A	0 0	A A	A A	A A	B B	A A	A A	A A	A A	A A	A A	A A	0 0	A A	A A	A A	A A	B B	A A	0 0	B B	A A
932	5.37	NSFTV319	DK 12	RDP1	aus	c7aeb39f.0	B B	0 0	B B	A A	A A	A A	A A	A A	A A	A A	A A	B B	A A	A A	B B	A A	B B	B B	B B	A A	A A	B B	B B	A A	A A	B B	B B	A A	A A	B B	B B	A A	A A	A A	A A	A A	A A	A A	A A	A A	0 0	B B	A A
933	5.08	NSFTV321	DM 56	RDP1	aus	1f6f13c3.0	B B	0 0	B B	A A	A A	A A	A A	A A	A A	A A	A A	B B	A A	A A	A A	A A	0 0	B B	0 0	A A	A A	B B	B A	A A	A A	B B	B B	B A	A A	B B	B B	A A	A A	A A	A A	A A	A A	A A	A A	A A	A A	B B	A A
934	5.61	NSFTV327	Goria	RDP1	aus	fb2b3d82.0	B B	0 0	B B	A A	A A	A A	A A	A A	A A	A A	A A	B B	A A	A A	0 0	A A	B B	B B	B B	A A	A A	B B	B A	A A	A A	B B	B B	A A	A A	B B	B B	A A	A A	0 0	A A	A A	A A	A A	A A	A A	A A	B B	A A
935	5.39	NSFTV329	Kachilon	RDP1	aus	3e58f34c.0	B B	A A	B B	A A	A A	A A	A A	0 0	A A	A A	A A	B B	A A	A A	B B	A A	B B	B B	B B	A A	A A	B B	B B	A A	A A	B B	B B	A A	A A	B B	B B	A A	A A	A A	A A	A A	A A	A A	A A	A A	0 0	0 0	A A
936	5.43	NSFTV357	9524	RDP1	aus	cc0ef8cf.0	A A	A A	B B	A A	0 0	B B	A A	0 0	A A	0 0	A A	A A	A A	A A	0 0	A A	A A	0 0	A A	0 0	A A	B B	A A	A A	A A	B B	A A	A A	A A	A A	A A	A A	A A	A A	A A	A A	A A	A A	B B	A A	A A	B B	A A
937	5.59	NSFTV359	Surjamkuhi	RDP1	aus	c86f37d0.0	B B	A A	B B	A A	A A	A A	A A	A A	A A	A A	A A	B B	A A	A A	B B	A A	B B	B B	B B	A A	A A	B B	B B	A A	A A	B B	B B	A A	A A	B B	B B	A A	A A	A A	A A	A A	A A	A A	A A	A A	0 0	B B	A A
938	5.5	NSFTV328	Jamir	RDP1	aus	1e4f3933.0	A A	A A	B B	A A	0 0	A A	A A	A A	A A	A A	A A	A A	A A	A A	A A	A A	A A	B B	A A	0 0	A A	A A	A A	A A	A A	B B	A A	A A	A A	A B	0 0	A A	B B	A A	A A	A A	A A	A A	B B	A A	A A	B B	A A
939	5.18	NSFTV43	Dee_Geo_Woo_Gen	RDP1	indica	e5951598.0	A A	A A	A A	A A	A A	A A	A A	A A	A A	A A	A A	A A	A A	A A	A A	B B	A A	B B	A A	A A	A A	A A	A A	A A	0 0	A A	A A	A A	A A	A A	A A	A A	A A	A A	A A	A A	B B	A A	A A	A A	A A	B B	A A
940	5.25	NSFTV29	Chau	RDP1	indica	30646147.0	A A	0 0	A B	A A	A A	A A	A A	A A	A A	B B	A A	A A	B B	A A	B B	A A	0 0	B B	0 0	A A	A A	B B	B B	A A	A A	B B	B B	B A	A A	B B	B B	B B	A A	A A	A A	A A	A A	B B	A A	A A	A A	B B	A A
941	5.45	NSFTV163	Taducan	RDP1	indica	192e24ab.0	A A	A A	B B	B B	A A	A A	A A	A A	A A	A A	A A	A A	A A	A A	B B	A A	B B	B B	B B	A A	A A	B B	A A	B B	A A	B B	B B	A A	A A	B B	B B	A A	A A	A A	A A	A A	A A	A A	A A	A A	A A	B B	B B
942	5.49	NSFTV3	Ai-Chiao-Hong	RDP1	indica	5ef1be74.0	A A	A A	A A	A A	A A	A A	A A	A A	A A	A A	A A	A A	A A	A A	A A	0 0	A A	B B	A A	A A	A A	0 0	A A	A A	A A	A A	A A	A A	A A	A A	A A	A A	A A	A A	A A	0 0	B B	A A	A A	A A	A A	B B	A A
943	5.32	NSFTV57	NSFTV57	RDP1	indica	71d5fcf4.0	A A	A A	B B	A A	A A	A A	A A	A A	B B	A A	B B	A A	A A	A A	A A	A A	A A	B B	A A	A A	A A	B B	A A	A A	A A	B B	B B	A A	B B	B B	B B	A A	B B	B B	A A	A A	A A	B A	A A	A A	A A	B B	B B
944	6.38	NSFTV110	Mudgo	RDP1	indica	11bf5114.0	B B	A A	B B	A A	A A	A A	A A	A A	A A	A A	A A	B B	A A	A A	B B	A A	B B	B B	B B	A A	A A	B B	B B	A A	A A	B B	B B	A A	A A	B B	B B	A A	A A	A A	A A	A A	A A	A A	A A	A A	A A	B B	A A
945	6.4	NSFTV207	Sigadis	RDP1	indica	d628ec3a.0	A A	A A	B B	A A	A A	A A	A A	A A	B B	A A	B B	A A	A A	A A	A A	B B	A A	A A	A A	A A	A A	B B	A A	A A	A A	B B	B B	A A	B B	B B	B B	A A	B B	B B	A A	A A	A A	B B	A A	A A	A A	B B	B B
946	6.69	NSFTV74	IRGA_409	RDP1	indica	55d3afae.0	A A	0 0	B B	A A	B B	B B	A A	A A	0 0	A A	B B	A A	A A	A A	A A	B B	A A	0 0	A A	A A	A A	B B	A A	A A	A A	B B	B B	A A	B A	B B	B B	A A	B B	B B	A A	A A	A A	0 0	A A	A A	A A	B B	B B
947	5.04	NSFTV77	JC149	RDP1	indica	45ec7861.0	A A	A A	B B	0 0	0 0	0 0	A A	A A	0 0	A A	0 0	A A	A A	A A	A A	A A	A A	A A	A A	A A	A A	B B	A A	A A	A A	B B	B B	A A	B B	B B	B B	A A	B B	B B	A A	A A	A A	B B	A A	A A	A A	0 0	B B
948	6.26	NSFTV76	Jaya	RDP1	indica	cb5e38e6.0	A A	A A	B B	0 0	A A	A A	A A	A A	B B	A A	0 0	A A	A A	A A	A A	B B	A A	0 0	A A	A A	A A	B B	A A	A A	A A	B B	B B	A A	B B	B B	B B	A A	A A	B B	A A	A A	A A	0 0	A A	A A	A A	B B	B B
949	6.57	NSFTV106	Minghui_63	RDP1	indica	8a06320f.0	A A	A A	B B	A A	A A	A A	A A	A A	B B	0 0	B B	A A	A A	A A	A A	A A	A A	A A	A A	A A	A A	B B	A A	A A	A A	B B	B B	A A	B B	B B	B B	A A	0 0	B B	A A	A A	A A	0 0	A A	A A	A A	B B	B B
950	5.26	NSFTV123	Pagaiyahan	RDP1	indica	714ac141.0	A A	A A	A A	A A	A A	A A	A A	A A	A A	A A	A A	A A	A A	A A	A A	B B	A A	B B	A A	A A	A A	B B	A A	A A	A A	A A	A A	A A	A A	A A	A A	A A	A A	0 0	A A	A A	B B	A A	A A	A A	A A	B B	A A
951	5.3	NSFTV126	Pappaku	RDP1	indica	0f6a67da.0	A A	0 0	A B	A A	A A	A A	A A	A A	A A	A A	A A	A A	B B	A A	B B	A A	B B	A A	B B	A A	A A	B B	B B	A A	A A	B B	B B	B A	A A	0 0	B B	B B	A A	A A	A A	A A	A A	B B	A A	A A	A A	B B	A A
952	5.27	NSFTV130	Peh-Kuh-Tsao-Tu	RDP1	indica	a796716d.0	A A	A A	A A	A A	A A	A A	A A	A A	A A	A A	A A	A A	A A	A A	A A	B B	A A	B B	A A	A A	A A	B B	A A	A A	A A	A A	A A	A A	A A	A A	A A	A A	A A	0 0	A A	A A	B B	A A	A A	A A	A A	B B	A A
953	5.42	NSFTV141	Seratoes_Hari	RDP1	indica	a8319fc6.0	A A	A A	B B	A A	A A	A A	A A	A A	B B	A A	B B	A A	A A	A A	A A	A A	A A	B B	A A	A A	A A	B B	A A	A A	A A	B B	B B	A A	B B	B B	B B	A A	0 0	B B	A A	A A	A A	B B	A A	A A	A A	B B	B B
954	6.09	NSFTV142	Shai-Kuh	RDP1	indica	806c51cc.0	A A	A A	B B	A A	A A	A A	A A	A A	B B	A A	B B	A A	A A	A A	A A	B B	A A	B B	A A	A A	A A	B B	A A	A A	A A	B B	B B	A A	B B	B B	B B	A A	0 0	B B	A A	A A	A A	0 0	A A	A A	A A	B B	B B
955	6.72	NSFTV148	Sintane_Diofor	RDP1	indica	ed1beb9e.0	A A	A A	B B	A A	A A	A A	A A	A A	B B	A A	B B	A A	A A	A A	A A	A A	A A	0 0	A A	A A	A A	B B	A A	A A	A A	B B	B B	A A	B B	B B	B B	A A	0 0	B B	A A	A A	A A	0 0	A A	A A	A A	B B	B B
956	5.27	NSFTV156	Taichung_Native_1	RDP1	indica	93387d96.0	A A	A A	A A	A A	A A	A A	A A	A A	A A	A A	A A	A A	A A	A A	A A	A A	A A	B B	A A	A A	A A	A A	A A	A A	A A	A A	A A	A A	A A	A A	A A	A A	A A	A A	A A	A A	B B	A A	A A	A A	A A	B B	A A
957	5.63	NSFTV208	SLO_17	RDP1	indica	e876c9ec.0	A A	A A	B B	A A	A A	A A	A A	A A	B B	A A	B B	A A	A A	A A	A A	B B	A A	A A	A A	A A	A A	B B	A A	A A	A A	B B	B B	A A	B B	B B	B B	A A	0 0	B B	A A	A A	A A	B B	A A	A A	A A	B B	0 0
958	5.26	NSFTV209	Tchibanga	RDP1	indica	5384be83.0	A A	A A	A A	A A	A A	0 0	A A	A A	A A	A A	A A	A A	A A	A A	A A	B B	A A	B B	A A	A A	A A	A A	A A	A A	A A	A A	A A	A A	A A	A A	A A	A A	A A	A A	A A	A A	B B	A A	A A	A A	A A	B B	A A
959	6.84	NSFTV252	Djimoron	RDP1	indica	56f5103e.0	A A	A A	A A	A A	A A	A A	B B	A A	A A	A A	A A	A A	A A	A A	A A	0 0	A A	B B	A A	A A	A A	0 0	A A	A A	A A	B B	A A	A A	A A	A A	A A	A A	A A	A A	A A	A A	A A	A A	A A	A A	A A	B B	A A
960	6.11	NSFTV299	SML_242	RDP1	indica	07f246bb.0	A A	A A	A A	A A	A A	A A	A A	A A	A A	A A	A A	A A	A A	A A	A A	A A	A A	B B	A A	A A	A A	0 0	A A	A A	A A	A A	A A	A A	A A	A A	A A	A A	A A	A A	A A	A A	B B	A A	A A	A A	A A	B B	A A
961	5.58	NSFTV337	Sabharaj	RDP1	indica	a7bec464.0	A A	A A	A A	A A	A A	A A	A A	A A	A A	A A	A A	A A	A A	A A	A A	A A	A A	B B	A A	A A	A A	0 0	A A	A A	A A	A A	A A	A A	A A	A A	A A	A A	A A	A A	A A	B A	B B	A A	A A	A A	A A	B B	A A
962	4.93	NSFTV349	Chang_Ch'Sang_Hsu_Tao	RDP1	indica	a5a6e2dd.0	A A	A A	B B	A A	A A	A A	A A	A A	B B	A A	B B	A A	A A	A A	A A	B B	A A	A A	A A	A A	A A	B B	A A	A A	A A	B B	B B	A A	B B	B B	B B	A A	0 0	B B	A A	A A	A A	B B	A A	A A	A A	B B	B B
963	5.54	NSFTV356	JC_117	RDP1	indica	f22d2dc6.0	A A	A A	B B	A A	A A	A A	A A	A A	B B	A A	B B	A A	A A	A A	A A	A A	A A	B B	A A	A A	A A	B B	A A	A A	A A	B B	B B	A A	B B	B B	B B	A A	0 0	B B	A A	A A	A A	B B	A A	A A	A A	B B	B B
964	5.22	NSFTV129	Peh-Kuh	RDP1	indica	8fafd383.0	A A	A A	A A	A A	A A	A A	A A	A A	0 0	A A	A A	A A	A A	A A	A A	A A	A A	B B	A A	A A	A A	B B	A A	A A	A A	A A	A A	A A	A A	A A	A A	A A	A A	A A	A A	A A	B B	A A	A A	A A	A A	B B	A A
965	5.13	NSFTV189	Criollo La Fria	RDP1	indica	661eaeaa.0	A A	A A	B B	0 0	A A	A A	A A	B A	A A	0 0	B B	A A	A A	A A	0 0	A A	A A	B B	0 0	0 0	A A	B B	A A	B A	0 0	B B	B B	A A	B A	B B	B A	A A	B B	B B	A A	A A	0 0	0 0	A A	A A	0 0	B B	B B
966	5.25	NSFTV196	JM70	RDP1	indica	cff871e8.0	A A	A A	B B	A A	A A	0 0	0 0	0 0	0 0	A A	0 0	A A	A A	A A	A A	A A	A A	A A	A A	A A	A A	B B	A A	A A	A A	B B	B B	A A	0 0	B B	B B	A A	0 0	B B	A A	A A	A A	0 0	A A	A A	A A	B B	B B
967	6.12	NSFTV222	Paraiba Chines Nova	RDP1	indica	7cfe4a0c.0	A A	0 0	A B	B B	A A	0 0	A A	A A	A A	A A	A A	A A	B B	A A	B B	0 0	B B	0 0	B B	A A	A A	B B	B B	A A	A A	B B	B B	B A	A A	A B	B B	B B	A A	A A	A A	A A	A A	B B	A A	A A	A A	B B	A A
968	6.52	NSFTV313	BR24	RDP1	indica	872ec0b4.0	A A	A A	B B	A A	A A	A A	A A	A A	0 0	A A	B B	A A	A A	0 0	A A	A A	A A	B B	A A	A A	A A	B B	A A	A A	A A	B B	B B	A A	B B	B B	B B	A A	0 0	B B	A A	A A	A A	B B	A A	0 0	A A	B B	B B
969	5.63	NSFTV325	EMATA A 16-34	RDP1	indica	d0392fe8.0	A A	A A	A A	A A	A A	0 0	A A	A A	A A	A A	A A	A A	A A	A A	A A	A A	A A	B B	A A	A A	A A	B B	A A	A A	A A	A A	A A	A A	A A	A A	A A	A A	A A	0 0	A A	B A	B B	A A	A A	A A	A A	B B	A A
970	6.11	NSFTV35	CO18	RDP1	indica	c59435a8.0	A A	A A	B B	A A	A A	A A	A A	0 0	A A	0 0	A A	A A	A A	A A	A A	A A	A A	A A	A A	B B	A A	A A	A A	A A	A A	B B	A A	A A	A A	A A	A A	A A	A A	A A	A A	A A	A A	A A	0 0	A A	A A	B B	A A
971	5.74	NSFTV71	IR_36	RDP1	indica	61cc3858.0	A A	A A	B B	A A	A A	A A	A A	A A	0 0	A A	B B	A A	A A	A A	A A	A A	A A	B B	A A	A A	A A	B B	A A	A A	A A	B B	B B	A A	B B	B B	B B	A A	0 0	B B	A A	A A	A A	B B	A A	A A	A A	B B	B B
972	6.27	NSFTV72	IR_8	RDP1	indica	12d82364.0	A A	A A	B B	A A	A A	A A	A A	A A	0 0	A A	B B	A A	A A	A A	A A	0 0	A A	0 0	A A	A A	A A	B B	A A	A A	A A	B B	B B	A A	B B	B B	B B	A A	0 0	0 0	A A	A A	A A	B A	A A	A A	A A	B B	B B
973	6.22	NSFTV132	Rathuwee	RDP1	indica	02cc7c6d.0	A A	0 0	A B	A A	A A	A A	A A	A A	A A	A A	A A	A A	B B	A A	B B	A A	0 0	0 0	A A	A A	A A	B B	B A	A A	A A	B B	B B	0 0	A A	0 0	B B	A A	B B	A A	A A	A A	A A	B B	A A	A A	A A	B B	A A
974	6.37	NSFTV171	ZHE_733	RDP1	indica	b238d197.0	A A	A A	A A	A A	A A	0 0	B A	A A	A A	A A	A A	A A	A A	A A	A A	A A	A A	B B	A A	A A	A A	B B	A A	A A	A A	B B	A A	A A	A A	A A	A A	A A	A A	A A	A A	A A	A A	A A	A A	A A	A A	B B	A A
975	6.27	NSFTV203	Radin_Ebos_33	RDP1	indica	f46f03bf.0	A A	A A	B B	A A	A A	A A	A A	0 0	B B	A A	B B	A A	A A	A A	A A	A A	A A	A A	A A	A A	A A	B B	A A	A A	A A	B B	B B	A A	B B	B B	0 0	A A	0 0	B B	A A	A A	A A	B B	A A	A A	A A	B B	B B
976	5.36	NSFTV241	ECIA76-S89-1	RDP1	indica	2a7724c1.0	A A	A A	B B	A A	A A	A A	A A	A A	0 0	A A	B B	A A	A A	A A	A A	A A	A A	B B	A A	A A	A A	B B	A A	A A	A A	B B	B B	A A	0 0	B B	B B	A A	0 0	B B	A A	A A	A A	B A	A A	A A	A A	B B	B B
977	5.64	NSFTV235	Sze_Guen_Zim	RDP1	indica	13ae4f27.0	A A	A A	B B	A A	A A	A A	A A	A A	0 0	A A	B B	A A	A A	A A	A A	A A	A A	A A	A A	A A	A A	B B	A A	A A	A A	A B	B B	A A	B B	B B	B B	A A	0 0	B B	A A	A A	A A	0 0	A A	A A	A A	B B	B B
978	6.76	NSFTV284	IR-44595	RDP1	indica	a32e0586.0	A A	A A	B B	A A	A A	A A	A A	A A	B B	A A	B B	A A	A A	A A	A A	A A	A A	B B	A A	A A	A A	B B	A A	A A	A A	B B	B B	A A	B B	B B	B B	A A	B B	B B	A A	A A	A A	B B	A A	A A	A A	B B	B B
979	5.41	NSFTV304	519	RDP1	indica	773e969e.0	A A	0 0	A B	0 0	A A	A A	A A	A A	A A	A A	0 0	A A	B B	A A	0 0	B B	B B	B B	0 0	A A	A A	B B	A A	A A	B A	B B	B B	A A	A A	B B	B B	B B	A A	A A	A A	A A	A A	B B	A A	B B	A A	B B	A A
980	6.2	NSFTV348	China_1039	RDP1	indica	a446becd.0	A A	A A	A A	0 0	A A	A A	A A	A A	A A	A A	A A	A A	A A	B B	0 0	A A	A A	B B	A A	A A	A A	B B	A A	A A	A A	A A	A A	A A	A A	A A	A A	A A	A A	A A	A A	A A	B B	A A	A A	A A	A A	B B	A A
981	6.19	NSFTV30	Chiem_Chanh	RDP1	indica	dd6e755e.0	A A	A A	B B	B B	A A	A A	A A	A A	A A	A A	A A	A A	A A	A A	B B	A A	B B	B B	0 0	A A	A A	B B	0 0	B B	A A	B B	B B	A A	A A	B B	B B	A A	A A	A A	A A	A A	A A	A A	A A	A A	A A	B B	B B
982	4.74	NSFTV17	Binulawan	RDP1	indica	446f6c62.0	A A	0 0	A A	A A	A A	A A	A A	0 0	0 0	B B	0 0	A A	A A	B B	A A	A A	A A	A A	A A	A A	A A	A A	A A	A A	A A	B B	A A	A A	A A	A A	A A	A A	A A	A A	A A	B B	0 0	A A	A A	A A	A A	B B	A A
983	4.95	NSFTV21	Byakkoku Y 5006 Seln	RDP1	indica	fa4c4111.0	A A	A A	B B	A A	A A	A A	A A	0 0	0 0	A A	B B	A A	A A	A A	0 0	A A	A A	B B	0 0	A A	A A	B B	A A	A A	A A	B B	B B	A A	B B	B B	B B	A A	0 0	B B	A A	A A	A A	B B	A A	A A	A A	B B	B B
984	5.38	NSFTV90	Kiang-Chou-Chiu	RDP1	indica	743f41c1.0	A A	A A	A A	A A	A A	A A	A A	A A	A A	A A	A A	A A	A A	A A	A A	A A	A A	B B	A A	A A	A A	B B	A A	A A	A A	A A	A A	A A	A A	A A	A A	A A	A A	A A	A A	A A	B B	A A	A A	A A	A A	B B	A A
985	5.71	NSFTV137	RTS14	RDP1	indica	8653bbdb.0	A A	A A	B B	A A	A A	A A	A A	A A	B B	A A	B B	A A	A A	A A	A A	A A	A A	A A	A A	A A	A A	B B	A A	A A	A A	B B	B B	A A	B B	B B	B B	A A	A A	B B	A A	A A	A A	B B	A A	A A	A A	B B	B B
986	5.57	NSFTV162	TKM6	RDP1	indica	2b28e441.0	A A	A A	B B	A A	0 0	0 0	0 0	B B	A A	0 0	B B	A A	A A	A A	0 0	A A	A A	A A	A A	A A	A A	B B	A A	A A	A A	B B	B B	A A	0 0	B B	B B	A A	B B	B B	A A	A A	A A	B B	A A	A A	A A	B B	B B
987	5.52	NSFTV231	Hunan Early Dwarf No. 3	RDP1	indica	49649a00.0	A A	A A	A A	A A	A A	B B	A A	A A	A A	A A	A A	A A	A A	A A	A A	A A	A A	B B	A A	A A	A A	B B	A A	A A	A A	A A	A A	A A	A A	A A	A A	A A	A A	A A	A A	A A	B B	A A	A A	A A	A A	B B	A A
988	5.6	NSFTV234	Aijiaonante	RDP1	indica	32ca1759.0	A A	A A	A A	A A	A A	A A	A A	A A	A A	A A	A A	B B	A A	A A	A A	A A	A A	B B	A A	A A	A A	B B	A A	A A	A A	A A	A A	A A	A A	A A	A A	A A	A A	A A	A A	A A	B B	A A	A A	A A	A A	B B	A A
989	6.69	NSFTV269	Sundensis	RDP1	indica	092f15e7.0	A A	A A	B B	A A	A A	A A	A A	A A	A A	A A	B B	A A	A A	A A	A A	A A	A A	A A	0 0	A A	A A	B B	A A	A A	A A	B B	B B	A A	B B	B B	B B	A A	A A	B B	A A	A A	A A	B B	A A	A A	A A	B B	B B
990	5.65	NSFTV339	Yodanya	RDP1	indica	b3a301ea.0	A A	A A	A A	A A	A A	A A	A A	A A	A A	A A	A A	A A	A A	A A	A A	A A	A A	B B	A A	A A	A A	0 0	A A	A A	A A	A A	A A	A A	A A	A A	A A	A A	A A	A A	A A	A A	A A	A A	A A	A A	A A	B B	A A
991	6.27	NSFTV385	Nira	RDP1	indica	3b25c24f.0	A A	A A	B B	A A	0 0	A A	A A	0 0	B B	0 0	B B	A A	A A	A A	A A	B B	A A	A A	A A	A A	A A	B B	A A	A A	A A	B B	B B	A A	B B	B B	B B	A A	B B	B B	A A	A A	A A	B B	A A	A A	0 0	B B	B B
992	5.27	NSFTV138	MTU 9	RDP1	indica	1a946dc6.0	0 0	A A	B B	A A	A A	0 0	A A	A A	A A	A A	0 0	A A	A A	A A	A A	A A	A A	B B	A A	B B	A A	B B	A A	A A	A A	B B	A A	A A	A A	A A	A A	A A	B B	A A	A A	A A	A A	A A	B B	A A	A A	B B	A A
993	6.34	NSFTV315	Dawebyan	RDP1	indica	74c9fbbc.0	A A	A A	B B	A A	A A	A A	A A	A A	A A	A A	B B	A A	A A	B B	A A	A A	B B	B B	A A	A A	A A	B B	A A	A A	A A	B B	B B	A A	B A	B B	B B	0 0	B B	B B	B A	A A	A A	0 0	A A	A A	A A	B B	0 0
994	6.12	NSFTV125	Pao-Tou-Hung	RDP1	indica	63f298ba.0	A A	A A	A A	A A	A A	A A	A A	A A	A A	A A	B B	A A	A A	A A	A A	A A	A A	0 0	A A	A A	A A	B B	A A	A A	A A	A A	A A	A A	A A	A A	A A	A A	A A	A A	A A	0 0	B B	A A	A A	0 0	A A	B B	A A
995	5.48	NSFTV172	Zhenshan 2	RDP1	indica	9ac72c9e.0	A A	A A	A A	A A	0 0	A A	A A	A A	A A	A A	A A	A A	A A	A A	A A	0 0	A A	B B	A A	A A	A A	B B	A A	A A	A A	A A	A B	A A	A A	A A	A A	A A	A A	A A	A A	A A	B B	A A	A A	A A	A A	B B	A A
996	6.57	NSFTV219	Nucleoriza	RDP1	temperate-japonica	199f4455.0	A A	A A	A A	A A	A A	A A	A A	A A	A A	A A	A A	A A	A A	A A	A A	A A	A A	A A	A A	A A	A A	A A	A A	A A	A A	B B	A A	A A	A A	A A	A A	A A	A A	A A	A A	A A	A A	A A	A A	A A	A A	0 0	A A
997	5.74	NSFTV289	Lusitano	RDP1	temperate-japonica	7fc911f7.0	A A	A A	A A	A A	A A	A A	A A	A A	A A	B B	A A	A A	A A	A A	A A	A A	A A	0 0	0 0	A A	B A	B B	A A	A A	A A	B B	A A	A A	A A	A A	A A	A A	A A	A A	A A	A A	A A	A A	A A	A A	A A	A A	A A
998	5	NSFTV51	Early_Wataribune	RDP1	temperate-japonica	57d7feea.0	A A	A A	A A	A A	A A	A A	A A	A A	A A	A A	A A	A A	A A	A A	A A	A A	A A	A A	A A	A A	A A	0 0	A A	A A	A A	B B	A A	A A	A A	A A	A A	A A	A A	A A	A A	B B	0 0	A A	A A	A A	A A	A A	A A
999	6.51	NSFTV268	Vavilovi	RDP1	temperate-japonica	b49ad0db.0	A A	A A	A A	A A	A A	A A	A A	A A	A A	A A	A A	A A	A A	A A	A A	A A	A A	A A	A A	A A	A A	0 0	A A	A A	A A	B B	A A	A A	A A	A A	A A	A A	A A	A A	A A	A A	A A	A A	A A	A A	A A	A A	A A
1000	4.99	NSFTV56	Geumobyeo	RDP1	temperate-japonica	652530bb.0	A A	A A	A A	A A	A A	A A	A A	A A	A A	A A	A A	A A	A A	A A	A A	A A	A A	A A	A A	A A	A A	0 0	A A	A A	A A	B B	A A	A A	A A	A A	A A	A A	A A	A A	A A	A A	A A	A A	A A	A A	A A	0 0	A A
1001	5.71	NSFTV248	Caucasica	RDP1	temperate-japonica	9b37187d.0	A A	A A	A A	A A	0 0	0 0	A A	A A	A A	A A	A A	A A	A A	A A	A A	A A	A A	A A	A A	A A	A A	B B	A A	A A	A A	B B	A A	A A	A A	A A	A A	A A	A A	0 0	A A	A A	A A	A A	A A	A A	A A	0 0	A A
1002	5.08	NSFTV338	Sitpwa	RDP1	temperate-japonica	fed0b9a3.0	A A	A A	A A	A A	A A	A A	A A	A A	A A	A A	A A	A A	A A	A A	A A	A A	A A	A A	A A	A A	A A	B B	A A	A A	A A	B B	A A	A A	A A	A A	A A	A A	A A	0 0	A A	B B	0 0	A A	A A	A A	A A	0 0	A A
1003	4.97	NSFTV31	Chinese	RDP1	temperate-japonica	d2da857d.0	A A	A A	A A	0 0	A A	A A	A A	A A	A A	0 0	A A	A A	A A	A A	A A	A A	A A	A A	A A	A A	A A	B B	A A	A A	A A	A A	0 0	A A	A A	A A	A A	A A	A A	A A	A A	A A	A A	A A	A A	A A	A A	A A	A A
1004	5.51	NSFTV118	Oro	RDP1	temperate-japonica	71bd9426.0	A A	A A	A A	A A	A A	0 0	A A	A A	A A	A A	A A	A A	A A	A A	A A	A A	A A	A A	A A	A A	A A	A A	A A	0 0	A A	B B	A A	A A	A A	A A	A A	A A	A A	A A	A A	A A	A A	A A	A A	A A	A A	B B	A A
1005	5.86	NSFTV154	Ta_Hung_Ku	RDP1	temperate-japonica	dfdfb828.0	A A	A A	A A	A A	A A	A A	A A	A A	A A	A A	A A	A A	A A	A A	A A	A A	A A	A A	A A	A A	A A	0 0	A A	A A	A A	B B	A A	A A	A A	A A	A A	A A	A A	A A	A A	A A	A A	A A	A A	A A	A A	A A	A A
1006	4.99	NSFTV155	Ta_Mao_Tsao	RDP1	temperate-japonica	9127f236.0	A A	A A	A A	A A	A A	A A	A A	A A	A A	A A	A A	A A	A A	A A	A A	A A	A A	A A	A A	A A	A A	B B	A A	A A	A A	A A	A A	A A	A A	A A	A A	A A	A A	A A	A A	A A	A A	A A	A A	A A	A A	A A	A A
1007	4.69	NSFTV158	Taipei_309	RDP1	temperate-japonica	6516a500.0	A A	A A	A A	A A	A A	A A	A A	A A	A A	0 0	A A	A A	A A	A A	A A	A A	A A	A A	A A	A A	A A	0 0	A A	A A	A A	B B	A A	A A	A A	A A	A A	A A	A A	A A	A A	B B	0 0	A A	A A	A A	A A	0 0	A A
1008	4.88	NSFTV157	Tainan_Iku_487	RDP1	temperate-japonica	2db62b89.0	A A	A A	A A	A A	A A	0 0	A A	A A	A A	A A	A A	A A	A A	A A	A A	A A	A A	A A	A A	A A	A A	B B	A A	A A	A A	B B	A A	A A	A A	A A	A A	A A	A A	A A	A A	B B	0 0	A A	A A	A A	A A	A A	A A
1009	5.28	NSFTV179	Bellardone	RDP1	temperate-japonica	5505a767.0	A A	A A	A A	A A	A A	A A	A A	A A	A A	A A	A A	A A	A A	A A	A A	A A	A A	A A	A A	A A	A A	B B	A A	A A	A A	B B	A A	A A	A A	A A	A A	A A	A A	A A	A A	B B	0 0	A A	A A	A A	A A	0 0	A A
1010	5.21	NSFTV181	Bergreis	RDP1	temperate-japonica	8cd35626.0	A A	A A	A A	A A	A A	A A	A A	A A	A A	A A	A A	A A	A A	A A	A A	A A	A A	A A	A A	A A	A A	B B	A A	A A	A A	B B	A A	A A	A A	A A	A A	A A	A A	A A	A A	B B	0 0	A A	A A	A A	A A	A A	A A
1011	5.49	NSFTV192	Erythroceros_Hokkaido	RDP1	temperate-japonica	fdd98970.0	A A	A A	B B	A A	A A	A A	A A	A A	A A	A A	A A	A A	A A	A A	A A	A A	A A	A A	A A	B B	A A	B B	A A	A A	A A	B B	A A	A A	A A	A A	A A	A A	A A	A A	A A	A A	A A	A A	A A	A A	A A	B B	A A
1012	5.61	NSFTV224	Karabaschak	RDP1	temperate-japonica	f2e9bed5.0	A A	A A	A A	A A	A A	A A	A A	A A	A A	A A	A A	A A	A A	A A	A A	A A	A A	A A	A A	A A	A A	B B	A A	A A	A A	B B	A A	A A	0 0	A A	A A	A A	A A	A A	A A	A A	A A	A A	A A	A A	A A	A A	A A
1013	6.18	NSFTV279	Kon_Suito	RDP1	admixed	642238d9.0	A A	A A	0 0	A A	A A	A A	B A	A A	A A	A A	A A	A A	A A	A A	A A	A A	A A	0 0	A A	0 0	A A	0 0	A A	A A	A A	B B	A A	A A	A A	A A	A A	A A	A A	A A	A A	A A	A A	A A	B A	A A	A A	B B	A A
1014	4.91	NSFTV290	Amposta	RDP1	temperate-japonica	d864377c.0	A A	A A	A A	A A	A A	A A	A A	A A	A A	A A	A A	A A	A A	A A	A A	A A	A A	A A	A A	A A	A A	A A	A A	A A	A A	B B	A A	A A	A A	A A	A A	A A	A A	0 0	A A	B B	0 0	A A	A A	A A	A A	A A	A A
1015	5.24	NSFTV301	Melanotrix	RDP1	temperate-japonica	86556239.0	A A	A A	A A	A A	A A	A A	A A	A A	A A	A A	A A	A A	A A	A A	A A	A A	A A	A A	A A	A A	A A	B B	A A	A A	A A	A A	A A	A A	A A	A A	A A	A A	A A	A A	A A	A A	A A	A A	A A	A A	A A	0 0	A A
1016	5.09	NSFTV363	Edomen_Scented	RDP1	temperate-japonica	e32c9d62.0	A A	A A	A A	A A	A A	0 0	A A	A A	A A	A A	A A	A A	A A	A A	A A	A A	A A	A A	A A	A A	A A	B B	A A	A A	A A	B B	A B	A A	A A	A A	A A	A A	A A	A A	A A	A A	A A	A A	A A	A A	A A	0 0	A A
1017	4.85	NSFTV133	Rikuto Kemochi	RDP1	temperate-japonica	1a95985b.0	A A	A A	B B	A A	0 0	B B	A A	A A	A A	0 0	0 0	A A	A A	B B	A A	A A	A A	0 0	A A	0 0	A A	A A	A A	A A	A A	B B	A A	A A	A A	A A	A A	A A	A A	A A	A A	A A	A A	A A	A A	A A	A A	A A	A A
1018	6.47	NSFTV204	Razza 77	RDP1	temperate-japonica	778cea6e.0	A A	A A	A A	A A	A A	A A	B B	A A	A A	A A	A A	A A	A A	0 0	A A	A A	B B	B B	0 0	A A	A A	0 0	A A	A A	A A	B B	A A	A A	A A	A B	A A	A A	A A	A A	A A	A A	A A	A A	A A	B B	A A	A A	A A
1019	7.02	NSFTV243	Tropical Rice	RDP1	temperate-japonica	44aeff79.0	A A	A A	A A	A A	A A	B B	0 0	A A	A A	A A	A A	A A	A A	A A	A A	A A	A A	A A	A A	A A	A A	0 0	A A	A A	A A	B B	A A	A A	A A	A A	0 0	A A	A A	A A	A A	A A	A A	A A	A A	A A	A A	A A	A A
1020	5.07	NSFTV295	Bombilla	RDP1	temperate-japonica	e8c621e8.0	A A	A A	A A	A A	0 0	A A	A A	A A	A A	A A	A A	A A	A A	A A	A A	A A	A A	A A	B B	A A	B A	B B	A A	A A	A A	A A	0 0	A A	A A	A A	A A	A A	A A	0 0	A A	A A	A A	A A	A A	A A	A A	A A	A A
1021	5.09	NSFTV291	Toploea 70.76	RDP1	temperate-japonica	b29d3bf4.0	A A	A A	A A	0 0	0 0	A A	A A	A A	A A	A A	A A	A A	A A	A A	A A	A A	A A	B B	A A	A A	A A	B B	A A	A A	A A	B B	0 0	A A	A A	A A	A A	A A	A A	A A	A A	B B	0 0	A A	A A	A A	A A	A A	A A
1022	6.18	NSFTV256	Romanica	RDP1	temperate-japonica	0be20a08.0	A A	A A	A A	A A	0 0	0 0	A A	A A	A A	A A	A A	A A	A A	A A	A A	A A	A A	A A	A A	A A	A A	0 0	A A	A A	A A	B B	A B	A A	A A	A A	A A	A A	A A	A A	A A	A A	A A	A A	A A	A A	A A	0 0	A A
1023	5.29	NSFTV263	Maratelli	RDP1	temperate-japonica	c7d2513e.0	A A	A A	A A	A A	A A	A A	A A	A A	A A	A A	0 0	A A	A A	0 0	A A	A A	A A	A A	A A	A A	0 0	B B	A A	A A	A A	B B	A A	A A	A A	A A	A A	A A	A A	A A	A A	A A	A A	A A	A A	A A	A A	A A	A A
1024	5.73	NSFTV265	Vialone	RDP1	admixed-japonica	544f48c0.0	A A	A A	B B	A A	A A	A A	A A	0 0	A A	0 0	A A	A A	A A	0 0	0 0	A A	A A	B B	A A	A A	A A	B B	A A	B A	A A	B B	A A	A A	A A	A A	A A	A A	A A	A A	B A	B B	A A	A A	A A	A A	A A	A A	A A
1025	6.12	NSFTV275	Sri Malaysia Dua	RDP1	temperate-japonica	07dac217.0	A A	A A	A A	A A	0 0	B B	A A	A A	A A	A A	A A	A A	A A	B B	A A	A A	A A	A A	A A	A A	A A	B B	A A	A A	A A	B B	A A	A A	A A	A A	A A	A A	0 0	A A	A A	A A	A A	A A	A A	A A	0 0	A A	A A
1026	5.15	NSFTV306	WIR 3764	RDP1	temperate-japonica	2c583eed.0	A A	A A	B B	A A	0 0	A A	A A	A A	A A	A A	A A	A A	A A	A A	A A	A A	A A	0 0	A A	B B	A A	B B	A A	A A	A A	B B	A A	A A	A A	A A	A A	A A	A A	0 0	A A	A A	A A	A A	A A	A A	A A	A A	A A
1027	4.92	NSFTV311	56-122-23	RDP1	temperate-japonica	137628a5.0	A A	A A	A A	A A	A A	A A	A A	A A	A A	A A	A A	A A	A A	A A	A A	A A	A A	A A	A A	A A	A A	B B	A A	A A	A A	B B	A A	A A	A A	A A	A A	A A	A A	0 0	A A	B B	0 0	A A	A A	A A	A A	A A	A A
1028	4.91	NSFTV333	Leuang Hawn	RDP1	temperate-japonica	22e60af9.0	A A	A A	A A	0 0	A A	A A	A A	A A	A A	0 0	A A	A A	A A	A A	A A	A A	A A	A A	0 0	A A	A A	B B	A A	A A	A A	A A	A A	A A	A A	A A	A A	A A	A A	0 0	A A	A A	A A	A A	A A	A A	A A	A A	A A
1029	5.8	NSFTV334	Lomello	RDP1	temperate-japonica	09869491.0	A A	A A	A A	A A	0 0	0 0	B B	A A	A A	0 0	A A	A A	A A	A A	A A	A A	A A	0 0	A A	A A	A A	B B	A A	A A	A A	B B	A A	A A	A A	A A	A A	A A	A A	A A	A A	A A	A A	A A	A A	A A	A A	A A	A A
1030	6.23	NSFTV365	Shirogane	RDP1	temperate-japonica	f2e723fc.0	A A	A A	A A	0 0	A A	A A	A A	0 0	A A	A A	A A	B B	A A	0 0	A A	A A	A A	A A	A A	A A	A A	B B	A A	A A	A A	B B	A A	A A	A A	A A	A A	A A	A A	A A	A A	B B	0 0	A A	A A	A A	A A	A A	A A
1031	4.78	NSFTV380	Tainan-Iku No. 512	RDP1	temperate-japonica	238f25f1.0	A A	A A	A A	A A	A A	0 0	A A	A A	A A	A A	A A	A A	A A	A A	0 0	A A	A A	A A	A A	A A	A A	A A	A A	A A	A A	B B	A A	A A	A A	A A	A A	A A	A A	A A	A A	B B	0 0	A A	A A	A A	A A	A A	A A
1032	4.95	NSFTV366	Kiuki No. 46	RDP1	temperate-japonica	73b20824.0	A A	A A	A A	A A	A A	A A	A A	A A	A A	A A	A A	A A	A A	A A	A A	A A	A A	A A	A A	A A	A A	B B	A A	A A	A A	B B	A A	A A	A A	A A	A A	A A	A A	A A	A A	B B	0 0	A A	A A	A A	A A	A A	A A
1033	5.35	NSFTV9	Baber	RDP1	temperate-japonica	2a9d8d47.0	A A	A A	A A	A A	A A	0 0	A A	A A	A A	A A	A A	A A	B B	A A	A A	A A	A A	A A	A A	A A	A A	B B	A A	A A	A A	B B	A A	A A	A A	A A	A A	A A	A A	A A	A A	A A	A A	A A	A A	A A	A A	A A	A A
1034	4.72	NSFTV10	Baghlani_Nangarhar	RDP1	temperate-japonica	2e1c9c87.0	A A	A A	A A	A A	A A	A A	A A	A A	A A	A A	A A	A A	A A	A A	A A	A A	A A	A A	A A	A A	A A	B B	A A	A A	A A	B B	A A	A A	A A	A A	A A	A A	A A	0 0	A A	B B	0 0	A A	A A	A A	A A	A A	A A
1035	5.58	NSFTV36	CS-M3	RDP1	temperate-japonica	2593e5a7.0	A A	A A	A A	A A	A A	0 0	A A	A A	A A	A A	A A	A A	A A	A A	A A	A A	A A	B B	A A	A A	A A	0 0	A A	A A	A A	B B	A A	A A	A A	A A	A A	A A	A A	0 0	A A	B B	0 0	A A	A A	A A	A A	A A	A A
1036	5.27	NSFTV67	Hu_Lo_Tao	RDP1	temperate-japonica	39dd7feb.0	A A	A A	A A	A A	A A	A A	A A	A A	A A	A A	A A	A A	A A	A A	A A	B B	A A	A A	A A	A A	A A	B B	A A	A A	A A	A A	A A	A A	A A	A A	A A	A A	0 0	A A	A A	A A	A A	A A	A A	A A	A A	0 0	A A
1037	5.29	NSFTV79	Jouiku_393G	RDP1	temperate-japonica	c0936cf1.0	A A	A A	A A	A A	A A	A A	A A	A A	A A	A A	A A	A A	A A	A A	A A	A A	A A	A A	A A	A A	A A	B B	A A	A A	A A	B B	A A	A A	A A	A A	A A	A A	A A	A A	A A	B B	0 0	A A	A A	A A	A A	0 0	A A
1038	5.04	NSFTV103	Luk_Takhar	RDP1	temperate-japonica	8c76404c.0	A A	A A	A A	A A	A A	A A	A A	A A	A A	B B	A A	A A	A A	A A	A A	A A	A A	A A	A A	A A	A A	B B	A A	A A	A A	B B	A A	A A	A A	A A	A A	A A	A A	A A	A A	B B	0 0	A A	A A	A A	A A	B B	A A
1039	4.89	NSFTV151	Suweon	RDP1	temperate-japonica	dee26171.0	A A	A A	A A	A A	A A	A A	A A	A A	A A	A A	A A	A A	A A	A A	A A	A A	A A	A A	A A	A A	A A	B B	A A	A A	A A	B B	A A	A A	A A	A A	A A	A A	A A	A A	A A	B B	0 0	A A	A A	A A	A A	A A	A A
1040	4.84	NSFTV216	Yabani_Montakhab_7	RDP1	temperate-japonica	149fb038.0	A A	A A	A A	A A	A A	A A	A A	A A	A A	A A	A A	A A	A A	A A	A A	A A	A A	A A	A A	A A	A A	B B	A A	A A	A A	B B	A A	A A	A A	A A	A A	A A	A A	A A	A A	A A	A A	A A	A A	A A	A A	0 0	A A
1041	4.69	NSFTV232	Shangyu_394	RDP1	temperate-japonica	c528bce0.0	A A	A A	A A	A A	A A	A A	A A	A A	A A	A A	A A	A A	A A	A A	A A	A A	A A	A A	A A	A A	A A	B B	A A	A A	A A	B B	A A	A A	A A	A A	A A	A A	A A	A A	A A	B B	0 0	A A	A A	A A	A A	0 0	A A
1042	5.21	NSFTV282	Triomphe_Du_Maroc	RDP1	temperate-japonica	5aa7968d.0	A A	A A	A A	A A	A A	A A	A A	A A	A A	A A	A A	A A	A A	A A	A A	A A	A A	A A	A A	A A	A A	B B	A A	A A	A A	B B	A A	A A	A A	A A	A A	A A	A A	A A	A A	B B	0 0	A A	A A	A A	A A	A A	A A
1043	5.76	NSFTV287	Zerawchanica_Karatalski	RDP1	temperate-japonica	0e787735.0	A A	A A	A A	A A	A A	0 0	A A	A A	A A	A A	A A	A A	A A	A A	A A	A A	A A	A A	A A	A A	A A	B B	A A	A A	A A	B B	A A	A A	A A	A A	A A	A A	A A	A A	A A	B B	0 0	A A	A A	A A	A A	0 0	A A
1044	6.94	NSFTV169	WC_6	RDP1	temperate-japonica	ba028784.0	A A	A A	B B	A A	A A	A A	A A	A A	A A	A A	A A	A A	A A	A A	0 0	A A	A A	0 0	A A	0 0	A A	B B	A A	A A	A A	B B	A A	A A	A A	A A	A A	A A	A A	A A	A A	A A	A A	A A	B A	A A	A A	A A	A A
1045	4.92	NSFTV143	Shinriki	RDP1	temperate-japonica	3ea144c5.0	A A	A A	A A	A A	A A	A A	A A	A A	A A	A A	A A	A A	A A	A A	A A	A A	A A	A A	A A	A A	A A	0 0	A A	A A	A A	B B	A A	A A	A A	A A	A A	A A	A A	A A	A A	B B	0 0	A A	A A	A A	A A	A A	A A
1046	4.88	NSFTV180	Benllok	RDP1	temperate-japonica	f948d7b5.0	A A	A A	A A	A A	A A	A A	A A	A A	A A	A A	A A	A A	A A	A A	A A	A A	A A	A A	A A	A A	B A	0 0	A A	A A	A A	B B	A A	A A	A A	A A	A A	A A	A A	0 0	A A	B B	0 0	A A	A A	A A	A A	0 0	A A
1047	4.92	NSFTV184	Bombon	RDP1	temperate-japonica	7119ebee.0	A A	0 0	A A	A A	0 0	A A	A A	A A	A A	A A	A A	A A	A A	A A	A A	A A	A A	A A	A A	A A	A A	B B	A A	A A	A A	B B	A A	A A	A A	A A	A A	A A	A A	A A	A A	A A	A A	A A	A A	A A	A A	B B	A A
1048	5.61	NSFTV283	Chibica	RDP1	temperate-japonica	6b37cb3d.0	A A	A A	A A	A A	A A	A A	B A	A A	A A	A A	A A	A A	A A	A A	A A	A A	A A	A A	A A	A A	A A	B B	A A	A A	A A	B B	A A	A A	A A	A A	A A	A A	A A	A A	A A	A A	A A	A A	A A	A A	A A	0 0	A A
1049	6.24	NSFTV288	Italica Carolina	RDP1	temperate-japonica	bc6b0af5.0	A A	A A	A A	A A	A A	A A	A A	A A	A A	A A	A A	A A	A A	A A	A A	A A	A A	A A	A A	A A	A A	B B	A A	A A	A A	A A	0 0	A A	A A	A A	A A	A A	A A	A A	A A	A A	A A	A A	A A	A A	A A	A A	A A
1050	5.31	NSFTV303	Kihogo	RDP1	temperate-japonica	73c4fdfb.0	A A	A A	A A	0 0	A A	A A	B B	A A	A A	A A	0 0	A A	A A	A A	A A	A A	A A	A A	A A	A A	0 0	B B	A A	A A	A A	B B	A A	A A	A A	A A	A A	A A	A A	A A	A A	A A	A A	A A	A A	A A	A A	A A	A A
1051	4.59	NSFTV368	Deokjeokjodo	RDP1	temperate-japonica	db737b9b.0	A A	A A	B B	A A	A A	A A	A A	A A	A A	A A	A A	A A	A A	A A	A A	A A	A A	A A	A A	B B	A A	B B	A A	A A	A A	B B	A A	A A	A A	A A	A A	A A	A A	0 0	A A	A A	A A	A A	A A	A A	A A	A A	A A
1052	4.72	NSFTV83	Kamenoo	RDP1	temperate-japonica	becfe767.0	A A	A A	A A	A A	A A	A A	A A	A A	A A	A A	A A	A A	A A	A A	A A	A A	A A	A A	A A	A A	A A	A A	A A	A A	A A	B B	A A	A A	A A	A A	A A	A A	A A	A A	A A	B B	0 0	A A	A A	A A	A A	0 0	A A
1053	5	NSFTV186	Bul Zo	RDP1	temperate-japonica	4559ff3f.0	A A	A A	A A	A A	A A	A A	A A	A A	A A	A A	A A	0 0	A A	A A	A A	A A	A A	A A	A A	A A	B A	B B	A A	A A	A A	B B	A A	A A	A A	A A	A A	A A	A A	A A	A A	A A	A A	A A	A A	A A	A A	A A	A A
1054	5.23	NSFTV297	Bahia	RDP1	temperate-japonica	5ae0bd70.0	A A	A A	A A	A A	A A	A A	B A	A A	A A	A A	A A	A A	A A	A A	A A	A A	A A	A A	A A	A A	A A	0 0	A A	A A	A A	B B	A A	A A	A A	A A	A A	A A	A A	A A	A A	A A	A A	A A	A A	A A	A A	0 0	A A
1055	5.47	NSFTV355	ASD 1	RDP1	temperate-japonica	122a975b.0	A A	A A	A A	A A	A A	A A	A A	A A	A A	A A	A A	A A	A A	B B	A A	A A	A A	A A	A A	A A	A A	0 0	A A	A A	A A	B B	A A	A A	A A	A A	A A	A A	A A	A A	A A	A A	A A	A A	A A	A A	A A	A A	A A
1056	4.76	NSFTV32	Chodongji	RDP1	temperate-japonica	068b860d.0	A A	A A	A A	0 0	A A	0 0	A A	A A	A A	B B	A A	A A	A A	B B	A A	A A	A A	A A	A A	A A	A A	B B	A A	A A	A A	A A	A A	A A	A A	A A	A A	A A	A A	A A	A A	A A	A A	A A	A A	A A	A A	A A	A A
1057	5.6	NSFTV245	Sab Ini	RDP1	temperate-japonica	8a41a10a.0	A A	A A	A A	0 0	0 0	B B	A A	A A	A A	A A	A A	A A	A A	A A	A A	A A	A A	0 0	A A	A A	A A	B B	A A	A A	A A	B B	A A	A A	A A	A A	A A	0 0	A A	A A	A A	B A	A A	A A	A A	A A	A A	A A	A A
1058	5.61	NSFTV177	68-2	RDP1	temperate-japonica	15e6c437.0	A A	A A	A A	A A	A A	A A	A A	A A	A A	A A	A A	A A	A A	A A	0 0	A A	A A	A A	B B	A A	A A	B B	0 0	A A	A A	B B	A A	A A	A A	A A	A A	A A	A A	A A	A A	B B	0 0	A A	A A	A A	A A	A A	A A
1059	5.49	NSFTV296	Dosel	RDP1	temperate-japonica	2b81cf74.0	A A	A A	A A	A A	A A	A A	A A	A A	A A	A A	A A	A A	A A	A A	A A	A A	A A	A A	A A	A A	A A	0 0	A A	A A	A A	B B	A A	A A	A A	A A	A A	A A	A A	A A	A A	B B	0 0	A A	A A	A A	A A	A A	A A
1060	4.92	NSFTV267	Hatsunishiki	RDP1	temperate-japonica	aceb3352.0	A A	A A	A A	A A	0 0	A A	A A	A A	A A	A A	A A	A A	A A	A A	A A	A A	A A	A A	A A	A A	A A	B B	A A	A A	A A	B B	A A	A A	A A	A A	A A	A A	A A	A A	A A	B B	0 0	A A	A A	A A	A A	A A	A A
1061	5.27	NSFTV165	Trembese	RDP1	tropical-japonica	9b2223bb.0	B B	B B	B B	A A	A A	A A	A A	B B	A A	0 0	A A	A A	A A	A A	0 0	B B	0 0	A A	B B	A A	A A	B B	B B	A A	A A	B B	B B	A A	A A	B B	B B	A A	A A	A A	A A	A A	A A	A A	A A	A A	0 0	B B	A A
1062	6.84	NSFTV391	Della	RDP1	tropical-japonica	180a155f.0	B B	B B	B B	A A	A A	A A	A A	0 0	A A	A A	A A	A A	A A	A A	B B	A A	B B	A A	0 0	A A	A A	B B	B B	A A	A A	B B	B B	A A	A A	B B	B B	A A	A A	A A	A A	A A	A A	A A	A A	A A	A A	0 0	A A
1063	6.44	NSFTV396	Cocodrie	RDP1	tropical-japonica	1eb5d579.0	B B	B B	B B	A A	A A	A A	A A	B B	A A	A A	A A	A A	A A	A A	B B	A A	0 0	A A	0 0	A A	A A	B B	0 0	A A	A A	B B	B B	A A	A A	B B	B B	A A	A A	A A	A A	A A	A A	A A	A A	A A	A A	0 0	A A
1064	6.65	NSFTV226	IRAT_44	RDP1	tropical-japonica	536afc14.0	A A	B A	A A	0 0	A A	A A	B B	A A	A A	A A	A A	A A	A A	A A	A A	0 0	A A	A A	A A	A A	A A	B B	A A	A A	A A	B B	A A	A A	A A	A A	A A	A A	A A	A A	A A	A A	A A	A A	A A	A A	A A	B B	A A
1065	4.95	NSFTV84	Kaniranga	RDP1	tropical-japonica	7bee5b9f.0	A A	A A	A A	A A	A A	A A	B B	A A	A A	A A	A A	A A	A A	A A	A A	A A	A A	A A	A A	A A	A A	B B	A A	A A	A A	B B	A A	A A	A A	A A	A A	A A	A A	A A	A A	A A	A A	A A	A A	A A	A A	B B	A A
1066	6.23	NSFTV25	CarolinaGold	RDP1	tropical-japonica	1ce7093b.0	B B	B B	B B	A A	A A	A A	A A	B B	A A	A A	A A	A A	A A	B B	B B	A A	B B	B B	A A	A A	A A	B B	B B	A A	A A	B B	B B	A A	A A	B B	B B	A A	A A	A A	A A	A A	A A	A A	A A	A A	A A	B B	A A
1067	6.74	NSFTV27	NSFTV27	RDP1	tropical-japonica	1956dd3f.0	A A	0 0	A A	B B	B B	0 0	0 0	A A	A A	A A	A A	A A	A A	A A	A A	A A	A A	A A	A A	A A	A A	B B	A A	A A	A A	B B	A A	A A	A A	A A	A A	A A	A A	A A	A A	A A	A A	A A	A A	A A	A A	B B	A A
1068	5.06	NSFTV75	Jambu	RDP1	tropical-japonica	b0816082.0	A A	B A	A A	0 0	A A	A A	A A	A A	A A	A A	A A	A A	A A	B B	A A	A A	A A	B B	A A	A A	A A	B B	A A	A A	A A	B B	A A	A A	A A	A A	A A	A A	A A	0 0	A A	A A	A A	A A	A A	A A	A A	B B	A A
1069	4.74	NSFTV89	NSFTV89	RDP1	tropical-japonica	897c5eef.0	B B	B B	B B	A A	A A	A A	A A	B B	A A	A A	A A	A A	A A	0 0	B B	A A	B B	A A	B B	A A	A A	B B	B A	A A	A A	B B	B B	A A	A A	B B	B B	A A	A A	A A	A A	A A	A A	A A	A A	A A	A A	B B	A A
1070	5.11	NSFTV92	Kinastano	RDP1	tropical-japonica	5df8f871.0	B B	B B	B B	A A	A A	A A	A A	B B	A A	A A	A A	A A	A A	B B	B B	A A	B B	B B	A A	A A	A A	B B	B B	A A	A A	B B	B B	A A	A A	B B	B B	A A	A A	A A	A A	A A	A A	A A	A A	A A	A A	A A	A A
1071	6.66	NSFTV99	LAC_23	RDP1	tropical-japonica	7eb7c6a8.0	B B	B B	B B	A A	A A	A A	A A	B B	A A	A A	A A	A A	A A	0 0	B B	A A	B B	B B	0 0	A A	A A	B B	B B	A A	A A	B B	B B	A A	A A	B B	B B	A A	A A	0 0	A A	A A	A A	A A	B A	A A	A A	0 0	A A
1072	6.89	NSFTV107	NSF-TV_107	RDP1	tropical-japonica	7b7a0d82.0	A A	0 0	A A	A A	A A	A A	B A	A A	A A	A A	A A	A A	A A	A A	A A	A A	A A	A A	A A	A A	A A	B B	A A	A A	A A	B B	A A	A A	A A	A A	A A	A A	A A	A A	A A	A A	A A	A A	A A	A A	A A	0 0	A A
1073	5.79	NSFTV108	Moroberekan	RDP1	tropical-japonica	e3b049a9.0	B B	B B	B B	A A	A A	A A	A A	B B	A A	A A	A A	A A	A A	A A	B B	A A	B B	A A	0 0	A A	A A	B B	0 0	A A	A A	B B	B B	A A	A A	B B	B B	A A	A A	A A	A A	A A	A A	A A	A A	A A	A A	B B	A A
1074	6.5	NSFTV116	NSFTV116	RDP1	tropical-japonica	6cedf6aa.0	B B	B B	B B	A A	A A	A A	A A	B B	A A	A A	A A	A A	A A	B B	0 0	A A	0 0	B B	0 0	A A	A A	B B	0 0	A A	A A	B B	B B	A A	A A	B B	B B	A A	A A	0 0	A A	A A	A A	A A	A A	A A	A A	B B	A A
1075	6.43	NSFTV120	OS6	RDP1	tropical-japonica	8e6220e5.0	B B	B B	B B	A A	A A	0 0	A A	B B	A A	A A	A A	A A	A A	0 0	B B	A A	B B	A A	A A	A A	A A	B B	0 0	A A	A A	B B	B B	A A	A A	B B	B B	A A	A A	0 0	A A	A A	A A	A A	A A	A A	A A	B B	A A
1076	5.56	NSFTV122	Padi_Kasalle	RDP1	tropical-japonica	b6dc1bcc.0	A A	A A	B B	A A	A A	A A	A A	A A	B B	A A	B B	A A	A A	A A	A A	A A	A A	B B	A A	A A	A A	B B	A A	A A	A A	B B	B B	A A	B B	B B	B B	A A	0 0	B B	A A	A A	A A	0 0	A A	A A	A A	B B	B B
1077	6.18	NSFTV147	Sinampaga_Selection	RDP1	tropical-japonica	48b4f132.0	B B	B B	B B	A A	A A	A A	A A	B B	A A	A A	A A	A A	A A	B B	B B	A A	B B	A A	B B	A A	A A	B B	B B	A A	A A	B B	B B	A A	A A	B B	B B	A A	A A	0 0	A A	A A	A A	A A	A A	A A	A A	B B	A A
1078	5.55	NSFTV150	Sultani	RDP1	tropical-japonica	128dd425.0	B B	B B	B B	A A	A A	A A	A A	B B	A A	A A	A A	A A	A A	B B	B B	A A	B B	A A	B B	A A	0 0	B B	B B	A A	A A	B B	B B	A A	A A	B B	B B	A A	A A	A A	A A	A A	A A	A A	A A	A A	A A	B B	A A
1079	5.77	NSFTV164	Tondok	RDP1	tropical-japonica	72497775.0	A A	B A	B B	A A	A A	A A	A A	A A	A A	A A	A A	A A	A A	A A	A A	A A	A A	A A	A A	B B	A A	B B	A A	A A	A A	B B	A A	A A	A A	A A	A A	A A	A A	A A	A A	A A	A A	A A	B B	A A	A A	0 0	A A
1080	6.52	NSFTV185	British_Honduras_Creole	RDP1	tropical-japonica	c97be7ae.0	B B	B B	B B	A A	A A	A A	A A	B B	A A	A A	A A	A A	A A	0 0	B B	A A	B B	B B	A A	A A	A A	B B	B B	A A	A A	B B	B B	A A	A A	B B	B B	A A	A A	0 0	A A	A A	A A	A A	A A	A A	A A	0 0	A A
1081	6.9	NSFTV187	C57-5043	RDP1	tropical-japonica	60e142c3.0	B B	B B	B B	A A	A A	A A	A A	B B	A A	A A	A A	A A	A A	0 0	B B	A A	B B	A A	B B	A A	A A	B B	B A	A A	A A	B B	B B	A A	A A	B B	B B	A A	A A	A A	A A	A A	A A	A A	A A	A A	A A	B B	A A
1082	5.36	NSFTV188	Coppocina	RDP1	tropical-japonica	bf18cbae.0	B B	B B	B B	A A	A A	A A	A A	B B	A A	A A	A A	A A	A A	0 0	0 0	A A	0 0	A A	B B	A A	A A	B B	0 0	A A	A A	B B	B B	A A	A A	B B	B B	A A	A A	A A	A A	A A	A A	A A	A A	A A	A A	B B	A A
1083	6.35	NSFTV190	Delrex	RDP1	tropical-japonica	bf7afed8.0	B B	B B	B B	A A	A A	A A	A A	B B	A A	A A	A A	A A	A A	B B	B B	A A	0 0	A A	0 0	A A	A A	B B	0 0	A A	A A	B B	B B	A A	A A	B B	B B	A A	A A	A A	A A	A A	A A	A A	A A	A A	A A	0 0	A A
1084	6.82	NSFTV198	Leah	RDP1	tropical-japonica	818143d8.0	B B	B B	B B	A A	A A	A A	A A	B B	A A	A A	A A	A A	A A	A A	B B	A A	B B	A A	A A	A A	A A	B B	B B	A A	A A	B B	B B	A A	A A	B B	B B	A A	A A	A A	A A	A A	A A	A A	A A	A A	A A	B B	A A
1085	5.04	NSFTV199	NSFTV199	RDP1	tropical-japonica	958ed737.0	B B	B B	B B	A A	A A	A A	A A	B B	A A	A A	A A	A A	A A	B B	B B	A A	B B	B B	B B	A A	A A	B B	0 0	A A	A A	B B	B B	A A	A A	B B	B B	A A	A A	A A	A A	A A	A A	A A	A A	A A	A A	B B	A A
1086	6.82	NSFTV214	Improved Bluebonnet	RDP1	tropical-japonica	34df4fca.0	B B	B B	B B	A A	A A	A A	A A	B B	A A	A A	A A	A A	A A	B B	B B	A A	0 0	A A	B B	A A	A A	B B	B A	A A	A A	B B	B B	A A	A A	B B	B B	A A	A A	A A	A A	A A	A A	A A	A A	A A	A A	B B	A A
1087	6.88	NSFTV258	Tia_Bura	RDP1	tropical-japonica	60c362f1.0	A A	A A	A A	A A	A A	A A	B B	A A	A A	A A	A A	A A	A A	A A	A A	A A	A A	A A	A A	A A	A A	0 0	A A	A A	A A	B B	A A	A A	A A	A A	A A	A A	A A	A A	A A	A A	A A	A A	A A	A A	A A	0 0	A A
1088	6.85	NSFTV285	Tox_782-20-1	RDP1	tropical-japonica	9baa653c.0	A A	A A	A A	A A	A A	A A	B B	A A	A A	A A	A A	A A	A A	0 0	A A	0 0	A A	A A	A A	A A	A A	0 0	A A	A A	A A	B B	A A	A A	A A	A A	A A	A A	A A	0 0	A A	A A	A A	A A	A A	A A	A A	0 0	A A
1089	6.72	NSFTV392	Edith	RDP1	tropical-japonica	c4a397e5.0	A A	B A	A A	A A	0 0	A A	B A	A A	A A	A A	A A	A A	A A	0 0	A A	A A	A A	B B	A A	A A	B B	0 0	A A	A A	A A	B B	A A	A A	A A	A A	A A	A A	A A	A A	A A	A A	A A	A A	A A	A A	A A	0 0	A A
1090	4.84	NSFTV59	Gogo Lempuk	RDP1	tropical-japonica	a5ec1b10.0	B B	B B	B B	A A	A A	A A	A A	B B	A A	A A	A A	A A	A A	A A	B B	A A	B B	A A	A A	A A	A A	B B	B B	A A	A A	B B	B B	A A	A A	B B	B B	A A	0 0	A A	A A	A A	A A	A A	A A	A A	A A	B B	A A
1091	6.72	NSFTV73	IRAT 177	RDP1	tropical-japonica	97dcf87d.0	A A	A A	A A	B B	A A	A A	B B	A A	A A	A A	A A	A A	A A	0 0	A A	A A	A A	0 0	A A	A A	A A	A A	A A	A A	0 0	B B	A A	A A	A A	0 0	A A	A A	A A	A A	A A	A A	A A	A A	A A	A A	A A	B B	A A
1092	6.46	NSFTV139	S4542A3-49B-2B12	RDP1	tropical-japonica	bd0d322b.0	A A	0 0	A A	A A	A A	0 0	B B	A A	0 0	A A	A A	A A	A A	0 0	A A	A A	A A	0 0	A A	A A	A A	0 0	0 0	A A	A A	B B	0 0	A A	A A	A A	A A	A A	A A	A A	A A	A A	A A	A A	A A	A A	A A	0 0	A A
1093	6.31	NSFTV308	Llanero 501	RDP1	tropical-japonica	593def74.0	B B	B B	B B	A A	A A	A A	A A	B B	A A	A A	A A	A A	A A	A A	B B	A A	B B	0 0	B B	A A	A A	B B	B B	A A	A A	B B	B B	A A	A A	B B	B B	A A	0 0	A A	A A	A A	A A	A A	A A	A A	A A	0 0	A A
1094	6.75	NSFTV310	R 101	RDP1	tropical-japonica	fbae20bd.0	B B	B B	B B	A A	A A	0 0	A A	B B	A A	A A	A A	A A	A A	A A	B B	A A	B B	A A	B B	A A	A A	B B	B B	A A	A A	B B	B B	A A	A A	B B	B B	A A	A A	A A	A A	A A	A A	A A	A A	A A	A A	A A	A A
1095	6.27	NSFTV350	Ligerito	RDP1	tropical-japonica	8adbe877.0	A A	A A	A A	A A	A A	0 0	A A	A A	A A	A A	0 0	A A	A A	B B	A A	B B	A A	0 0	A A	A A	A A	B B	A A	A A	A A	B B	A A	A A	A A	0 0	0 0	A A	A A	A A	A A	A A	A A	A A	A A	A A	A A	0 0	A A
1096	6.3	NSFTV377	PR 304	RDP1	tropical-japonica	2779bba9.0	A A	A A	A A	A A	A A	A A	0 0	0 0	A A	B B	A A	A A	A A	0 0	A A	A A	A A	B B	A A	A A	A A	B B	A A	A A	A A	B B	A A	A A	A A	A A	A A	A A	A A	A A	A A	A A	A A	A A	0 0	A A	A A	0 0	A A
1097	6.24	NSFTV384	318	RDP1	tropical-japonica	9764b3c8.0	A A	B A	A A	A A	A A	A A	B A	A A	A A	A A	A A	A A	A A	A A	A A	A A	A A	0 0	A A	A A	A A	B B	A A	A A	A A	B B	A A	A A	A A	A A	A A	A A	A A	A A	A A	A A	A A	A A	A A	A A	A A	A A	A A
1098	6.56	NSFTV394	Lady Wright Seln	RDP1	tropical-japonica	1f856ac1.0	A A	B A	A A	A A	0 0	A A	B A	A A	A A	A A	A A	A A	A A	A A	A A	A A	A A	B B	A A	A A	0 0	A A	A A	A A	A A	B B	A A	A A	A A	A A	A A	A A	A A	A A	A A	A A	A A	A A	A A	A A	0 0	A A	A A
1099	6.49	NSFTV347	Creole	RDP1	tropical-japonica	853e318c.0	B B	B B	B B	A A	A A	A A	A A	B B	A A	A A	A A	A A	A A	0 0	B B	A A	B B	B B	0 0	A A	A A	B B	B B	A A	A A	B B	B B	A A	A A	B B	B B	A A	A A	A A	A A	A A	A A	A A	A A	A A	A A	0 0	A A
1100	6.8	NSFTV202	Pratao	RDP1	tropical-japonica	ccdc6d39.0	A A	A A	A A	A A	A A	A A	A A	A A	A A	A A	A A	A A	A A	A A	A A	A A	A A	0 0	A A	A A	A A	B B	A A	A A	0 0	B B	A A	A A	A A	A A	0 0	A A	A A	A A	A A	A A	A A	A A	A A	A A	A A	A A	A A
1101	6.33	NSFTV8	Asse_Y_Pung	RDP1	tropical-japonica	30c3073f.0	B B	B B	B B	A A	A A	A A	A A	B B	A A	A A	A A	A A	A A	B B	B B	A A	0 0	A A	0 0	A A	A A	B B	B B	A A	A A	B B	B B	A A	A A	B B	B B	A A	A A	A A	A A	A A	A A	A A	A A	A A	A A	A A	A A
1102	5.62	NSFTV23	Canella_De_Ferro	RDP1	tropical-japonica	7741d7c1.0	A A	B A	A A	0 0	A A	A A	B B	A A	A A	A A	A A	A A	A A	A A	A A	A A	A A	0 0	A A	A A	A A	B B	A A	A A	A A	B B	A A	A A	A A	A A	A A	A A	A A	A A	A A	A A	A A	A A	A A	A A	A A	0 0	A A
1103	6.67	NSFTV24	CarolinaGold	RDP1	tropical-japonica	e074229f.0	A A	B A	A A	0 0	A A	A A	0 0	A A	A A	A A	A A	A A	A A	A A	A A	A A	A A	B B	A A	A A	A A	B B	A A	A A	A A	B B	0 0	A A	A A	A A	A A	A A	A A	A A	A A	A A	A A	A A	A A	A A	A A	0 0	A A
1104	6.89	NSFTV46	Dourado_Agulha	RDP1	tropical-japonica	68c2ecf8.0	A A	0 0	A A	A A	0 0	0 0	B A	A A	A A	A A	A A	A A	A A	A A	A A	A A	A A	A A	A A	A A	A A	B B	A A	A A	A A	B B	A A	A A	B A	A A	A A	A A	A A	A A	A A	A A	A A	A A	A A	A A	A A	A A	A A
1105	6.7	NSFTV65	Honduras	RDP1	tropical-japonica	1ab838a2.0	A A	B A	A A	A A	A A	A A	0 0	A A	A A	A A	A A	B B	A A	A A	A A	A A	A A	B B	A A	A A	A A	B B	A A	A A	A A	B B	A A	A A	A A	A A	A A	A A	A A	0 0	A A	A A	A A	A A	A A	A A	A A	A A	A A
1106	6.87	NSFTV69	IAC_25	RDP1	tropical-japonica	c14c4e03.0	A A	A A	A A	A A	A A	A A	0 0	A A	A A	A A	A A	A A	0 0	A A	A A	A A	A A	B B	A A	A A	A A	B B	A A	A A	A A	B B	A A	A A	A A	A A	A A	A A	A A	A A	A A	A A	A A	A A	A A	A A	A A	A A	A A
1107	6.16	NSFTV70	Iguape_Cateto	RDP1	tropical-japonica	efbb93de.0	B B	B B	B B	A A	A A	0 0	A A	A A	A A	A A	A A	A A	A A	A A	B B	A A	0 0	A A	A A	A A	A A	B B	B A	A A	A A	B B	B B	A A	A A	B B	B B	A A	A A	A A	A A	A A	A A	A A	B A	A A	A A	A A	A A
1108	6.9	NSFTV98	L-202	RDP1	tropical-japonica	6ab77e3e.0	B B	B B	B B	A A	A A	A A	A A	A A	A A	A A	A A	A A	A A	B B	B B	A A	B A	A A	B B	A A	A A	B B	B A	A A	A A	B B	B B	A A	A A	B B	B B	A A	A A	A A	A A	A A	A A	A A	A A	A A	A A	A A	A A
1109	6.49	NSFTV175	1021	RDP1	tropical-japonica	1e91cb13.0	A A	B A	A A	0 0	A A	A A	B B	A A	A A	A A	A A	A A	A A	A A	A A	A A	A A	B B	A A	A A	A A	B B	A A	A A	A A	B B	A A	A A	A A	A A	A A	A A	A A	A A	A A	A A	A A	A A	A A	A A	A A	B B	A A
1110	5.8	NSFTV201	Pate_Blanc_Mn_1	RDP1	tropical-japonica	263f2baf.0	B B	B B	B B	A A	A A	A A	A A	B B	A A	A A	A A	A A	A A	A A	B B	A A	A A	A A	0 0	A A	A A	B B	B A	A A	A A	B B	B B	A A	A A	B B	B B	A A	A A	A A	A A	A A	A A	A A	A A	A A	A A	A A	A A
1111	6.38	NSFTV215	WC_4443	RDP1	tropical-japonica	fed1dbae.0	B B	B B	B B	A A	A A	A A	A A	B B	A A	0 0	A A	A A	A A	A A	B B	A A	B B	A A	A A	A A	0 0	B B	B B	A A	A A	B B	B B	A A	A A	B B	B B	A A	A A	A A	A A	A A	A A	A A	A A	A A	A A	A A	A A
1112	5.81	NSFTV239	WAB_502-13-4-1	RDP1	tropical-japonica	523d5ec4.0	A A	0 0	A A	A A	A A	A A	0 0	A A	A A	A A	A A	A A	A A	A A	A A	A A	A A	A A	A A	A A	A A	0 0	A A	A A	A A	B B	A A	A A	A A	A A	A A	A A	A A	A A	A A	A A	A A	A A	A A	A A	A A	B B	A A
1113	6.77	NSFTV251	H256-76-1-1-1	RDP1	tropical-japonica	f25ad349.0	A A	0 0	A A	A A	A A	A A	B B	A A	A A	A A	A A	A A	A A	A A	A A	A A	A A	A A	A A	A A	A A	B B	A A	A A	A A	B B	A A	A A	A A	A A	A A	A A	A A	A A	A A	A A	A A	A A	A A	A A	A A	B B	A A
1114	6.83	NSFTV274	Padi_Pagalong	RDP1	tropical-japonica	7dba928e.0	B B	B B	B B	A A	A A	A A	A A	B B	A A	A A	A A	A A	A A	A A	B B	A A	B B	A A	A A	A A	A A	B B	B A	A A	A A	B B	B B	A A	A A	B B	B B	A A	A A	A A	A A	A A	A A	A A	A A	A A	A A	0 0	A A
1115	6.85	NSFTV54	Fortuna	RDP1	tropical-japonica	06334433.0	B B	B B	B B	A A	A A	A A	A A	B B	A A	A A	A A	A A	A A	B B	B B	A A	0 0	A A	0 0	A A	A A	B B	B B	B A	A A	B B	B B	A A	A A	B B	B B	A A	A A	A A	A A	A A	A A	A A	A A	A A	A A	B B	A A
1116	5.59	NSFTV176	583	RDP1	tropical-japonica	8cfa8fb2.0	B B	B B	B B	A A	A A	A A	A A	B B	A A	A A	A A	A A	A A	0 0	B B	A A	0 0	A A	B B	A A	A A	B B	B B	A A	A A	B B	B B	A A	A A	B B	B B	A A	A A	A A	A A	A A	A A	A A	0 0	0 0	A A	B B	A A
1117	6.54	NSFTV37	Cuba 65	RDP1	tropical-japonica	69527f35.0	B B	B B	B B	A A	A A	A A	A A	B B	A A	A A	A A	A A	A A	A A	0 0	A A	B B	0 0	0 0	0 0	A A	B B	B A	A A	A A	B B	B B	A A	A A	B B	B B	A A	A A	A A	A A	A A	A A	A A	A A	A A	A A	0 0	A A
1118	6.3	NSFTV242	27	RDP1	tropical-japonica	b21f7528.0	B B	B B	B B	A A	A A	A A	A A	B B	A A	A A	A A	A A	A A	A A	0 0	A A	B B	B B	A A	A A	A A	B B	B B	A A	A A	B B	B B	A A	A A	B B	B A	A A	A A	A A	A A	A A	A A	A A	A A	A A	A A	A A	A A
1119	5.54	NSFTV342	Cenit	RDP1	tropical-japonica	ac7a352c.0	A A	0 0	A A	A A	A A	A A	A A	A A	A A	A A	A A	A A	A A	A A	A A	A A	A A	A A	A A	A A	0 0	B B	A A	A A	A A	B B	A A	A A	A A	A A	A A	A A	A A	0 0	A A	B B	0 0	A A	A A	A A	A A	0 0	A A
1120	6.68	NSFTV101	Lemont	RDP1	tropical-japonica	9f782e9e.0	B B	B B	B B	A A	A A	A A	A A	B B	A A	A A	A A	A A	A A	0 0	B B	A A	B A	0 0	B B	A A	A A	B B	A A	A A	A A	B B	A B	A A	A A	B B	B B	A A	A A	A A	A A	A A	A A	A A	A A	0 0	A A	B B	A A
1121	6.46	NSFTV395	OS 6 (WC 10296)	RDP1	tropical-japonica	ffde60f9.0	A A	A A	A A	A A	A A	A A	B A	0 0	A A	A A	A A	A A	A A	0 0	A A	A A	A A	B B	A A	A A	A A	A A	A A	A A	A A	B B	A A	A A	A A	A A	A A	A A	A A	A A	A A	A A	A A	A A	A A	A A	A A	0 0	A A
1122	6.44	NSFTV286	IITA 135	RDP1	tropical-japonica	044639de.0	B B	B B	B B	A A	A A	A A	A A	B B	A A	A A	A A	A A	A A	0 0	B B	A A	B A	A A	0 0	A A	0 0	B B	B B	A A	A A	B B	B B	A A	A A	B B	B B	A A	A A	A A	A A	A A	A A	A A	A A	A A	A A	A A	A A
1123	5.54	NSFTV102	Leung Pratew	RDP1	indica	6e26f4cc.0	A A	A A	B B	A A	A A	A A	A A	A A	B B	0 0	B B	A A	A A	B B	A A	A A	A A	A A	A A	A A	A A	B B	A A	A A	A A	B B	B B	A A	B B	B B	B B	A A	B B	B B	A A	A A	A A	0 0	A A	A A	A A	B B	B B
1124	5.42	NSFTV105	Mehr	RDP1	aus	16463092.0	B B	0 0	B B	A A	0 0	A A	A A	A A	A A	A A	A A	B B	A A	A A	B B	A A	B B	A A	B B	A A	A A	B B	B B	A A	A A	B B	B B	A A	A A	B B	B B	A A	A A	A A	A A	A A	A A	A A	A A	A A	0 0	B B	A A
1125	5.21	NSFTV113	Norin_20	RDP1	temperate-japonica	7a723d9e.0	A A	A A	A A	A A	0 0	A A	A A	A A	A A	A A	A A	A A	A A	A A	A A	B B	A A	A A	A A	A A	A A	B B	A A	A A	A A	B B	A A	A A	A A	A A	A A	A A	A A	A A	A A	A A	A A	A A	A A	A A	A A	A A	A A
1126	5.78	NSFTV22	Caawa/Fortuna_6-103-15	RDP1	tropical-japonica	52c6e2ba.0	B B	B B	B B	A A	0 0	A A	A A	A A	A A	A A	A A	A A	A A	A A	B B	0 0	0 0	A A	A A	A A	B B	B B	A A	A A	A A	B B	B B	A A	A A	B B	B B	A A	A A	0 0	A A	A A	A A	A A	A A	0 0	A A	A A	A A
1127	6.57	NSFTV26	CarolinaGoldSelect	RDP1	tropical-japonica	32a15c4d.0	A A	B A	A A	A A	0 0	A A	B A	A A	A A	A A	A A	A A	A A	0 0	A A	0 0	A A	B B	A A	A A	A A	0 0	A A	A A	A A	B B	A A	A A	A A	A A	A A	A A	A A	0 0	A A	A A	A A	A A	A A	A A	A A	0 0	A A
1128	6.65	NSFTV397	Cybonnet	RDP1	tropical-japonica	45d3c920.0	B B	B B	B B	A A	A A	A A	A A	0 0	A A	B B	A A	A A	A A	B B	B B	A A	0 0	B B	B B	A A	A A	0 0	A A	A A	A A	B B	A A	A A	A A	B B	B B	0 0	A A	A A	A A	A A	A A	A A	A A	A A	A A	A A	A A
1129	5.65	NSFTV220	Azerbaidjanica	RDP1	temperate-japonica	c5bf98cc.0	A A	A A	A A	0 0	B B	A A	A A	A A	A A	A A	A A	A A	A A	A A	A A	A A	A A	A A	A A	A A	A A	B B	B B	A A	A A	B B	A A	A A	A A	A B	0 0	A A	A A	A A	A A	A A	0 0	A A	A A	B B	A A	A A	A A
1130	5.44	NSFTV200	P 737	RDP1	aus	c8a73fe7.0	A A	A A	B B	B B	0 0	A A	A A	A A	A A	A A	A A	A A	A A	A A	A A	A A	A A	A A	A A	B B	A A	B B	A A	A A	A A	B B	0 0	A A	A A	A A	A A	A A	A A	A A	A A	A A	A A	A A	B B	A A	A A	B B	A A
1131	6.51	NSFTV212	Wc 2810	RDP1	tropical-japonica	330798b4.0	A A	B A	A A	0 0	0 0	A A	0 0	A A	A A	A A	A A	A A	A A	A A	A A	A A	A A	B B	A A	0 0	A A	B B	A A	A A	A A	B B	A A	A A	A A	0 0	0 0	0 0	A A	A A	A A	A A	0 0	A A	A A	0 0	A A	A A	A A
1132	5.03	NSFTV121	Ostiglia	RDP1	admixed-japonica	280279b3.0	A A	A A	A A	0 0	0 0	A A	A A	A A	A A	A A	A A	A A	A A	A A	A A	0 0	A A	A A	A A	B B	A A	A A	0 0	A A	A A	B B	A B	A A	A A	A A	A A	A A	A A	A A	A A	B B	B B	A A	A A	B B	A A	B B	A A
1133	6.6	NSFTV281	Patna	RDP1	admixed-japonica	85959164.0	A A	A A	A A	B B	A A	A A	0 0	A A	A A	A A	A A	0 0	A A	A A	A A	0 0	A A	A A	A A	A A	A A	B B	A A	A A	A A	B B	0 0	A A	A A	A B	0 0	B B	B B	A A	A A	A A	A A	A A	A A	B B	A A	0 0	A A
1134	6.22	NSFTV13	Basmati 1	RDP1	aus	660f0236.0	A A	A A	B B	0 0	A A	A A	A A	A A	0 0	0 0	A A	A A	A A	A A	0 0	A A	A A	B B	A A	B B	A A	B B	A A	A A	A A	B B	A A	A A	A A	A A	A A	A A	A A	A A	A A	A A	A A	A A	B B	0 0	A A	B B	A A
1135	4.97	NSFTV49	Dv85	RDP1	aus	21d3f1b3.0	B A	0 0	B B	A A	B B	A A	A A	A A	A A	A A	A A	B B	A A	A A	B B	A A	B B	B B	B B	A A	A A	B B	0 0	A A	A A	B B	B B	A A	A A	B B	B B	0 0	A A	A A	A A	A A	A A	A A	A A	A A	A A	B B	A A
1136	4.98	NSFTV66	Hsia-Chioh-Keh-Tu	RDP1	indica	7691a376.0	A A	A A	B B	A A	A A	A A	A A	0 0	B B	A A	0 0	A A	A A	A A	A A	A A	A A	B B	0 0	A A	A A	B B	A A	A A	A A	B B	B B	A A	B A	B B	B B	A A	0 0	B B	A A	A A	A A	B B	A A	A A	A A	B B	B B
1137	5.38	NSFTV117	O-Luen-Cheung	RDP1	indica	5b144b9c.0	A A	A A	A A	A A	A A	A A	A A	A A	A A	A A	A A	A A	A A	A A	A A	A A	A A	0 0	A A	A A	A A	A A	A A	A A	A A	A A	A A	A A	A A	A A	A A	A A	A A	0 0	A A	B A	B B	A A	A A	A A	A A	B B	A A
1138	7.07	NSFTV119	Oryzica Llanos 5	RDP1	indica	3aa51818.0	A A	0 0	B B	A A	0 0	A A	A A	0 0	B B	0 0	0 0	A A	A A	A A	0 0	A A	A A	A A	A A	A A	A A	B B	A A	A A	A A	B B	B B	A A	B B	B B	B B	A A	0 0	B B	A A	A A	A A	B B	A A	0 0	A A	B B	0 0
1139	4.99	NSFTV144	Shoemed	RDP1	temperate-japonica	3269952e.0	A A	A A	A A	A A	A A	0 0	A A	A A	A A	A A	0 0	A A	A A	0 0	A A	A A	A A	A A	0 0	A A	A A	B B	A A	A A	A A	B B	A A	A A	A A	A A	A A	A A	A A	0 0	A A	A A	A A	A A	A A	B B	A A	A A	A A
1140	6.76	NSFTV152	T 1	RDP1	aus	e4533c8b.0	A A	A A	B B	B B	B B	A A	A A	A A	A A	B B	A A	A A	A A	A A	0 0	0 0	A A	0 0	A A	0 0	A A	A A	A A	A A	A A	B B	A A	A A	A A	A A	0 0	A A	A A	A A	A A	A A	A A	A A	B B	A A	A A	B B	A A
1141	5.45	NSFTV161	Teqing	RDP1	indica	4f643bf5.0	A A	0 0	A B	A A	A A	A A	A A	A A	A A	A A	A A	A A	B B	A A	0 0	A A	B B	B B	0 0	A A	A A	B B	0 0	A A	A A	B B	B B	A A	A A	B B	B B	B B	A A	A A	A A	A A	A A	B B	A A	A A	A A	B B	A A
1142	6.5	NSFTV167	B6616A4-22-Bk-5-4	RDP1	tropical-japonica	8e941960.0	B A	B B	B B	A A	A A	A A	A A	B B	A A	A A	A A	A A	A A	A A	0 0	A A	B B	A A	B B	A A	A A	B B	B B	A A	A A	B B	B B	A A	A A	B B	B B	A A	A A	0 0	A A	A A	A A	A A	A A	A A	A A	B B	A A
1143	6.41	NSFTV213	Wc 3397	RDP1	tropical-japonica	b2320902.0	A A	A A	A A	A A	A A	A A	B A	0 0	A A	0 0	A A	A A	A A	A A	A A	A A	A A	0 0	0 0	A A	A A	B B	A A	A A	A A	B B	A A	A A	A A	A A	A A	A A	A A	A A	A A	A A	A A	A A	A A	A A	A A	0 0	A A
1144	6.37	NSFTV240	Wab 501-11-5-1	RDP1	tropical-japonica	6f263bd1.0	A A	B A	A A	A A	A A	A A	B A	A A	A A	A A	A A	A A	A A	A A	A A	A A	A A	0 0	A A	A A	A A	B B	A A	A A	A A	B B	A A	A A	A A	A A	A A	A A	A A	0 0	A A	A A	A A	A A	A A	A A	A A	A A	A A
1145	5.47	NSFTV255	Pai Hok Glutinous	RDP1	indica	3fb62843.0	A A	0 0	A B	0 0	A A	A A	A A	A A	A A	A A	A A	A A	B B	A A	B B	A A	B B	A A	B B	A A	A A	B B	A A	A A	A A	B B	B B	B A	A A	A B	B B	B B	A A	0 0	A A	A A	A A	B B	A A	A A	0 0	B B	A A
1146	5.47	NSFTV307	Uzbekskij 2	RDP1	temperate-japonica	c0d6eca3.0	A A	A A	A A	A A	B B	0 0	A A	0 0	A A	A A	A A	A A	A A	A A	A A	A A	A A	A A	A A	A A	B B	B B	A A	A A	0 0	B B	A A	A A	A A	A A	0 0	B B	A A	0 0	A A	A A	A A	A A	A A	A A	A A	A A	A A
[truncated: 381 more columns]
