# Supplementary material for: Open access resources for genome-wide association mapping in rice
Source: Nat Commun. 2016 Feb 4;7:10532. doi: 10.1038/ncomms10532 (PMC4742900; doi:10.1038/ncomms10532)
Supplement: Supplementary Software 1 — GWAS Pipeline [file ncomms10532-s7.zip]

Archive with 1 entries (1 files):
- 59327_2_data_set_1501144_ny2y55.gz
